# Supplementary material for: Information-based TMS to mid-lateral prefrontal cortex disrupts action goals during emotional processing
Source: Nat Commun. 2024 May 20;15:4294. doi: 10.1038/s41467-024-48015-8 (PMC11106324; doi:10.1038/s41467-024-48015-8)
Supplement: Supplementary file 4 — Source Data [file 41467_2024_48015_MOESM4_ESM.zip]

Archive with 15 entries (15 files):
- Figure_1_TMSsites.csv
- Figure_2A_Classifier_GNG_midLPFC_byTMS.csv
- Figure_2B_Beh_Acc_NoGo_Valence_byTMS.csv
- Figure_3B_PPI_midLPFC_FPm_S1D.csv
- Figure_S1_AB_delta_midLPFC_ActionGoal_Decoding.csv
- Figure_S1_CD_delta_midLPFC_TMS_Effect.csv
- Figure_S1_EF_delta_midLPFC_TMS_Effect_behavioral.csv
- Figure_S2_GNG_midLPFC_permute_violin.csv
- Figure_S3_Beh_RT_Valence_byTMS.csv
- Figure_S4_Beh_Acc_Rule_Valence_byTMS.csv
- Figure_S5_PPI_midLPFC_FP.csv
- Figure_S6_Classifier_Valence_midLPFC_byTMS.csv
- Figure_S7_Univariate_midLPFC_byTMS.csv
- Figure_S8_Classifier_GNG_anatomical_midLPFC_byTMS.csv
- Figure_S9_Classifier_GNG_midLPFC_Individualized_vs_Not.csv
