# Supplementary material for: Information-based TMS to mid-lateral prefrontal cortex disrupts action goals during emotional processing
Source: Nat Commun. 2024 May 20;15:4294. doi: 10.1038/s41467-024-48015-8 (PMC11106324; doi:10.1038/s41467-024-48015-8)
Supplement: Supplementary file 4 — Source Data [file 41467_2024_48015_MOESM4_ESM.zip › Figure_1_TMSsites.csv]

sub	x	y	z
2	-40	18	46
3	-28	44	28
4	-18	36	36
6	-48	30	28
8	-18	48	40
9	-34	38	32
10	-32	30	36
11	-36	40	24
13	-32	34	46
14	-38	44	18
15	-32	38	38
17	-44	10	30
18	-36	12	28
19	-26	26	46
20	-32	24	44
21	-38	42	24
23	-22	34	34
25	-34	28	26
26	-42	28	24
27	-50	22	28
28	-34	20	32
30	-34	34	40
31	-42	24	40
32	-32	42	32
33	-36	52	22
35	-42	38	22
37	-42	38	36
38	-42	40	14
40	-30	50	30
41	-28	34	44
42	-34	34	34
