# Supplementary material for: Information-based TMS to mid-lateral prefrontal cortex disrupts action goals during emotional processing
Source: Nat Commun. 2024 May 20;15:4294. doi: 10.1038/s41467-024-48015-8 (PMC11106324; doi:10.1038/s41467-024-48015-8)
Supplement: Supplementary file 4 — Source Data [file 41467_2024_48015_MOESM4_ESM.zip › Figure_2A_Classifier_GNG_midLPFC_byTMS.csv]

Subject	Condition	Mask	Contrast	Accuracy
2	no TMS	LPFC_TMS_5mm	Go_NoGo	0.616339527
2	Control	LPFC_TMS_5mm	Go_NoGo	0.517970247
2	mid-LPFC	LPFC_TMS_5mm	Go_NoGo	0.531495807
3	no TMS	LPFC_TMS_5mm	Go_NoGo	0.569317766
3	Control	LPFC_TMS_5mm	Go_NoGo	0.579783713
3	mid-LPFC	LPFC_TMS_5mm	Go_NoGo	0.408752509
4	no TMS	LPFC_TMS_5mm	Go_NoGo	0.529108353
4	Control	LPFC_TMS_5mm	Go_NoGo	0.48753687
4	mid-LPFC	LPFC_TMS_5mm	Go_NoGo	0.496899014
6	no TMS	LPFC_TMS_5mm	Go_NoGo	0.48252743
6	Control	LPFC_TMS_5mm	Go_NoGo	0.49446714
6	mid-LPFC	LPFC_TMS_5mm	Go_NoGo	0.477174076
8	no TMS	LPFC_TMS_5mm	Go_NoGo	0.486629755
8	Control	LPFC_TMS_5mm	Go_NoGo	0.553323317
8	mid-LPFC	LPFC_TMS_5mm	Go_NoGo	0.495854577
9	no TMS	LPFC_TMS_5mm	Go_NoGo	0.497755352
9	Control	LPFC_TMS_5mm	Go_NoGo	0.469617544
9	mid-LPFC	LPFC_TMS_5mm	Go_NoGo	0.516775144
10	no TMS	LPFC_TMS_5mm	Go_NoGo	0.564443525
10	Control	LPFC_TMS_5mm	Go_NoGo	0.564904295
10	mid-LPFC	LPFC_TMS_5mm	Go_NoGo	0.459746051
11	no TMS	LPFC_TMS_5mm	Go_NoGo	0.493602144
11	Control	LPFC_TMS_5mm	Go_NoGo	0.514258275
11	mid-LPFC	LPFC_TMS_5mm	Go_NoGo	0.441158155
13	no TMS	LPFC_TMS_5mm	Go_NoGo	0.610215515
13	Control	LPFC_TMS_5mm	Go_NoGo	0.46152376
13	mid-LPFC	LPFC_TMS_5mm	Go_NoGo	0.47993964
14	no TMS	LPFC_TMS_5mm	Go_NoGo	0.60145001
14	Control	LPFC_TMS_5mm	Go_NoGo	0.591522526
14	mid-LPFC	LPFC_TMS_5mm	Go_NoGo	0.580547984
15	no TMS	LPFC_TMS_5mm	Go_NoGo	0.595303991
15	Control	LPFC_TMS_5mm	Go_NoGo	0.545100656
15	mid-LPFC	LPFC_TMS_5mm	Go_NoGo	0.507345648
17	no TMS	LPFC_TMS_5mm	Go_NoGo	0.46697367
17	Control	LPFC_TMS_5mm	Go_NoGo	0.549213569
17	mid-LPFC	LPFC_TMS_5mm	Go_NoGo	0.498818646
18	no TMS	LPFC_TMS_5mm	Go_NoGo	0.436899535
18	Control	LPFC_TMS_5mm	Go_NoGo	0.503354023
18	mid-LPFC	LPFC_TMS_5mm	Go_NoGo	0.568476621
19	no TMS	LPFC_TMS_5mm	Go_NoGo	0.54112496
19	Control	LPFC_TMS_5mm	Go_NoGo	0.565096947
19	mid-LPFC	LPFC_TMS_5mm	Go_NoGo	0.409536228
20	no TMS	LPFC_TMS_5mm	Go_NoGo	0.512857375
20	Control	LPFC_TMS_5mm	Go_NoGo	0.46617116
20	mid-LPFC	LPFC_TMS_5mm	Go_NoGo	0.524203896
21	no TMS	LPFC_TMS_5mm	Go_NoGo	0.540601896
21	Control	LPFC_TMS_5mm	Go_NoGo	0.485820534
21	mid-LPFC	LPFC_TMS_5mm	Go_NoGo	0.558293219
23	no TMS	LPFC_TMS_5mm	Go_NoGo	0.519750755
23	Control	LPFC_TMS_5mm	Go_NoGo	0.565848952
23	mid-LPFC	LPFC_TMS_5mm	Go_NoGo	0.501108581
25	no TMS	LPFC_TMS_5mm	Go_NoGo	0.581477511
25	Control	LPFC_TMS_5mm	Go_NoGo	0.533708751
25	mid-LPFC	LPFC_TMS_5mm	Go_NoGo	0.547151988
26	no TMS	LPFC_TMS_5mm	Go_NoGo	0.471389015
26	Control	LPFC_TMS_5mm	Go_NoGo	0.488026898
26	mid-LPFC	LPFC_TMS_5mm	Go_NoGo	0.419752779
27	no TMS	LPFC_TMS_5mm	Go_NoGo	0.448789908
27	Control	LPFC_TMS_5mm	Go_NoGo	0.596556834
27	mid-LPFC	LPFC_TMS_5mm	Go_NoGo	0.520211883
28	no TMS	LPFC_TMS_5mm	Go_NoGo	0.497669987
28	Control	LPFC_TMS_5mm	Go_NoGo	0.517610128
28	mid-LPFC	LPFC_TMS_5mm	Go_NoGo	0.502627922
30	no TMS	LPFC_TMS_5mm	Go_NoGo	0.575823157
30	Control	LPFC_TMS_5mm	Go_NoGo	0.490742496
30	mid-LPFC	LPFC_TMS_5mm	Go_NoGo	0.517505764
31	no TMS	LPFC_TMS_5mm	Go_NoGo	0.584509312
31	Control	LPFC_TMS_5mm	Go_NoGo	0.494456714
31	mid-LPFC	LPFC_TMS_5mm	Go_NoGo	0.473542618
32	no TMS	LPFC_TMS_5mm	Go_NoGo	0.53586841
32	Control	LPFC_TMS_5mm	Go_NoGo	0.540809062
32	mid-LPFC	LPFC_TMS_5mm	Go_NoGo	0.517625081
33	no TMS	LPFC_TMS_5mm	Go_NoGo	0.43808931
33	Control	LPFC_TMS_5mm	Go_NoGo	0.555496899
33	mid-LPFC	LPFC_TMS_5mm	Go_NoGo	0.57152275
35	no TMS	LPFC_TMS_5mm	Go_NoGo	0.59462827
35	Control	LPFC_TMS_5mm	Go_NoGo	0.533105913
35	mid-LPFC	LPFC_TMS_5mm	Go_NoGo	0.505138175
37	no TMS	LPFC_TMS_5mm	Go_NoGo	0.539929768
37	Control	LPFC_TMS_5mm	Go_NoGo	0.564299553
37	mid-LPFC	LPFC_TMS_5mm	Go_NoGo	0.502870702
38	no TMS	LPFC_TMS_5mm	Go_NoGo	0.570247429
38	Control	LPFC_TMS_5mm	Go_NoGo	0.651066376
38	mid-LPFC	LPFC_TMS_5mm	Go_NoGo	0.525876648
40	no TMS	LPFC_TMS_5mm	Go_NoGo	0.533310578
40	Control	LPFC_TMS_5mm	Go_NoGo	0.514864924
40	mid-LPFC	LPFC_TMS_5mm	Go_NoGo	0.495949165
41	no TMS	LPFC_TMS_5mm	Go_NoGo	0.558554654
41	Control	LPFC_TMS_5mm	Go_NoGo	0.49241955
41	mid-LPFC	LPFC_TMS_5mm	Go_NoGo	0.487373398
42	no TMS	LPFC_TMS_5mm	Go_NoGo	0.414113224
42	Control	LPFC_TMS_5mm	Go_NoGo	0.472258772
42	mid-LPFC	LPFC_TMS_5mm	Go_NoGo	0.482837824
