# Supplementary material for: Information-based TMS to mid-lateral prefrontal cortex disrupts action goals during emotional processing
Source: Nat Commun. 2024 May 20;15:4294. doi: 10.1038/s41467-024-48015-8 (PMC11106324; doi:10.1038/s41467-024-48015-8)
Supplement: Supplementary file 4 — Source Data [file 41467_2024_48015_MOESM4_ESM.zip › Figure_2B_Beh_Acc_NoGo_Valence_byTMS.csv]

subject	correctResponse	TMS_subject	valence	targetCondition	TMScondition	cTBS
2	100	1	FE	No-Go	b	no TMS
2	100	1	FE	No-Go	b	no TMS
2	0	1	FE	No-Go	b	no TMS
2	100	1	FE	No-Go	b	no TMS
2	100	1	FE	No-Go	b	no TMS
2	100	1	HA	No-Go	b	no TMS
2	0	1	HA	No-Go	b	no TMS
2	100	1	HA	No-Go	b	no TMS
2	0	1	HA	No-Go	b	no TMS
2	100	1	HA	No-Go	b	no TMS
2	100	1	FE	No-Go	b	no TMS
2	0	1	FE	No-Go	b	no TMS
2	100	1	FE	No-Go	b	no TMS
2	0	1	FE	No-Go	b	no TMS
2	100	1	FE	No-Go	b	no TMS
2	0	1	HA	No-Go	b	no TMS
2	100	1	HA	No-Go	b	no TMS
2	100	1	HA	No-Go	b	no TMS
2	100	1	HA	No-Go	b	no TMS
2	100	1	HA	No-Go	b	no TMS
2	0	1	HA	No-Go	b	no TMS
2	100	1	HA	No-Go	b	no TMS
2	100	1	HA	No-Go	b	no TMS
2	100	1	HA	No-Go	b	no TMS
2	100	1	HA	No-Go	b	no TMS
2	100	1	FE	No-Go	b	no TMS
2	100	1	FE	No-Go	b	no TMS
2	100	1	FE	No-Go	b	no TMS
2	100	1	FE	No-Go	b	no TMS
2	100	1	FE	No-Go	b	no TMS
2	100	1	FE	No-Go	b	no TMS
2	100	1	FE	No-Go	b	no TMS
2	0	1	FE	No-Go	b	no TMS
2	0	1	FE	No-Go	b	no TMS
2	100	1	FE	No-Go	b	no TMS
2	100	1	HA	No-Go	b	no TMS
2	0	1	HA	No-Go	b	no TMS
2	0	1	HA	No-Go	b	no TMS
2	0	1	HA	No-Go	b	no TMS
2	100	1	HA	No-Go	b	no TMS
2	100	1	HA	No-Go	b	no TMS
2	100	1	HA	No-Go	b	no TMS
2	100	1	HA	No-Go	b	no TMS
2	100	1	HA	No-Go	b	no TMS
2	0	1	HA	No-Go	b	no TMS
2	100	1	FE	No-Go	b	no TMS
2	100	1	FE	No-Go	b	no TMS
2	0	1	FE	No-Go	b	no TMS
2	100	1	FE	No-Go	b	no TMS
2	100	1	FE	No-Go	b	no TMS
2	100	1	HA	No-Go	b	no TMS
2	100	1	HA	No-Go	b	no TMS
2	100	1	HA	No-Go	b	no TMS
2	100	1	HA	No-Go	b	no TMS
2	100	1	HA	No-Go	b	no TMS
2	0	1	FE	No-Go	b	no TMS
2	100	1	FE	No-Go	b	no TMS
2	100	1	FE	No-Go	b	no TMS
2	0	1	FE	No-Go	b	no TMS
2	100	1	FE	No-Go	b	no TMS
2	100	1	FE	No-Go	d	mid-LPFC
2	0	1	FE	No-Go	d	mid-LPFC
2	0	1	FE	No-Go	d	mid-LPFC
2	100	1	FE	No-Go	d	mid-LPFC
2	0	1	FE	No-Go	d	mid-LPFC
2	0	1	HA	No-Go	d	mid-LPFC
2	100	1	HA	No-Go	d	mid-LPFC
2	100	1	HA	No-Go	d	mid-LPFC
2	100	1	HA	No-Go	d	mid-LPFC
2	100	1	HA	No-Go	d	mid-LPFC
2	100	1	FE	No-Go	d	mid-LPFC
2	100	1	FE	No-Go	d	mid-LPFC
2	100	1	FE	No-Go	d	mid-LPFC
2	0	1	FE	No-Go	d	mid-LPFC
2	0	1	FE	No-Go	d	mid-LPFC
2	0	1	HA	No-Go	d	mid-LPFC
2	0	1	HA	No-Go	d	mid-LPFC
2	0	1	HA	No-Go	d	mid-LPFC
2	0	1	HA	No-Go	d	mid-LPFC
2	100	1	HA	No-Go	d	mid-LPFC
2	0	1	HA	No-Go	d	mid-LPFC
2	100	1	HA	No-Go	d	mid-LPFC
2	100	1	HA	No-Go	d	mid-LPFC
2	0	1	HA	No-Go	d	mid-LPFC
2	100	1	HA	No-Go	d	mid-LPFC
2	0	1	FE	No-Go	d	mid-LPFC
2	0	1	FE	No-Go	d	mid-LPFC
2	100	1	FE	No-Go	d	mid-LPFC
2	100	1	FE	No-Go	d	mid-LPFC
2	100	1	FE	No-Go	d	mid-LPFC
2	0	1	FE	No-Go	d	mid-LPFC
2	100	1	FE	No-Go	d	mid-LPFC
2	0	1	FE	No-Go	d	mid-LPFC
2	0	1	FE	No-Go	d	mid-LPFC
2	100	1	FE	No-Go	d	mid-LPFC
2	0	1	HA	No-Go	d	mid-LPFC
2	0	1	HA	No-Go	d	mid-LPFC
2	0	1	HA	No-Go	d	mid-LPFC
2	0	1	HA	No-Go	d	mid-LPFC
2	0	1	HA	No-Go	d	mid-LPFC
2	0	1	HA	No-Go	d	mid-LPFC
2	0	1	HA	No-Go	d	mid-LPFC
2	100	1	HA	No-Go	d	mid-LPFC
2	100	1	HA	No-Go	d	mid-LPFC
2	0	1	HA	No-Go	d	mid-LPFC
2	0	1	FE	No-Go	d	mid-LPFC
2	0	1	FE	No-Go	d	mid-LPFC
2	0	1	FE	No-Go	d	mid-LPFC
2	100	1	FE	No-Go	d	mid-LPFC
2	100	1	FE	No-Go	d	mid-LPFC
2	0	1	HA	No-Go	d	mid-LPFC
2	100	1	HA	No-Go	d	mid-LPFC
2	100	1	HA	No-Go	d	mid-LPFC
2	100	1	HA	No-Go	d	mid-LPFC
2	100	1	HA	No-Go	d	mid-LPFC
2	0	1	FE	No-Go	d	mid-LPFC
2	0	1	FE	No-Go	d	mid-LPFC
2	100	1	FE	No-Go	d	mid-LPFC
2	100	1	FE	No-Go	d	mid-LPFC
2	0	1	FE	No-Go	d	mid-LPFC
2	100	1	FE	No-Go	s	Control
2	100	1	FE	No-Go	s	Control
2	100	1	FE	No-Go	s	Control
2	100	1	FE	No-Go	s	Control
2	100	1	FE	No-Go	s	Control
2	0	1	HA	No-Go	s	Control
2	0	1	HA	No-Go	s	Control
2	100	1	HA	No-Go	s	Control
2	100	1	HA	No-Go	s	Control
2	100	1	HA	No-Go	s	Control
2	0	1	FE	No-Go	s	Control
2	100	1	FE	No-Go	s	Control
2	100	1	FE	No-Go	s	Control
2	100	1	FE	No-Go	s	Control
2	100	1	FE	No-Go	s	Control
2	0	1	HA	No-Go	s	Control
2	100	1	HA	No-Go	s	Control
2	0	1	HA	No-Go	s	Control
2	100	1	HA	No-Go	s	Control
2	100	1	HA	No-Go	s	Control
2	100	1	HA	No-Go	s	Control
2	100	1	HA	No-Go	s	Control
2	0	1	HA	No-Go	s	Control
2	100	1	HA	No-Go	s	Control
2	100	1	HA	No-Go	s	Control
2	0	1	FE	No-Go	s	Control
2	0	1	FE	No-Go	s	Control
2	100	1	FE	No-Go	s	Control
2	100	1	FE	No-Go	s	Control
2	0	1	FE	No-Go	s	Control
2	100	1	FE	No-Go	s	Control
2	0	1	FE	No-Go	s	Control
2	0	1	FE	No-Go	s	Control
2	0	1	FE	No-Go	s	Control
2	100	1	FE	No-Go	s	Control
2	100	1	HA	No-Go	s	Control
2	0	1	HA	No-Go	s	Control
2	100	1	HA	No-Go	s	Control
2	100	1	HA	No-Go	s	Control
2	100	1	HA	No-Go	s	Control
2	0	1	HA	No-Go	s	Control
2	100	1	HA	No-Go	s	Control
2	100	1	HA	No-Go	s	Control
2	100	1	HA	No-Go	s	Control
2	100	1	HA	No-Go	s	Control
2	100	1	FE	No-Go	s	Control
2	100	1	FE	No-Go	s	Control
2	100	1	FE	No-Go	s	Control
2	100	1	FE	No-Go	s	Control
2	100	1	FE	No-Go	s	Control
2	100	1	HA	No-Go	s	Control
2	100	1	HA	No-Go	s	Control
2	0	1	HA	No-Go	s	Control
2	100	1	HA	No-Go	s	Control
2	0	1	HA	No-Go	s	Control
2	100	1	FE	No-Go	s	Control
2	100	1	FE	No-Go	s	Control
2	100	1	FE	No-Go	s	Control
2	100	1	FE	No-Go	s	Control
2	0	1	FE	No-Go	s	Control
3	100	1	HA	No-Go	b	no TMS
3	100	1	HA	No-Go	b	no TMS
3	0	1	HA	No-Go	b	no TMS
3	0	1	HA	No-Go	b	no TMS
3	100	1	HA	No-Go	b	no TMS
3	100	1	FE	No-Go	b	no TMS
3	100	1	FE	No-Go	b	no TMS
3	100	1	FE	No-Go	b	no TMS
3	100	1	FE	No-Go	b	no TMS
3	100	1	FE	No-Go	b	no TMS
3	100	1	HA	No-Go	b	no TMS
3	100	1	HA	No-Go	b	no TMS
3	100	1	HA	No-Go	b	no TMS
3	100	1	HA	No-Go	b	no TMS
3	100	1	HA	No-Go	b	no TMS
3	100	1	FE	No-Go	b	no TMS
3	100	1	FE	No-Go	b	no TMS
3	100	1	FE	No-Go	b	no TMS
3	100	1	FE	No-Go	b	no TMS
3	100	1	FE	No-Go	b	no TMS
3	100	1	FE	No-Go	b	no TMS
3	100	1	FE	No-Go	b	no TMS
3	100	1	FE	No-Go	b	no TMS
3	100	1	FE	No-Go	b	no TMS
3	100	1	FE	No-Go	b	no TMS
3	100	1	HA	No-Go	b	no TMS
3	100	1	HA	No-Go	b	no TMS
3	100	1	HA	No-Go	b	no TMS
3	100	1	HA	No-Go	b	no TMS
3	0	1	HA	No-Go	b	no TMS
3	100	1	HA	No-Go	b	no TMS
3	100	1	HA	No-Go	b	no TMS
3	100	1	HA	No-Go	b	no TMS
3	100	1	HA	No-Go	b	no TMS
3	100	1	HA	No-Go	b	no TMS
3	100	1	FE	No-Go	b	no TMS
3	100	1	FE	No-Go	b	no TMS
3	0	1	FE	No-Go	b	no TMS
3	100	1	FE	No-Go	b	no TMS
3	100	1	FE	No-Go	b	no TMS
3	100	1	FE	No-Go	b	no TMS
3	100	1	FE	No-Go	b	no TMS
3	100	1	FE	No-Go	b	no TMS
3	0	1	FE	No-Go	b	no TMS
3	100	1	FE	No-Go	b	no TMS
3	100	1	HA	No-Go	b	no TMS
3	100	1	HA	No-Go	b	no TMS
3	0	1	HA	No-Go	b	no TMS
3	100	1	HA	No-Go	b	no TMS
3	0	1	HA	No-Go	b	no TMS
3	100	1	FE	No-Go	b	no TMS
3	100	1	FE	No-Go	b	no TMS
3	100	1	FE	No-Go	b	no TMS
3	100	1	FE	No-Go	b	no TMS
3	100	1	FE	No-Go	b	no TMS
3	100	1	HA	No-Go	b	no TMS
3	100	1	HA	No-Go	b	no TMS
3	100	1	HA	No-Go	b	no TMS
3	100	1	HA	No-Go	b	no TMS
3	100	1	HA	No-Go	b	no TMS
3	100	1	HA	No-Go	d	mid-LPFC
3	100	1	HA	No-Go	d	mid-LPFC
3	100	1	HA	No-Go	d	mid-LPFC
3	0	1	HA	No-Go	d	mid-LPFC
3	0	1	HA	No-Go	d	mid-LPFC
3	100	1	FE	No-Go	d	mid-LPFC
3	100	1	FE	No-Go	d	mid-LPFC
3	100	1	FE	No-Go	d	mid-LPFC
3	0	1	FE	No-Go	d	mid-LPFC
3	100	1	FE	No-Go	d	mid-LPFC
3	100	1	HA	No-Go	d	mid-LPFC
3	0	1	HA	No-Go	d	mid-LPFC
3	0	1	HA	No-Go	d	mid-LPFC
3	100	1	HA	No-Go	d	mid-LPFC
3	0	1	HA	No-Go	d	mid-LPFC
3	100	1	FE	No-Go	d	mid-LPFC
3	100	1	FE	No-Go	d	mid-LPFC
3	100	1	FE	No-Go	d	mid-LPFC
3	100	1	FE	No-Go	d	mid-LPFC
3	100	1	FE	No-Go	d	mid-LPFC
3	100	1	FE	No-Go	d	mid-LPFC
3	100	1	FE	No-Go	d	mid-LPFC
3	100	1	FE	No-Go	d	mid-LPFC
3	100	1	FE	No-Go	d	mid-LPFC
3	100	1	FE	No-Go	d	mid-LPFC
3	100	1	HA	No-Go	d	mid-LPFC
3	0	1	HA	No-Go	d	mid-LPFC
3	100	1	HA	No-Go	d	mid-LPFC
3	100	1	HA	No-Go	d	mid-LPFC
3	0	1	HA	No-Go	d	mid-LPFC
3	100	1	HA	No-Go	d	mid-LPFC
3	0	1	HA	No-Go	d	mid-LPFC
3	100	1	HA	No-Go	d	mid-LPFC
3	100	1	HA	No-Go	d	mid-LPFC
3	100	1	HA	No-Go	d	mid-LPFC
3	100	1	FE	No-Go	d	mid-LPFC
3	100	1	FE	No-Go	d	mid-LPFC
3	100	1	FE	No-Go	d	mid-LPFC
3	100	1	FE	No-Go	d	mid-LPFC
3	100	1	FE	No-Go	d	mid-LPFC
3	0	1	FE	No-Go	d	mid-LPFC
3	100	1	FE	No-Go	d	mid-LPFC
3	100	1	FE	No-Go	d	mid-LPFC
3	100	1	FE	No-Go	d	mid-LPFC
3	100	1	FE	No-Go	d	mid-LPFC
3	100	1	HA	No-Go	d	mid-LPFC
3	0	1	HA	No-Go	d	mid-LPFC
3	100	1	HA	No-Go	d	mid-LPFC
3	0	1	HA	No-Go	d	mid-LPFC
3	0	1	HA	No-Go	d	mid-LPFC
3	0	1	FE	No-Go	d	mid-LPFC
3	100	1	FE	No-Go	d	mid-LPFC
3	100	1	FE	No-Go	d	mid-LPFC
3	100	1	FE	No-Go	d	mid-LPFC
3	100	1	FE	No-Go	d	mid-LPFC
3	100	1	HA	No-Go	d	mid-LPFC
3	100	1	HA	No-Go	d	mid-LPFC
3	100	1	HA	No-Go	d	mid-LPFC
3	0	1	HA	No-Go	d	mid-LPFC
3	0	1	HA	No-Go	d	mid-LPFC
3	100	1	HA	No-Go	s	Control
3	0	1	HA	No-Go	s	Control
3	0	1	HA	No-Go	s	Control
3	0	1	HA	No-Go	s	Control
3	0	1	HA	No-Go	s	Control
3	0	1	FE	No-Go	s	Control
3	100	1	FE	No-Go	s	Control
3	0	1	FE	No-Go	s	Control
3	0	1	FE	No-Go	s	Control
3	0	1	FE	No-Go	s	Control
3	100	1	HA	No-Go	s	Control
3	0	1	HA	No-Go	s	Control
3	100	1	HA	No-Go	s	Control
3	0	1	HA	No-Go	s	Control
3	0	1	HA	No-Go	s	Control
3	100	1	FE	No-Go	s	Control
3	100	1	FE	No-Go	s	Control
3	100	1	FE	No-Go	s	Control
3	0	1	FE	No-Go	s	Control
3	0	1	FE	No-Go	s	Control
3	0	1	FE	No-Go	s	Control
3	100	1	FE	No-Go	s	Control
3	0	1	FE	No-Go	s	Control
3	0	1	FE	No-Go	s	Control
3	100	1	FE	No-Go	s	Control
3	0	1	HA	No-Go	s	Control
3	100	1	HA	No-Go	s	Control
3	100	1	HA	No-Go	s	Control
3	0	1	HA	No-Go	s	Control
3	0	1	HA	No-Go	s	Control
3	0	1	HA	No-Go	s	Control
3	100	1	HA	No-Go	s	Control
3	0	1	HA	No-Go	s	Control
3	100	1	HA	No-Go	s	Control
3	100	1	HA	No-Go	s	Control
3	0	1	FE	No-Go	s	Control
3	0	1	FE	No-Go	s	Control
3	0	1	FE	No-Go	s	Control
3	0	1	FE	No-Go	s	Control
3	0	1	FE	No-Go	s	Control
3	0	1	FE	No-Go	s	Control
3	100	1	FE	No-Go	s	Control
3	100	1	FE	No-Go	s	Control
3	100	1	FE	No-Go	s	Control
3	100	1	FE	No-Go	s	Control
3	0	1	HA	No-Go	s	Control
3	0	1	HA	No-Go	s	Control
3	0	1	HA	No-Go	s	Control
3	0	1	HA	No-Go	s	Control
3	100	1	HA	No-Go	s	Control
3	100	1	FE	No-Go	s	Control
3	0	1	FE	No-Go	s	Control
3	0	1	FE	No-Go	s	Control
3	100	1	FE	No-Go	s	Control
3	100	1	FE	No-Go	s	Control
3	100	1	HA	No-Go	s	Control
3	0	1	HA	No-Go	s	Control
3	0	1	HA	No-Go	s	Control
3	0	1	HA	No-Go	s	Control
3	0	1	HA	No-Go	s	Control
4	100	1	FE	No-Go	b	no TMS
4	100	1	FE	No-Go	b	no TMS
4	100	1	FE	No-Go	b	no TMS
4	100	1	FE	No-Go	b	no TMS
4	100	1	FE	No-Go	b	no TMS
4	100	1	HA	No-Go	b	no TMS
4	100	1	HA	No-Go	b	no TMS
4	100	1	HA	No-Go	b	no TMS
4	0	1	HA	No-Go	b	no TMS
4	100	1	HA	No-Go	b	no TMS
4	100	1	FE	No-Go	b	no TMS
4	100	1	FE	No-Go	b	no TMS
4	100	1	FE	No-Go	b	no TMS
4	0	1	FE	No-Go	b	no TMS
4	100	1	FE	No-Go	b	no TMS
4	100	1	HA	No-Go	b	no TMS
4	100	1	HA	No-Go	b	no TMS
4	100	1	HA	No-Go	b	no TMS
4	0	1	HA	No-Go	b	no TMS
4	100	1	HA	No-Go	b	no TMS
4	100	1	HA	No-Go	b	no TMS
4	100	1	HA	No-Go	b	no TMS
4	100	1	HA	No-Go	b	no TMS
4	100	1	HA	No-Go	b	no TMS
4	100	1	HA	No-Go	b	no TMS
4	100	1	FE	No-Go	b	no TMS
4	0	1	FE	No-Go	b	no TMS
4	0	1	FE	No-Go	b	no TMS
4	100	1	FE	No-Go	b	no TMS
4	100	1	FE	No-Go	b	no TMS
4	100	1	FE	No-Go	b	no TMS
4	100	1	FE	No-Go	b	no TMS
4	0	1	FE	No-Go	b	no TMS
4	100	1	FE	No-Go	b	no TMS
4	100	1	FE	No-Go	b	no TMS
4	100	1	HA	No-Go	b	no TMS
4	0	1	HA	No-Go	b	no TMS
4	100	1	HA	No-Go	b	no TMS
4	100	1	HA	No-Go	b	no TMS
4	100	1	HA	No-Go	b	no TMS
4	100	1	HA	No-Go	b	no TMS
4	100	1	HA	No-Go	b	no TMS
4	100	1	HA	No-Go	b	no TMS
4	0	1	HA	No-Go	b	no TMS
4	100	1	HA	No-Go	b	no TMS
4	100	1	FE	No-Go	b	no TMS
4	0	1	FE	No-Go	b	no TMS
4	100	1	FE	No-Go	b	no TMS
4	100	1	FE	No-Go	b	no TMS
4	100	1	FE	No-Go	b	no TMS
4	100	1	HA	No-Go	b	no TMS
4	0	1	HA	No-Go	b	no TMS
4	100	1	HA	No-Go	b	no TMS
4	100	1	HA	No-Go	b	no TMS
4	0	1	HA	No-Go	b	no TMS
4	100	1	FE	No-Go	b	no TMS
4	0	1	FE	No-Go	b	no TMS
4	100	1	FE	No-Go	b	no TMS
4	100	1	FE	No-Go	b	no TMS
4	100	1	FE	No-Go	b	no TMS
4	100	1	FE	No-Go	d	mid-LPFC
4	100	1	FE	No-Go	d	mid-LPFC
4	100	1	FE	No-Go	d	mid-LPFC
4	100	1	FE	No-Go	d	mid-LPFC
4	100	1	FE	No-Go	d	mid-LPFC
4	0	1	HA	No-Go	d	mid-LPFC
4	100	1	HA	No-Go	d	mid-LPFC
4	0	1	HA	No-Go	d	mid-LPFC
4	100	1	HA	No-Go	d	mid-LPFC
4	0	1	HA	No-Go	d	mid-LPFC
4	0	1	FE	No-Go	d	mid-LPFC
4	100	1	FE	No-Go	d	mid-LPFC
4	100	1	FE	No-Go	d	mid-LPFC
4	0	1	FE	No-Go	d	mid-LPFC
4	100	1	FE	No-Go	d	mid-LPFC
4	100	1	HA	No-Go	d	mid-LPFC
4	0	1	HA	No-Go	d	mid-LPFC
4	100	1	HA	No-Go	d	mid-LPFC
4	100	1	HA	No-Go	d	mid-LPFC
4	100	1	HA	No-Go	d	mid-LPFC
4	100	1	HA	No-Go	d	mid-LPFC
4	100	1	HA	No-Go	d	mid-LPFC
4	100	1	HA	No-Go	d	mid-LPFC
4	100	1	HA	No-Go	d	mid-LPFC
4	100	1	HA	No-Go	d	mid-LPFC
4	0	1	FE	No-Go	d	mid-LPFC
4	0	1	FE	No-Go	d	mid-LPFC
4	0	1	FE	No-Go	d	mid-LPFC
4	0	1	FE	No-Go	d	mid-LPFC
4	100	1	FE	No-Go	d	mid-LPFC
4	0	1	FE	No-Go	d	mid-LPFC
4	100	1	FE	No-Go	d	mid-LPFC
4	100	1	FE	No-Go	d	mid-LPFC
4	100	1	FE	No-Go	d	mid-LPFC
4	100	1	FE	No-Go	d	mid-LPFC
4	0	1	HA	No-Go	d	mid-LPFC
4	100	1	HA	No-Go	d	mid-LPFC
4	100	1	HA	No-Go	d	mid-LPFC
4	100	1	HA	No-Go	d	mid-LPFC
4	100	1	HA	No-Go	d	mid-LPFC
4	0	1	HA	No-Go	d	mid-LPFC
4	0	1	HA	No-Go	d	mid-LPFC
4	100	1	HA	No-Go	d	mid-LPFC
4	100	1	HA	No-Go	d	mid-LPFC
4	100	1	HA	No-Go	d	mid-LPFC
4	100	1	FE	No-Go	d	mid-LPFC
4	0	1	FE	No-Go	d	mid-LPFC
4	100	1	FE	No-Go	d	mid-LPFC
4	100	1	FE	No-Go	d	mid-LPFC
4	100	1	FE	No-Go	d	mid-LPFC
4	0	1	HA	No-Go	d	mid-LPFC
4	100	1	HA	No-Go	d	mid-LPFC
4	100	1	HA	No-Go	d	mid-LPFC
4	100	1	HA	No-Go	d	mid-LPFC
4	0	1	HA	No-Go	d	mid-LPFC
4	100	1	FE	No-Go	d	mid-LPFC
4	100	1	FE	No-Go	d	mid-LPFC
4	100	1	FE	No-Go	d	mid-LPFC
4	100	1	FE	No-Go	d	mid-LPFC
4	100	1	FE	No-Go	d	mid-LPFC
4	100	1	FE	No-Go	s	Control
4	100	1	FE	No-Go	s	Control
4	100	1	FE	No-Go	s	Control
4	100	1	FE	No-Go	s	Control
4	100	1	FE	No-Go	s	Control
4	0	1	HA	No-Go	s	Control
4	0	1	HA	No-Go	s	Control
4	100	1	HA	No-Go	s	Control
4	0	1	HA	No-Go	s	Control
4	100	1	HA	No-Go	s	Control
4	100	1	FE	No-Go	s	Control
4	100	1	FE	No-Go	s	Control
4	100	1	FE	No-Go	s	Control
4	100	1	FE	No-Go	s	Control
4	0	1	FE	No-Go	s	Control
4	100	1	HA	No-Go	s	Control
4	0	1	HA	No-Go	s	Control
4	0	1	HA	No-Go	s	Control
4	0	1	HA	No-Go	s	Control
4	0	1	HA	No-Go	s	Control
4	0	1	HA	No-Go	s	Control
4	100	1	HA	No-Go	s	Control
4	100	1	HA	No-Go	s	Control
4	100	1	HA	No-Go	s	Control
4	100	1	HA	No-Go	s	Control
4	100	1	FE	No-Go	s	Control
4	0	1	FE	No-Go	s	Control
4	100	1	FE	No-Go	s	Control
4	100	1	FE	No-Go	s	Control
4	100	1	FE	No-Go	s	Control
4	0	1	FE	No-Go	s	Control
4	100	1	FE	No-Go	s	Control
4	100	1	FE	No-Go	s	Control
4	0	1	FE	No-Go	s	Control
4	100	1	FE	No-Go	s	Control
4	100	1	HA	No-Go	s	Control
4	100	1	HA	No-Go	s	Control
4	100	1	HA	No-Go	s	Control
4	100	1	HA	No-Go	s	Control
4	100	1	HA	No-Go	s	Control
4	0	1	HA	No-Go	s	Control
4	0	1	HA	No-Go	s	Control
4	100	1	HA	No-Go	s	Control
4	100	1	HA	No-Go	s	Control
4	0	1	HA	No-Go	s	Control
4	100	1	FE	No-Go	s	Control
4	0	1	FE	No-Go	s	Control
4	100	1	FE	No-Go	s	Control
4	100	1	FE	No-Go	s	Control
4	100	1	FE	No-Go	s	Control
4	100	1	HA	No-Go	s	Control
4	100	1	HA	No-Go	s	Control
4	0	1	HA	No-Go	s	Control
4	100	1	HA	No-Go	s	Control
4	0	1	HA	No-Go	s	Control
4	100	1	FE	No-Go	s	Control
4	0	1	FE	No-Go	s	Control
4	100	1	FE	No-Go	s	Control
4	0	1	FE	No-Go	s	Control
4	100	1	FE	No-Go	s	Control
6	100	1	FE	No-Go	b	no TMS
6	100	1	FE	No-Go	b	no TMS
6	100	1	FE	No-Go	b	no TMS
6	100	1	FE	No-Go	b	no TMS
6	100	1	FE	No-Go	b	no TMS
6	100	1	HA	No-Go	b	no TMS
6	100	1	HA	No-Go	b	no TMS
6	100	1	HA	No-Go	b	no TMS
6	100	1	HA	No-Go	b	no TMS
6	100	1	HA	No-Go	b	no TMS
6	0	1	FE	No-Go	b	no TMS
6	0	1	FE	No-Go	b	no TMS
6	100	1	FE	No-Go	b	no TMS
6	100	1	FE	No-Go	b	no TMS
6	100	1	FE	No-Go	b	no TMS
6	100	1	HA	No-Go	b	no TMS
6	100	1	HA	No-Go	b	no TMS
6	100	1	HA	No-Go	b	no TMS
6	100	1	HA	No-Go	b	no TMS
6	100	1	HA	No-Go	b	no TMS
6	100	1	HA	No-Go	b	no TMS
6	100	1	HA	No-Go	b	no TMS
6	100	1	HA	No-Go	b	no TMS
6	100	1	HA	No-Go	b	no TMS
6	100	1	HA	No-Go	b	no TMS
6	0	1	FE	No-Go	b	no TMS
6	100	1	FE	No-Go	b	no TMS
6	100	1	FE	No-Go	b	no TMS
6	100	1	FE	No-Go	b	no TMS
6	0	1	FE	No-Go	b	no TMS
6	0	1	FE	No-Go	b	no TMS
6	100	1	FE	No-Go	b	no TMS
6	100	1	FE	No-Go	b	no TMS
6	100	1	FE	No-Go	b	no TMS
6	100	1	FE	No-Go	b	no TMS
6	100	1	HA	No-Go	b	no TMS
6	0	1	HA	No-Go	b	no TMS
6	100	1	HA	No-Go	b	no TMS
6	100	1	HA	No-Go	b	no TMS
6	100	1	HA	No-Go	b	no TMS
6	0	1	HA	No-Go	b	no TMS
6	100	1	HA	No-Go	b	no TMS
6	100	1	HA	No-Go	b	no TMS
6	0	1	HA	No-Go	b	no TMS
6	100	1	HA	No-Go	b	no TMS
6	100	1	FE	No-Go	b	no TMS
6	0	1	FE	No-Go	b	no TMS
6	100	1	FE	No-Go	b	no TMS
6	0	1	FE	No-Go	b	no TMS
6	0	1	FE	No-Go	b	no TMS
6	100	1	HA	No-Go	b	no TMS
6	0	1	HA	No-Go	b	no TMS
6	100	1	HA	No-Go	b	no TMS
6	0	1	HA	No-Go	b	no TMS
6	100	1	HA	No-Go	b	no TMS
6	100	1	FE	No-Go	b	no TMS
6	100	1	FE	No-Go	b	no TMS
6	100	1	FE	No-Go	b	no TMS
6	100	1	FE	No-Go	b	no TMS
6	100	1	FE	No-Go	b	no TMS
6	100	1	FE	No-Go	d	mid-LPFC
6	0	1	FE	No-Go	d	mid-LPFC
6	100	1	FE	No-Go	d	mid-LPFC
6	100	1	FE	No-Go	d	mid-LPFC
6	0	1	FE	No-Go	d	mid-LPFC
6	100	1	HA	No-Go	d	mid-LPFC
6	100	1	HA	No-Go	d	mid-LPFC
6	100	1	HA	No-Go	d	mid-LPFC
6	100	1	HA	No-Go	d	mid-LPFC
6	100	1	HA	No-Go	d	mid-LPFC
6	100	1	FE	No-Go	d	mid-LPFC
6	100	1	FE	No-Go	d	mid-LPFC
6	0	1	FE	No-Go	d	mid-LPFC
6	100	1	FE	No-Go	d	mid-LPFC
6	100	1	FE	No-Go	d	mid-LPFC
6	100	1	HA	No-Go	d	mid-LPFC
6	0	1	HA	No-Go	d	mid-LPFC
6	0	1	HA	No-Go	d	mid-LPFC
6	100	1	HA	No-Go	d	mid-LPFC
6	0	1	HA	No-Go	d	mid-LPFC
6	0	1	HA	No-Go	d	mid-LPFC
6	0	1	HA	No-Go	d	mid-LPFC
6	0	1	HA	No-Go	d	mid-LPFC
6	100	1	HA	No-Go	d	mid-LPFC
6	100	1	HA	No-Go	d	mid-LPFC
6	100	1	FE	No-Go	d	mid-LPFC
6	0	1	FE	No-Go	d	mid-LPFC
6	100	1	FE	No-Go	d	mid-LPFC
6	100	1	FE	No-Go	d	mid-LPFC
6	0	1	FE	No-Go	d	mid-LPFC
6	0	1	FE	No-Go	d	mid-LPFC
6	100	1	FE	No-Go	d	mid-LPFC
6	0	1	FE	No-Go	d	mid-LPFC
6	100	1	FE	No-Go	d	mid-LPFC
6	100	1	FE	No-Go	d	mid-LPFC
6	100	1	HA	No-Go	d	mid-LPFC
6	0	1	HA	No-Go	d	mid-LPFC
6	0	1	HA	No-Go	d	mid-LPFC
6	100	1	HA	No-Go	d	mid-LPFC
6	100	1	HA	No-Go	d	mid-LPFC
6	0	1	HA	No-Go	d	mid-LPFC
6	100	1	HA	No-Go	d	mid-LPFC
6	100	1	HA	No-Go	d	mid-LPFC
6	0	1	HA	No-Go	d	mid-LPFC
6	100	1	HA	No-Go	d	mid-LPFC
6	100	1	FE	No-Go	d	mid-LPFC
6	0	1	FE	No-Go	d	mid-LPFC
6	100	1	FE	No-Go	d	mid-LPFC
6	100	1	FE	No-Go	d	mid-LPFC
6	100	1	FE	No-Go	d	mid-LPFC
6	0	1	HA	No-Go	d	mid-LPFC
6	100	1	HA	No-Go	d	mid-LPFC
6	100	1	HA	No-Go	d	mid-LPFC
6	100	1	HA	No-Go	d	mid-LPFC
6	100	1	HA	No-Go	d	mid-LPFC
6	100	1	FE	No-Go	d	mid-LPFC
6	100	1	FE	No-Go	d	mid-LPFC
6	100	1	FE	No-Go	d	mid-LPFC
6	100	1	FE	No-Go	d	mid-LPFC
6	100	1	FE	No-Go	d	mid-LPFC
6	100	1	FE	No-Go	s	Control
6	0	1	FE	No-Go	s	Control
6	0	1	FE	No-Go	s	Control
6	100	1	FE	No-Go	s	Control
6	100	1	FE	No-Go	s	Control
6	100	1	HA	No-Go	s	Control
6	100	1	HA	No-Go	s	Control
6	100	1	HA	No-Go	s	Control
6	100	1	HA	No-Go	s	Control
6	100	1	HA	No-Go	s	Control
6	0	1	FE	No-Go	s	Control
6	0	1	FE	No-Go	s	Control
6	100	1	FE	No-Go	s	Control
6	100	1	FE	No-Go	s	Control
6	100	1	FE	No-Go	s	Control
6	0	1	HA	No-Go	s	Control
6	100	1	HA	No-Go	s	Control
6	100	1	HA	No-Go	s	Control
6	0	1	HA	No-Go	s	Control
6	0	1	HA	No-Go	s	Control
6	100	1	HA	No-Go	s	Control
6	0	1	HA	No-Go	s	Control
6	100	1	HA	No-Go	s	Control
6	100	1	HA	No-Go	s	Control
6	0	1	HA	No-Go	s	Control
6	100	1	FE	No-Go	s	Control
6	0	1	FE	No-Go	s	Control
6	100	1	FE	No-Go	s	Control
6	100	1	FE	No-Go	s	Control
6	100	1	FE	No-Go	s	Control
6	100	1	FE	No-Go	s	Control
6	100	1	FE	No-Go	s	Control
6	100	1	FE	No-Go	s	Control
6	100	1	FE	No-Go	s	Control
6	100	1	FE	No-Go	s	Control
6	100	1	HA	No-Go	s	Control
6	100	1	HA	No-Go	s	Control
6	100	1	HA	No-Go	s	Control
6	0	1	HA	No-Go	s	Control
6	100	1	HA	No-Go	s	Control
6	100	1	HA	No-Go	s	Control
6	0	1	HA	No-Go	s	Control
6	100	1	HA	No-Go	s	Control
6	0	1	HA	No-Go	s	Control
6	0	1	HA	No-Go	s	Control
6	100	1	FE	No-Go	s	Control
6	100	1	FE	No-Go	s	Control
6	100	1	FE	No-Go	s	Control
6	100	1	FE	No-Go	s	Control
6	0	1	FE	No-Go	s	Control
6	0	1	HA	No-Go	s	Control
6	100	1	HA	No-Go	s	Control
6	100	1	HA	No-Go	s	Control
6	100	1	HA	No-Go	s	Control
6	100	1	HA	No-Go	s	Control
6	0	1	FE	No-Go	s	Control
6	0	1	FE	No-Go	s	Control
6	0	1	FE	No-Go	s	Control
6	100	1	FE	No-Go	s	Control
6	100	1	FE	No-Go	s	Control
8	0	1	FE	No-Go	b	no TMS
8	100	1	FE	No-Go	b	no TMS
8	100	1	FE	No-Go	b	no TMS
8	100	1	FE	No-Go	b	no TMS
8	100	1	FE	No-Go	b	no TMS
8	0	1	HA	No-Go	b	no TMS
8	100	1	HA	No-Go	b	no TMS
8	0	1	HA	No-Go	b	no TMS
8	100	1	HA	No-Go	b	no TMS
8	100	1	HA	No-Go	b	no TMS
8	100	1	FE	No-Go	b	no TMS
8	100	1	FE	No-Go	b	no TMS
8	100	1	FE	No-Go	b	no TMS
8	100	1	FE	No-Go	b	no TMS
8	100	1	FE	No-Go	b	no TMS
8	100	1	HA	No-Go	b	no TMS
8	100	1	HA	No-Go	b	no TMS
8	0	1	HA	No-Go	b	no TMS
8	100	1	HA	No-Go	b	no TMS
8	100	1	HA	No-Go	b	no TMS
8	100	1	HA	No-Go	b	no TMS
8	100	1	HA	No-Go	b	no TMS
8	0	1	HA	No-Go	b	no TMS
8	100	1	HA	No-Go	b	no TMS
8	100	1	HA	No-Go	b	no TMS
8	0	1	FE	No-Go	b	no TMS
8	100	1	FE	No-Go	b	no TMS
8	100	1	FE	No-Go	b	no TMS
8	0	1	FE	No-Go	b	no TMS
8	100	1	FE	No-Go	b	no TMS
8	100	1	FE	No-Go	b	no TMS
8	0	1	FE	No-Go	b	no TMS
8	100	1	FE	No-Go	b	no TMS
8	0	1	FE	No-Go	b	no TMS
8	100	1	FE	No-Go	b	no TMS
8	100	1	HA	No-Go	b	no TMS
8	0	1	HA	No-Go	b	no TMS
8	0	1	HA	No-Go	b	no TMS
8	100	1	HA	No-Go	b	no TMS
8	0	1	HA	No-Go	b	no TMS
8	100	1	HA	No-Go	b	no TMS
8	100	1	HA	No-Go	b	no TMS
8	0	1	HA	No-Go	b	no TMS
8	100	1	HA	No-Go	b	no TMS
8	100	1	HA	No-Go	b	no TMS
8	100	1	FE	No-Go	b	no TMS
8	0	1	FE	No-Go	b	no TMS
8	100	1	FE	No-Go	b	no TMS
8	100	1	FE	No-Go	b	no TMS
8	100	1	FE	No-Go	b	no TMS
8	100	1	HA	No-Go	b	no TMS
8	100	1	HA	No-Go	b	no TMS
8	100	1	HA	No-Go	b	no TMS
8	100	1	HA	No-Go	b	no TMS
8	0	1	HA	No-Go	b	no TMS
8	100	1	FE	No-Go	b	no TMS
8	0	1	FE	No-Go	b	no TMS
8	100	1	FE	No-Go	b	no TMS
8	100	1	FE	No-Go	b	no TMS
8	100	1	FE	No-Go	b	no TMS
8	100	1	FE	No-Go	d	mid-LPFC
8	0	1	FE	No-Go	d	mid-LPFC
8	100	1	FE	No-Go	d	mid-LPFC
8	100	1	FE	No-Go	d	mid-LPFC
8	100	1	FE	No-Go	d	mid-LPFC
8	0	1	HA	No-Go	d	mid-LPFC
8	100	1	HA	No-Go	d	mid-LPFC
8	100	1	HA	No-Go	d	mid-LPFC
8	100	1	HA	No-Go	d	mid-LPFC
8	100	1	HA	No-Go	d	mid-LPFC
8	0	1	FE	No-Go	d	mid-LPFC
8	0	1	FE	No-Go	d	mid-LPFC
8	100	1	FE	No-Go	d	mid-LPFC
8	100	1	FE	No-Go	d	mid-LPFC
8	100	1	FE	No-Go	d	mid-LPFC
8	100	1	HA	No-Go	d	mid-LPFC
8	0	1	HA	No-Go	d	mid-LPFC
8	100	1	HA	No-Go	d	mid-LPFC
8	100	1	HA	No-Go	d	mid-LPFC
8	100	1	HA	No-Go	d	mid-LPFC
8	0	1	HA	No-Go	d	mid-LPFC
8	100	1	HA	No-Go	d	mid-LPFC
8	100	1	HA	No-Go	d	mid-LPFC
8	100	1	HA	No-Go	d	mid-LPFC
8	100	1	HA	No-Go	d	mid-LPFC
8	0	1	FE	No-Go	d	mid-LPFC
8	0	1	FE	No-Go	d	mid-LPFC
8	100	1	FE	No-Go	d	mid-LPFC
8	100	1	FE	No-Go	d	mid-LPFC
8	0	1	FE	No-Go	d	mid-LPFC
8	100	1	FE	No-Go	d	mid-LPFC
8	100	1	FE	No-Go	d	mid-LPFC
8	0	1	FE	No-Go	d	mid-LPFC
8	0	1	FE	No-Go	d	mid-LPFC
8	100	1	FE	No-Go	d	mid-LPFC
8	100	1	HA	No-Go	d	mid-LPFC
8	100	1	HA	No-Go	d	mid-LPFC
8	0	1	HA	No-Go	d	mid-LPFC
8	100	1	HA	No-Go	d	mid-LPFC
8	100	1	HA	No-Go	d	mid-LPFC
8	100	1	HA	No-Go	d	mid-LPFC
8	0	1	HA	No-Go	d	mid-LPFC
8	100	1	HA	No-Go	d	mid-LPFC
8	0	1	HA	No-Go	d	mid-LPFC
8	0	1	HA	No-Go	d	mid-LPFC
8	0	1	FE	No-Go	d	mid-LPFC
8	100	1	FE	No-Go	d	mid-LPFC
8	100	1	FE	No-Go	d	mid-LPFC
8	100	1	FE	No-Go	d	mid-LPFC
8	100	1	FE	No-Go	d	mid-LPFC
8	100	1	HA	No-Go	d	mid-LPFC
8	100	1	HA	No-Go	d	mid-LPFC
8	0	1	HA	No-Go	d	mid-LPFC
8	100	1	HA	No-Go	d	mid-LPFC
8	100	1	HA	No-Go	d	mid-LPFC
8	100	1	FE	No-Go	d	mid-LPFC
8	100	1	FE	No-Go	d	mid-LPFC
8	100	1	FE	No-Go	d	mid-LPFC
8	100	1	FE	No-Go	d	mid-LPFC
8	100	1	FE	No-Go	d	mid-LPFC
8	100	1	FE	No-Go	s	Control
8	100	1	FE	No-Go	s	Control
8	0	1	FE	No-Go	s	Control
8	100	1	FE	No-Go	s	Control
8	100	1	FE	No-Go	s	Control
8	0	1	HA	No-Go	s	Control
8	100	1	HA	No-Go	s	Control
8	100	1	HA	No-Go	s	Control
8	100	1	HA	No-Go	s	Control
8	100	1	HA	No-Go	s	Control
8	0	1	FE	No-Go	s	Control
8	100	1	FE	No-Go	s	Control
8	100	1	FE	No-Go	s	Control
8	100	1	FE	No-Go	s	Control
8	100	1	FE	No-Go	s	Control
8	100	1	HA	No-Go	s	Control
8	100	1	HA	No-Go	s	Control
8	0	1	HA	No-Go	s	Control
8	100	1	HA	No-Go	s	Control
8	100	1	HA	No-Go	s	Control
8	100	1	HA	No-Go	s	Control
8	100	1	HA	No-Go	s	Control
8	100	1	HA	No-Go	s	Control
8	100	1	HA	No-Go	s	Control
8	100	1	HA	No-Go	s	Control
8	100	1	FE	No-Go	s	Control
8	100	1	FE	No-Go	s	Control
8	0	1	FE	No-Go	s	Control
8	100	1	FE	No-Go	s	Control
8	100	1	FE	No-Go	s	Control
8	100	1	FE	No-Go	s	Control
8	100	1	FE	No-Go	s	Control
8	100	1	FE	No-Go	s	Control
8	100	1	FE	No-Go	s	Control
8	100	1	FE	No-Go	s	Control
8	0	1	HA	No-Go	s	Control
8	100	1	HA	No-Go	s	Control
8	0	1	HA	No-Go	s	Control
8	100	1	HA	No-Go	s	Control
8	100	1	HA	No-Go	s	Control
8	100	1	HA	No-Go	s	Control
8	100	1	HA	No-Go	s	Control
8	100	1	HA	No-Go	s	Control
8	100	1	HA	No-Go	s	Control
8	100	1	HA	No-Go	s	Control
8	100	1	FE	No-Go	s	Control
8	100	1	FE	No-Go	s	Control
8	100	1	FE	No-Go	s	Control
8	0	1	FE	No-Go	s	Control
8	100	1	FE	No-Go	s	Control
8	0	1	HA	No-Go	s	Control
8	100	1	HA	No-Go	s	Control
8	100	1	HA	No-Go	s	Control
8	100	1	HA	No-Go	s	Control
8	100	1	HA	No-Go	s	Control
8	0	1	FE	No-Go	s	Control
8	100	1	FE	No-Go	s	Control
8	100	1	FE	No-Go	s	Control
8	100	1	FE	No-Go	s	Control
8	0	1	FE	No-Go	s	Control
9	100	1	HA	No-Go	b	no TMS
9	100	1	HA	No-Go	b	no TMS
9	100	1	HA	No-Go	b	no TMS
9	100	1	HA	No-Go	b	no TMS
9	100	1	HA	No-Go	b	no TMS
9	100	1	FE	No-Go	b	no TMS
9	100	1	FE	No-Go	b	no TMS
9	100	1	FE	No-Go	b	no TMS
9	100	1	FE	No-Go	b	no TMS
9	100	1	FE	No-Go	b	no TMS
9	100	1	HA	No-Go	b	no TMS
9	100	1	HA	No-Go	b	no TMS
9	100	1	HA	No-Go	b	no TMS
9	100	1	HA	No-Go	b	no TMS
9	100	1	HA	No-Go	b	no TMS
9	100	1	FE	No-Go	b	no TMS
9	100	1	FE	No-Go	b	no TMS
9	100	1	FE	No-Go	b	no TMS
9	100	1	FE	No-Go	b	no TMS
9	100	1	FE	No-Go	b	no TMS
9	100	1	FE	No-Go	b	no TMS
9	100	1	FE	No-Go	b	no TMS
9	100	1	FE	No-Go	b	no TMS
9	100	1	FE	No-Go	b	no TMS
9	100	1	FE	No-Go	b	no TMS
9	100	1	HA	No-Go	b	no TMS
9	100	1	HA	No-Go	b	no TMS
9	100	1	HA	No-Go	b	no TMS
9	100	1	HA	No-Go	b	no TMS
9	100	1	HA	No-Go	b	no TMS
9	0	1	HA	No-Go	b	no TMS
9	100	1	HA	No-Go	b	no TMS
9	100	1	HA	No-Go	b	no TMS
9	100	1	HA	No-Go	b	no TMS
9	100	1	HA	No-Go	b	no TMS
9	100	1	FE	No-Go	b	no TMS
9	100	1	FE	No-Go	b	no TMS
9	100	1	FE	No-Go	b	no TMS
9	100	1	FE	No-Go	b	no TMS
9	100	1	FE	No-Go	b	no TMS
9	100	1	FE	No-Go	b	no TMS
9	100	1	FE	No-Go	b	no TMS
9	100	1	FE	No-Go	b	no TMS
9	100	1	FE	No-Go	b	no TMS
9	100	1	FE	No-Go	b	no TMS
9	100	1	HA	No-Go	b	no TMS
9	100	1	HA	No-Go	b	no TMS
9	100	1	HA	No-Go	b	no TMS
9	100	1	HA	No-Go	b	no TMS
9	100	1	HA	No-Go	b	no TMS
9	100	1	FE	No-Go	b	no TMS
9	0	1	FE	No-Go	b	no TMS
9	100	1	FE	No-Go	b	no TMS
9	100	1	FE	No-Go	b	no TMS
9	100	1	FE	No-Go	b	no TMS
9	100	1	HA	No-Go	b	no TMS
9	100	1	HA	No-Go	b	no TMS
9	100	1	HA	No-Go	b	no TMS
9	100	1	HA	No-Go	b	no TMS
9	100	1	HA	No-Go	b	no TMS
9	0	1	HA	No-Go	d	mid-LPFC
9	0	1	HA	No-Go	d	mid-LPFC
9	100	1	HA	No-Go	d	mid-LPFC
9	100	1	HA	No-Go	d	mid-LPFC
9	100	1	HA	No-Go	d	mid-LPFC
9	100	1	FE	No-Go	d	mid-LPFC
9	100	1	FE	No-Go	d	mid-LPFC
9	100	1	FE	No-Go	d	mid-LPFC
9	100	1	FE	No-Go	d	mid-LPFC
9	100	1	FE	No-Go	d	mid-LPFC
9	100	1	HA	No-Go	d	mid-LPFC
9	0	1	HA	No-Go	d	mid-LPFC
9	100	1	HA	No-Go	d	mid-LPFC
9	100	1	HA	No-Go	d	mid-LPFC
9	0	1	HA	No-Go	d	mid-LPFC
9	100	1	FE	No-Go	d	mid-LPFC
9	100	1	FE	No-Go	d	mid-LPFC
9	100	1	FE	No-Go	d	mid-LPFC
9	100	1	FE	No-Go	d	mid-LPFC
9	100	1	FE	No-Go	d	mid-LPFC
9	100	1	FE	No-Go	d	mid-LPFC
9	0	1	FE	No-Go	d	mid-LPFC
9	100	1	FE	No-Go	d	mid-LPFC
9	100	1	FE	No-Go	d	mid-LPFC
9	100	1	FE	No-Go	d	mid-LPFC
9	100	1	HA	No-Go	d	mid-LPFC
9	100	1	HA	No-Go	d	mid-LPFC
9	100	1	HA	No-Go	d	mid-LPFC
9	100	1	HA	No-Go	d	mid-LPFC
9	0	1	HA	No-Go	d	mid-LPFC
9	100	1	HA	No-Go	d	mid-LPFC
9	100	1	HA	No-Go	d	mid-LPFC
9	100	1	HA	No-Go	d	mid-LPFC
9	0	1	HA	No-Go	d	mid-LPFC
9	100	1	HA	No-Go	d	mid-LPFC
9	100	1	FE	No-Go	d	mid-LPFC
9	0	1	FE	No-Go	d	mid-LPFC
9	100	1	FE	No-Go	d	mid-LPFC
9	100	1	FE	No-Go	d	mid-LPFC
9	100	1	FE	No-Go	d	mid-LPFC
9	0	1	FE	No-Go	d	mid-LPFC
9	100	1	FE	No-Go	d	mid-LPFC
9	100	1	FE	No-Go	d	mid-LPFC
9	100	1	FE	No-Go	d	mid-LPFC
9	100	1	FE	No-Go	d	mid-LPFC
9	100	1	HA	No-Go	d	mid-LPFC
9	100	1	HA	No-Go	d	mid-LPFC
9	100	1	HA	No-Go	d	mid-LPFC
9	100	1	HA	No-Go	d	mid-LPFC
9	100	1	HA	No-Go	d	mid-LPFC
9	0	1	FE	No-Go	d	mid-LPFC
9	100	1	FE	No-Go	d	mid-LPFC
9	100	1	FE	No-Go	d	mid-LPFC
9	100	1	FE	No-Go	d	mid-LPFC
9	100	1	FE	No-Go	d	mid-LPFC
9	100	1	HA	No-Go	d	mid-LPFC
9	100	1	HA	No-Go	d	mid-LPFC
9	100	1	HA	No-Go	d	mid-LPFC
9	100	1	HA	No-Go	d	mid-LPFC
9	0	1	HA	No-Go	d	mid-LPFC
9	100	1	HA	No-Go	s	Control
9	100	1	HA	No-Go	s	Control
9	100	1	HA	No-Go	s	Control
9	100	1	HA	No-Go	s	Control
9	0	1	HA	No-Go	s	Control
9	100	1	FE	No-Go	s	Control
9	100	1	FE	No-Go	s	Control
9	100	1	FE	No-Go	s	Control
9	100	1	FE	No-Go	s	Control
9	100	1	FE	No-Go	s	Control
9	100	1	HA	No-Go	s	Control
9	100	1	HA	No-Go	s	Control
9	100	1	HA	No-Go	s	Control
9	100	1	HA	No-Go	s	Control
9	100	1	HA	No-Go	s	Control
9	0	1	FE	No-Go	s	Control
9	100	1	FE	No-Go	s	Control
9	100	1	FE	No-Go	s	Control
9	100	1	FE	No-Go	s	Control
9	100	1	FE	No-Go	s	Control
9	100	1	FE	No-Go	s	Control
9	100	1	FE	No-Go	s	Control
9	100	1	FE	No-Go	s	Control
9	100	1	FE	No-Go	s	Control
9	100	1	FE	No-Go	s	Control
9	100	1	HA	No-Go	s	Control
9	100	1	HA	No-Go	s	Control
9	100	1	HA	No-Go	s	Control
9	100	1	HA	No-Go	s	Control
9	100	1	HA	No-Go	s	Control
9	100	1	HA	No-Go	s	Control
9	100	1	HA	No-Go	s	Control
9	100	1	HA	No-Go	s	Control
9	0	1	HA	No-Go	s	Control
9	100	1	HA	No-Go	s	Control
9	100	1	FE	No-Go	s	Control
9	100	1	FE	No-Go	s	Control
9	100	1	FE	No-Go	s	Control
9	100	1	FE	No-Go	s	Control
9	100	1	FE	No-Go	s	Control
9	100	1	FE	No-Go	s	Control
9	0	1	FE	No-Go	s	Control
9	100	1	FE	No-Go	s	Control
9	100	1	FE	No-Go	s	Control
9	100	1	FE	No-Go	s	Control
9	100	1	HA	No-Go	s	Control
9	100	1	HA	No-Go	s	Control
9	100	1	HA	No-Go	s	Control
9	100	1	HA	No-Go	s	Control
9	100	1	HA	No-Go	s	Control
9	100	1	FE	No-Go	s	Control
9	100	1	FE	No-Go	s	Control
9	100	1	FE	No-Go	s	Control
9	100	1	FE	No-Go	s	Control
9	100	1	FE	No-Go	s	Control
9	100	1	HA	No-Go	s	Control
9	100	1	HA	No-Go	s	Control
9	100	1	HA	No-Go	s	Control
9	100	1	HA	No-Go	s	Control
9	100	1	HA	No-Go	s	Control
10	100	1	FE	No-Go	b	no TMS
10	100	1	FE	No-Go	b	no TMS
10	100	1	FE	No-Go	b	no TMS
10	0	1	FE	No-Go	b	no TMS
10	100	1	FE	No-Go	b	no TMS
10	100	1	HA	No-Go	b	no TMS
10	100	1	HA	No-Go	b	no TMS
10	100	1	HA	No-Go	b	no TMS
10	100	1	HA	No-Go	b	no TMS
10	100	1	HA	No-Go	b	no TMS
10	0	1	FE	No-Go	b	no TMS
10	100	1	FE	No-Go	b	no TMS
10	0	1	FE	No-Go	b	no TMS
10	100	1	FE	No-Go	b	no TMS
10	100	1	FE	No-Go	b	no TMS
10	0	1	HA	No-Go	b	no TMS
10	100	1	HA	No-Go	b	no TMS
10	100	1	HA	No-Go	b	no TMS
10	100	1	HA	No-Go	b	no TMS
10	100	1	HA	No-Go	b	no TMS
10	0	1	HA	No-Go	b	no TMS
10	0	1	HA	No-Go	b	no TMS
10	100	1	HA	No-Go	b	no TMS
10	100	1	HA	No-Go	b	no TMS
10	100	1	HA	No-Go	b	no TMS
10	0	1	FE	No-Go	b	no TMS
10	100	1	FE	No-Go	b	no TMS
10	100	1	FE	No-Go	b	no TMS
10	100	1	FE	No-Go	b	no TMS
10	100	1	FE	No-Go	b	no TMS
10	100	1	FE	No-Go	b	no TMS
10	100	1	FE	No-Go	b	no TMS
10	100	1	FE	No-Go	b	no TMS
10	0	1	FE	No-Go	b	no TMS
10	100	1	FE	No-Go	b	no TMS
10	100	1	HA	No-Go	b	no TMS
10	100	1	HA	No-Go	b	no TMS
10	0	1	HA	No-Go	b	no TMS
10	100	1	HA	No-Go	b	no TMS
10	100	1	HA	No-Go	b	no TMS
10	0	1	HA	No-Go	b	no TMS
10	100	1	HA	No-Go	b	no TMS
10	100	1	HA	No-Go	b	no TMS
10	100	1	HA	No-Go	b	no TMS
10	0	1	HA	No-Go	b	no TMS
10	100	1	FE	No-Go	b	no TMS
10	100	1	FE	No-Go	b	no TMS
10	100	1	FE	No-Go	b	no TMS
10	0	1	FE	No-Go	b	no TMS
10	100	1	FE	No-Go	b	no TMS
10	0	1	HA	No-Go	b	no TMS
10	0	1	HA	No-Go	b	no TMS
10	100	1	HA	No-Go	b	no TMS
10	0	1	HA	No-Go	b	no TMS
10	0	1	HA	No-Go	b	no TMS
10	100	1	FE	No-Go	b	no TMS
10	100	1	FE	No-Go	b	no TMS
10	100	1	FE	No-Go	b	no TMS
10	100	1	FE	No-Go	b	no TMS
10	100	1	FE	No-Go	b	no TMS
10	100	1	FE	No-Go	d	mid-LPFC
10	0	1	FE	No-Go	d	mid-LPFC
10	100	1	FE	No-Go	d	mid-LPFC
10	0	1	FE	No-Go	d	mid-LPFC
10	100	1	FE	No-Go	d	mid-LPFC
10	100	1	HA	No-Go	d	mid-LPFC
10	0	1	HA	No-Go	d	mid-LPFC
10	0	1	HA	No-Go	d	mid-LPFC
10	100	1	HA	No-Go	d	mid-LPFC
10	100	1	HA	No-Go	d	mid-LPFC
10	0	1	FE	No-Go	d	mid-LPFC
10	0	1	FE	No-Go	d	mid-LPFC
10	100	1	FE	No-Go	d	mid-LPFC
10	0	1	FE	No-Go	d	mid-LPFC
10	0	1	FE	No-Go	d	mid-LPFC
10	100	1	HA	No-Go	d	mid-LPFC
10	100	1	HA	No-Go	d	mid-LPFC
10	0	1	HA	No-Go	d	mid-LPFC
10	0	1	HA	No-Go	d	mid-LPFC
10	100	1	HA	No-Go	d	mid-LPFC
10	100	1	HA	No-Go	d	mid-LPFC
10	0	1	HA	No-Go	d	mid-LPFC
10	0	1	HA	No-Go	d	mid-LPFC
10	100	1	HA	No-Go	d	mid-LPFC
10	100	1	HA	No-Go	d	mid-LPFC
10	100	1	FE	No-Go	d	mid-LPFC
10	100	1	FE	No-Go	d	mid-LPFC
10	100	1	FE	No-Go	d	mid-LPFC
10	0	1	FE	No-Go	d	mid-LPFC
10	100	1	FE	No-Go	d	mid-LPFC
10	0	1	FE	No-Go	d	mid-LPFC
10	100	1	FE	No-Go	d	mid-LPFC
10	100	1	FE	No-Go	d	mid-LPFC
10	100	1	FE	No-Go	d	mid-LPFC
10	100	1	FE	No-Go	d	mid-LPFC
10	100	1	HA	No-Go	d	mid-LPFC
10	100	1	HA	No-Go	d	mid-LPFC
10	100	1	HA	No-Go	d	mid-LPFC
10	0	1	HA	No-Go	d	mid-LPFC
10	0	1	HA	No-Go	d	mid-LPFC
10	100	1	HA	No-Go	d	mid-LPFC
10	0	1	HA	No-Go	d	mid-LPFC
10	100	1	HA	No-Go	d	mid-LPFC
10	100	1	HA	No-Go	d	mid-LPFC
10	100	1	HA	No-Go	d	mid-LPFC
10	100	1	FE	No-Go	d	mid-LPFC
10	100	1	FE	No-Go	d	mid-LPFC
10	100	1	FE	No-Go	d	mid-LPFC
10	100	1	FE	No-Go	d	mid-LPFC
10	0	1	FE	No-Go	d	mid-LPFC
10	0	1	HA	No-Go	d	mid-LPFC
10	100	1	HA	No-Go	d	mid-LPFC
10	100	1	HA	No-Go	d	mid-LPFC
10	100	1	HA	No-Go	d	mid-LPFC
10	100	1	HA	No-Go	d	mid-LPFC
10	0	1	FE	No-Go	d	mid-LPFC
10	0	1	FE	No-Go	d	mid-LPFC
10	100	1	FE	No-Go	d	mid-LPFC
10	100	1	FE	No-Go	d	mid-LPFC
10	100	1	FE	No-Go	d	mid-LPFC
10	100	1	FE	No-Go	s	Control
10	0	1	FE	No-Go	s	Control
10	100	1	FE	No-Go	s	Control
10	100	1	FE	No-Go	s	Control
10	0	1	FE	No-Go	s	Control
10	100	1	HA	No-Go	s	Control
10	0	1	HA	No-Go	s	Control
10	0	1	HA	No-Go	s	Control
10	100	1	HA	No-Go	s	Control
10	100	1	HA	No-Go	s	Control
10	100	1	FE	No-Go	s	Control
10	100	1	FE	No-Go	s	Control
10	100	1	FE	No-Go	s	Control
10	100	1	FE	No-Go	s	Control
10	0	1	FE	No-Go	s	Control
10	100	1	HA	No-Go	s	Control
10	100	1	HA	No-Go	s	Control
10	0	1	HA	No-Go	s	Control
10	0	1	HA	No-Go	s	Control
10	100	1	HA	No-Go	s	Control
10	100	1	HA	No-Go	s	Control
10	100	1	HA	No-Go	s	Control
10	100	1	HA	No-Go	s	Control
10	100	1	HA	No-Go	s	Control
10	100	1	HA	No-Go	s	Control
10	100	1	FE	No-Go	s	Control
10	100	1	FE	No-Go	s	Control
10	100	1	FE	No-Go	s	Control
10	100	1	FE	No-Go	s	Control
10	100	1	FE	No-Go	s	Control
10	0	1	FE	No-Go	s	Control
10	100	1	FE	No-Go	s	Control
10	100	1	FE	No-Go	s	Control
10	100	1	FE	No-Go	s	Control
10	100	1	FE	No-Go	s	Control
10	0	1	HA	No-Go	s	Control
10	100	1	HA	No-Go	s	Control
10	100	1	HA	No-Go	s	Control
10	100	1	HA	No-Go	s	Control
10	0	1	HA	No-Go	s	Control
10	0	1	HA	No-Go	s	Control
10	0	1	HA	No-Go	s	Control
10	0	1	HA	No-Go	s	Control
10	100	1	HA	No-Go	s	Control
10	100	1	HA	No-Go	s	Control
10	100	1	FE	No-Go	s	Control
10	100	1	FE	No-Go	s	Control
10	100	1	FE	No-Go	s	Control
10	100	1	FE	No-Go	s	Control
10	100	1	FE	No-Go	s	Control
10	0	1	HA	No-Go	s	Control
10	100	1	HA	No-Go	s	Control
10	0	1	HA	No-Go	s	Control
10	100	1	HA	No-Go	s	Control
10	0	1	HA	No-Go	s	Control
10	0	1	FE	No-Go	s	Control
10	0	1	FE	No-Go	s	Control
10	100	1	FE	No-Go	s	Control
10	100	1	FE	No-Go	s	Control
10	100	1	FE	No-Go	s	Control
11	0	1	HA	No-Go	b	no TMS
11	100	1	HA	No-Go	b	no TMS
11	0	1	HA	No-Go	b	no TMS
11	100	1	HA	No-Go	b	no TMS
11	100	1	HA	No-Go	b	no TMS
11	100	1	FE	No-Go	b	no TMS
11	0	1	FE	No-Go	b	no TMS
11	100	1	FE	No-Go	b	no TMS
11	100	1	FE	No-Go	b	no TMS
11	100	1	FE	No-Go	b	no TMS
11	0	1	HA	No-Go	b	no TMS
11	0	1	HA	No-Go	b	no TMS
11	100	1	HA	No-Go	b	no TMS
11	100	1	HA	No-Go	b	no TMS
11	100	1	HA	No-Go	b	no TMS
11	100	1	FE	No-Go	b	no TMS
11	100	1	FE	No-Go	b	no TMS
11	0	1	FE	No-Go	b	no TMS
11	100	1	FE	No-Go	b	no TMS
11	100	1	FE	No-Go	b	no TMS
11	100	1	FE	No-Go	b	no TMS
11	100	1	FE	No-Go	b	no TMS
11	0	1	FE	No-Go	b	no TMS
11	100	1	FE	No-Go	b	no TMS
11	100	1	FE	No-Go	b	no TMS
11	100	1	HA	No-Go	b	no TMS
11	0	1	HA	No-Go	b	no TMS
11	0	1	HA	No-Go	b	no TMS
11	100	1	HA	No-Go	b	no TMS
11	100	1	HA	No-Go	b	no TMS
11	0	1	HA	No-Go	b	no TMS
11	100	1	HA	No-Go	b	no TMS
11	100	1	HA	No-Go	b	no TMS
11	100	1	HA	No-Go	b	no TMS
11	100	1	HA	No-Go	b	no TMS
11	0	1	FE	No-Go	b	no TMS
11	0	1	FE	No-Go	b	no TMS
11	100	1	FE	No-Go	b	no TMS
11	0	1	FE	No-Go	b	no TMS
11	100	1	FE	No-Go	b	no TMS
11	0	1	FE	No-Go	b	no TMS
11	100	1	FE	No-Go	b	no TMS
11	0	1	FE	No-Go	b	no TMS
11	0	1	FE	No-Go	b	no TMS
11	100	1	FE	No-Go	b	no TMS
11	100	1	HA	No-Go	b	no TMS
11	0	1	HA	No-Go	b	no TMS
11	100	1	HA	No-Go	b	no TMS
11	100	1	HA	No-Go	b	no TMS
11	0	1	HA	No-Go	b	no TMS
11	0	1	FE	No-Go	b	no TMS
11	0	1	FE	No-Go	b	no TMS
11	100	1	FE	No-Go	b	no TMS
11	100	1	FE	No-Go	b	no TMS
11	0	1	FE	No-Go	b	no TMS
11	100	1	HA	No-Go	b	no TMS
11	100	1	HA	No-Go	b	no TMS
11	0	1	HA	No-Go	b	no TMS
11	0	1	HA	No-Go	b	no TMS
11	100	1	HA	No-Go	b	no TMS
11	100	1	HA	No-Go	d	mid-LPFC
11	0	1	HA	No-Go	d	mid-LPFC
11	100	1	HA	No-Go	d	mid-LPFC
11	100	1	HA	No-Go	d	mid-LPFC
11	100	1	HA	No-Go	d	mid-LPFC
11	100	1	FE	No-Go	d	mid-LPFC
11	100	1	FE	No-Go	d	mid-LPFC
11	0	1	FE	No-Go	d	mid-LPFC
11	0	1	FE	No-Go	d	mid-LPFC
11	100	1	FE	No-Go	d	mid-LPFC
11	100	1	HA	No-Go	d	mid-LPFC
11	100	1	HA	No-Go	d	mid-LPFC
11	100	1	HA	No-Go	d	mid-LPFC
11	100	1	HA	No-Go	d	mid-LPFC
11	100	1	HA	No-Go	d	mid-LPFC
11	100	1	FE	No-Go	d	mid-LPFC
11	100	1	FE	No-Go	d	mid-LPFC
11	0	1	FE	No-Go	d	mid-LPFC
11	100	1	FE	No-Go	d	mid-LPFC
11	100	1	FE	No-Go	d	mid-LPFC
11	100	1	FE	No-Go	d	mid-LPFC
11	100	1	FE	No-Go	d	mid-LPFC
11	0	1	FE	No-Go	d	mid-LPFC
11	100	1	FE	No-Go	d	mid-LPFC
11	100	1	FE	No-Go	d	mid-LPFC
11	0	1	HA	No-Go	d	mid-LPFC
11	0	1	HA	No-Go	d	mid-LPFC
11	100	1	HA	No-Go	d	mid-LPFC
11	100	1	HA	No-Go	d	mid-LPFC
11	100	1	HA	No-Go	d	mid-LPFC
11	100	1	HA	No-Go	d	mid-LPFC
11	100	1	HA	No-Go	d	mid-LPFC
11	0	1	HA	No-Go	d	mid-LPFC
11	100	1	HA	No-Go	d	mid-LPFC
11	100	1	HA	No-Go	d	mid-LPFC
11	0	1	FE	No-Go	d	mid-LPFC
11	0	1	FE	No-Go	d	mid-LPFC
11	100	1	FE	No-Go	d	mid-LPFC
11	0	1	FE	No-Go	d	mid-LPFC
11	100	1	FE	No-Go	d	mid-LPFC
11	0	1	FE	No-Go	d	mid-LPFC
11	0	1	FE	No-Go	d	mid-LPFC
11	100	1	FE	No-Go	d	mid-LPFC
11	100	1	FE	No-Go	d	mid-LPFC
11	100	1	FE	No-Go	d	mid-LPFC
11	0	1	HA	No-Go	d	mid-LPFC
11	100	1	HA	No-Go	d	mid-LPFC
11	0	1	HA	No-Go	d	mid-LPFC
11	0	1	HA	No-Go	d	mid-LPFC
11	100	1	HA	No-Go	d	mid-LPFC
11	100	1	FE	No-Go	d	mid-LPFC
11	100	1	FE	No-Go	d	mid-LPFC
11	0	1	FE	No-Go	d	mid-LPFC
11	100	1	FE	No-Go	d	mid-LPFC
11	0	1	FE	No-Go	d	mid-LPFC
11	0	1	HA	No-Go	d	mid-LPFC
11	0	1	HA	No-Go	d	mid-LPFC
11	100	1	HA	No-Go	d	mid-LPFC
11	0	1	HA	No-Go	d	mid-LPFC
11	100	1	HA	No-Go	d	mid-LPFC
11	100	1	HA	No-Go	s	Control
11	100	1	HA	No-Go	s	Control
11	0	1	HA	No-Go	s	Control
11	100	1	HA	No-Go	s	Control
11	0	1	HA	No-Go	s	Control
11	100	1	FE	No-Go	s	Control
11	100	1	FE	No-Go	s	Control
11	100	1	FE	No-Go	s	Control
11	0	1	FE	No-Go	s	Control
11	100	1	FE	No-Go	s	Control
11	0	1	HA	No-Go	s	Control
11	100	1	HA	No-Go	s	Control
11	100	1	HA	No-Go	s	Control
11	100	1	HA	No-Go	s	Control
11	100	1	HA	No-Go	s	Control
11	0	1	FE	No-Go	s	Control
11	100	1	FE	No-Go	s	Control
11	100	1	FE	No-Go	s	Control
11	100	1	FE	No-Go	s	Control
11	100	1	FE	No-Go	s	Control
11	100	1	FE	No-Go	s	Control
11	0	1	FE	No-Go	s	Control
11	100	1	FE	No-Go	s	Control
11	100	1	FE	No-Go	s	Control
11	100	1	FE	No-Go	s	Control
11	100	1	HA	No-Go	s	Control
11	100	1	HA	No-Go	s	Control
11	100	1	HA	No-Go	s	Control
11	100	1	HA	No-Go	s	Control
11	100	1	HA	No-Go	s	Control
11	0	1	HA	No-Go	s	Control
11	0	1	HA	No-Go	s	Control
11	0	1	HA	No-Go	s	Control
11	0	1	HA	No-Go	s	Control
11	0	1	HA	No-Go	s	Control
11	0	1	FE	No-Go	s	Control
11	100	1	FE	No-Go	s	Control
11	100	1	FE	No-Go	s	Control
11	100	1	FE	No-Go	s	Control
11	100	1	FE	No-Go	s	Control
11	0	1	FE	No-Go	s	Control
11	0	1	FE	No-Go	s	Control
11	100	1	FE	No-Go	s	Control
11	0	1	FE	No-Go	s	Control
11	100	1	FE	No-Go	s	Control
11	0	1	HA	No-Go	s	Control
11	0	1	HA	No-Go	s	Control
11	0	1	HA	No-Go	s	Control
11	0	1	HA	No-Go	s	Control
11	100	1	HA	No-Go	s	Control
11	0	1	FE	No-Go	s	Control
11	100	1	FE	No-Go	s	Control
11	0	1	FE	No-Go	s	Control
11	100	1	FE	No-Go	s	Control
11	100	1	FE	No-Go	s	Control
11	0	1	HA	No-Go	s	Control
11	0	1	HA	No-Go	s	Control
11	0	1	HA	No-Go	s	Control
11	100	1	HA	No-Go	s	Control
11	100	1	HA	No-Go	s	Control
13	0	1	HA	No-Go	b	no TMS
13	0	1	HA	No-Go	b	no TMS
13	0	1	HA	No-Go	b	no TMS
13	100	1	HA	No-Go	b	no TMS
13	0	1	HA	No-Go	b	no TMS
13	100	1	FE	No-Go	b	no TMS
13	0	1	FE	No-Go	b	no TMS
13	0	1	FE	No-Go	b	no TMS
13	0	1	FE	No-Go	b	no TMS
13	100	1	FE	No-Go	b	no TMS
13	0	1	HA	No-Go	b	no TMS
13	100	1	HA	No-Go	b	no TMS
13	100	1	HA	No-Go	b	no TMS
13	0	1	HA	No-Go	b	no TMS
13	0	1	HA	No-Go	b	no TMS
13	0	1	FE	No-Go	b	no TMS
13	100	1	FE	No-Go	b	no TMS
13	0	1	FE	No-Go	b	no TMS
13	100	1	FE	No-Go	b	no TMS
13	0	1	FE	No-Go	b	no TMS
13	0	1	FE	No-Go	b	no TMS
13	100	1	FE	No-Go	b	no TMS
13	100	1	FE	No-Go	b	no TMS
13	0	1	FE	No-Go	b	no TMS
13	100	1	FE	No-Go	b	no TMS
13	0	1	HA	No-Go	b	no TMS
13	0	1	HA	No-Go	b	no TMS
13	0	1	HA	No-Go	b	no TMS
13	100	1	HA	No-Go	b	no TMS
13	100	1	HA	No-Go	b	no TMS
13	0	1	HA	No-Go	b	no TMS
13	100	1	HA	No-Go	b	no TMS
13	100	1	HA	No-Go	b	no TMS
13	0	1	HA	No-Go	b	no TMS
13	100	1	HA	No-Go	b	no TMS
13	100	1	FE	No-Go	b	no TMS
13	100	1	FE	No-Go	b	no TMS
13	100	1	FE	No-Go	b	no TMS
13	100	1	FE	No-Go	b	no TMS
13	100	1	FE	No-Go	b	no TMS
13	0	1	FE	No-Go	b	no TMS
13	0	1	FE	No-Go	b	no TMS
13	100	1	FE	No-Go	b	no TMS
13	0	1	FE	No-Go	b	no TMS
13	100	1	FE	No-Go	b	no TMS
13	0	1	HA	No-Go	b	no TMS
13	100	1	HA	No-Go	b	no TMS
13	0	1	HA	No-Go	b	no TMS
13	0	1	HA	No-Go	b	no TMS
13	100	1	HA	No-Go	b	no TMS
13	0	1	FE	No-Go	b	no TMS
13	0	1	FE	No-Go	b	no TMS
13	100	1	FE	No-Go	b	no TMS
13	100	1	FE	No-Go	b	no TMS
13	100	1	FE	No-Go	b	no TMS
13	0	1	HA	No-Go	b	no TMS
13	100	1	HA	No-Go	b	no TMS
13	0	1	HA	No-Go	b	no TMS
13	100	1	HA	No-Go	b	no TMS
13	100	1	HA	No-Go	b	no TMS
13	0	1	HA	No-Go	d	mid-LPFC
13	0	1	HA	No-Go	d	mid-LPFC
13	100	1	HA	No-Go	d	mid-LPFC
13	0	1	HA	No-Go	d	mid-LPFC
13	100	1	HA	No-Go	d	mid-LPFC
13	100	1	FE	No-Go	d	mid-LPFC
13	100	1	FE	No-Go	d	mid-LPFC
13	100	1	FE	No-Go	d	mid-LPFC
13	100	1	FE	No-Go	d	mid-LPFC
13	0	1	FE	No-Go	d	mid-LPFC
13	100	1	HA	No-Go	d	mid-LPFC
13	0	1	HA	No-Go	d	mid-LPFC
13	0	1	HA	No-Go	d	mid-LPFC
13	0	1	HA	No-Go	d	mid-LPFC
13	0	1	HA	No-Go	d	mid-LPFC
13	0	1	FE	No-Go	d	mid-LPFC
13	100	1	FE	No-Go	d	mid-LPFC
13	100	1	FE	No-Go	d	mid-LPFC
13	100	1	FE	No-Go	d	mid-LPFC
13	0	1	FE	No-Go	d	mid-LPFC
13	0	1	FE	No-Go	d	mid-LPFC
13	0	1	FE	No-Go	d	mid-LPFC
13	100	1	FE	No-Go	d	mid-LPFC
13	100	1	FE	No-Go	d	mid-LPFC
13	0	1	FE	No-Go	d	mid-LPFC
13	100	1	HA	No-Go	d	mid-LPFC
13	100	1	HA	No-Go	d	mid-LPFC
13	100	1	HA	No-Go	d	mid-LPFC
13	100	1	HA	No-Go	d	mid-LPFC
13	100	1	HA	No-Go	d	mid-LPFC
13	0	1	HA	No-Go	d	mid-LPFC
13	0	1	HA	No-Go	d	mid-LPFC
13	100	1	HA	No-Go	d	mid-LPFC
13	0	1	HA	No-Go	d	mid-LPFC
13	100	1	HA	No-Go	d	mid-LPFC
13	100	1	FE	No-Go	d	mid-LPFC
13	100	1	FE	No-Go	d	mid-LPFC
13	0	1	FE	No-Go	d	mid-LPFC
13	0	1	FE	No-Go	d	mid-LPFC
13	100	1	FE	No-Go	d	mid-LPFC
13	0	1	FE	No-Go	d	mid-LPFC
13	100	1	FE	No-Go	d	mid-LPFC
13	100	1	FE	No-Go	d	mid-LPFC
13	100	1	FE	No-Go	d	mid-LPFC
13	100	1	FE	No-Go	d	mid-LPFC
13	100	1	HA	No-Go	d	mid-LPFC
13	100	1	HA	No-Go	d	mid-LPFC
13	100	1	HA	No-Go	d	mid-LPFC
13	0	1	HA	No-Go	d	mid-LPFC
13	100	1	HA	No-Go	d	mid-LPFC
13	0	1	FE	No-Go	d	mid-LPFC
13	0	1	FE	No-Go	d	mid-LPFC
13	100	1	FE	No-Go	d	mid-LPFC
13	100	1	FE	No-Go	d	mid-LPFC
13	100	1	FE	No-Go	d	mid-LPFC
13	100	1	HA	No-Go	d	mid-LPFC
13	0	1	HA	No-Go	d	mid-LPFC
13	100	1	HA	No-Go	d	mid-LPFC
13	0	1	HA	No-Go	d	mid-LPFC
13	100	1	HA	No-Go	d	mid-LPFC
13	0	1	HA	No-Go	s	Control
13	0	1	HA	No-Go	s	Control
13	0	1	HA	No-Go	s	Control
13	100	1	HA	No-Go	s	Control
13	0	1	HA	No-Go	s	Control
13	0	1	FE	No-Go	s	Control
13	100	1	FE	No-Go	s	Control
13	100	1	FE	No-Go	s	Control
13	0	1	FE	No-Go	s	Control
13	0	1	FE	No-Go	s	Control
13	100	1	HA	No-Go	s	Control
13	100	1	HA	No-Go	s	Control
13	0	1	HA	No-Go	s	Control
13	100	1	HA	No-Go	s	Control
13	0	1	HA	No-Go	s	Control
13	100	1	FE	No-Go	s	Control
13	0	1	FE	No-Go	s	Control
13	0	1	FE	No-Go	s	Control
13	100	1	FE	No-Go	s	Control
13	100	1	FE	No-Go	s	Control
13	100	1	FE	No-Go	s	Control
13	0	1	FE	No-Go	s	Control
13	100	1	FE	No-Go	s	Control
13	0	1	FE	No-Go	s	Control
13	100	1	FE	No-Go	s	Control
13	100	1	HA	No-Go	s	Control
13	0	1	HA	No-Go	s	Control
13	100	1	HA	No-Go	s	Control
13	100	1	HA	No-Go	s	Control
13	100	1	HA	No-Go	s	Control
13	0	1	HA	No-Go	s	Control
13	0	1	HA	No-Go	s	Control
13	100	1	HA	No-Go	s	Control
13	100	1	HA	No-Go	s	Control
13	0	1	HA	No-Go	s	Control
13	100	1	FE	No-Go	s	Control
13	100	1	FE	No-Go	s	Control
13	100	1	FE	No-Go	s	Control
13	0	1	FE	No-Go	s	Control
13	100	1	FE	No-Go	s	Control
13	0	1	FE	No-Go	s	Control
13	100	1	FE	No-Go	s	Control
13	0	1	FE	No-Go	s	Control
13	0	1	FE	No-Go	s	Control
13	100	1	FE	No-Go	s	Control
13	0	1	HA	No-Go	s	Control
13	0	1	HA	No-Go	s	Control
13	0	1	HA	No-Go	s	Control
13	0	1	HA	No-Go	s	Control
13	100	1	HA	No-Go	s	Control
13	100	1	FE	No-Go	s	Control
13	0	1	FE	No-Go	s	Control
13	100	1	FE	No-Go	s	Control
13	100	1	FE	No-Go	s	Control
13	100	1	FE	No-Go	s	Control
13	100	1	HA	No-Go	s	Control
13	0	1	HA	No-Go	s	Control
13	0	1	HA	No-Go	s	Control
13	0	1	HA	No-Go	s	Control
13	100	1	HA	No-Go	s	Control
14	0	1	FE	No-Go	b	no TMS
14	100	1	FE	No-Go	b	no TMS
14	100	1	FE	No-Go	b	no TMS
14	100	1	FE	No-Go	b	no TMS
14	100	1	FE	No-Go	b	no TMS
14	0	1	HA	No-Go	b	no TMS
14	100	1	HA	No-Go	b	no TMS
14	100	1	HA	No-Go	b	no TMS
14	100	1	HA	No-Go	b	no TMS
14	0	1	HA	No-Go	b	no TMS
14	100	1	FE	No-Go	b	no TMS
14	0	1	FE	No-Go	b	no TMS
14	100	1	FE	No-Go	b	no TMS
14	100	1	FE	No-Go	b	no TMS
14	100	1	FE	No-Go	b	no TMS
14	100	1	HA	No-Go	b	no TMS
14	100	1	HA	No-Go	b	no TMS
14	100	1	HA	No-Go	b	no TMS
14	100	1	HA	No-Go	b	no TMS
14	100	1	HA	No-Go	b	no TMS
14	100	1	HA	No-Go	b	no TMS
14	100	1	HA	No-Go	b	no TMS
14	100	1	HA	No-Go	b	no TMS
14	100	1	HA	No-Go	b	no TMS
14	0	1	HA	No-Go	b	no TMS
14	100	1	FE	No-Go	b	no TMS
14	0	1	FE	No-Go	b	no TMS
14	100	1	FE	No-Go	b	no TMS
14	100	1	FE	No-Go	b	no TMS
14	100	1	FE	No-Go	b	no TMS
14	100	1	FE	No-Go	b	no TMS
14	100	1	FE	No-Go	b	no TMS
14	100	1	FE	No-Go	b	no TMS
14	100	1	FE	No-Go	b	no TMS
14	0	1	FE	No-Go	b	no TMS
14	100	1	HA	No-Go	b	no TMS
14	0	1	HA	No-Go	b	no TMS
14	100	1	HA	No-Go	b	no TMS
14	100	1	HA	No-Go	b	no TMS
14	100	1	HA	No-Go	b	no TMS
14	100	1	HA	No-Go	b	no TMS
14	100	1	HA	No-Go	b	no TMS
14	100	1	HA	No-Go	b	no TMS
14	0	1	HA	No-Go	b	no TMS
14	100	1	HA	No-Go	b	no TMS
14	0	1	FE	No-Go	b	no TMS
14	100	1	FE	No-Go	b	no TMS
14	100	1	FE	No-Go	b	no TMS
14	100	1	FE	No-Go	b	no TMS
14	100	1	FE	No-Go	b	no TMS
14	0	1	HA	No-Go	b	no TMS
14	100	1	HA	No-Go	b	no TMS
14	100	1	HA	No-Go	b	no TMS
14	100	1	HA	No-Go	b	no TMS
14	100	1	HA	No-Go	b	no TMS
14	0	1	FE	No-Go	b	no TMS
14	100	1	FE	No-Go	b	no TMS
14	100	1	FE	No-Go	b	no TMS
14	0	1	FE	No-Go	b	no TMS
14	100	1	FE	No-Go	b	no TMS
14	100	1	FE	No-Go	d	mid-LPFC
14	100	1	FE	No-Go	d	mid-LPFC
14	0	1	FE	No-Go	d	mid-LPFC
14	100	1	FE	No-Go	d	mid-LPFC
14	0	1	FE	No-Go	d	mid-LPFC
14	100	1	HA	No-Go	d	mid-LPFC
14	100	1	HA	No-Go	d	mid-LPFC
14	100	1	HA	No-Go	d	mid-LPFC
14	100	1	HA	No-Go	d	mid-LPFC
14	100	1	HA	No-Go	d	mid-LPFC
14	100	1	FE	No-Go	d	mid-LPFC
14	100	1	FE	No-Go	d	mid-LPFC
14	100	1	FE	No-Go	d	mid-LPFC
14	100	1	FE	No-Go	d	mid-LPFC
14	100	1	FE	No-Go	d	mid-LPFC
14	0	1	HA	No-Go	d	mid-LPFC
14	100	1	HA	No-Go	d	mid-LPFC
14	100	1	HA	No-Go	d	mid-LPFC
14	100	1	HA	No-Go	d	mid-LPFC
14	100	1	HA	No-Go	d	mid-LPFC
14	100	1	HA	No-Go	d	mid-LPFC
14	100	1	HA	No-Go	d	mid-LPFC
14	100	1	HA	No-Go	d	mid-LPFC
14	100	1	HA	No-Go	d	mid-LPFC
14	100	1	HA	No-Go	d	mid-LPFC
14	100	1	FE	No-Go	d	mid-LPFC
14	100	1	FE	No-Go	d	mid-LPFC
14	100	1	FE	No-Go	d	mid-LPFC
14	100	1	FE	No-Go	d	mid-LPFC
14	100	1	FE	No-Go	d	mid-LPFC
14	0	1	FE	No-Go	d	mid-LPFC
14	0	1	FE	No-Go	d	mid-LPFC
14	0	1	FE	No-Go	d	mid-LPFC
14	0	1	FE	No-Go	d	mid-LPFC
14	0	1	FE	No-Go	d	mid-LPFC
14	100	1	HA	No-Go	d	mid-LPFC
14	100	1	HA	No-Go	d	mid-LPFC
14	100	1	HA	No-Go	d	mid-LPFC
14	100	1	HA	No-Go	d	mid-LPFC
14	100	1	HA	No-Go	d	mid-LPFC
14	0	1	HA	No-Go	d	mid-LPFC
14	100	1	HA	No-Go	d	mid-LPFC
14	100	1	HA	No-Go	d	mid-LPFC
14	100	1	HA	No-Go	d	mid-LPFC
14	100	1	HA	No-Go	d	mid-LPFC
14	100	1	FE	No-Go	d	mid-LPFC
14	100	1	FE	No-Go	d	mid-LPFC
14	0	1	FE	No-Go	d	mid-LPFC
14	100	1	FE	No-Go	d	mid-LPFC
14	100	1	FE	No-Go	d	mid-LPFC
14	100	1	HA	No-Go	d	mid-LPFC
14	100	1	HA	No-Go	d	mid-LPFC
14	100	1	HA	No-Go	d	mid-LPFC
14	100	1	HA	No-Go	d	mid-LPFC
14	0	1	HA	No-Go	d	mid-LPFC
14	100	1	FE	No-Go	d	mid-LPFC
14	0	1	FE	No-Go	d	mid-LPFC
14	0	1	FE	No-Go	d	mid-LPFC
14	0	1	FE	No-Go	d	mid-LPFC
14	0	1	FE	No-Go	d	mid-LPFC
14	0	1	FE	No-Go	s	Control
14	100	1	FE	No-Go	s	Control
14	100	1	FE	No-Go	s	Control
14	100	1	FE	No-Go	s	Control
14	100	1	FE	No-Go	s	Control
14	100	1	HA	No-Go	s	Control
14	100	1	HA	No-Go	s	Control
14	100	1	HA	No-Go	s	Control
14	0	1	HA	No-Go	s	Control
14	100	1	HA	No-Go	s	Control
14	0	1	FE	No-Go	s	Control
14	100	1	FE	No-Go	s	Control
14	100	1	FE	No-Go	s	Control
14	100	1	FE	No-Go	s	Control
14	100	1	FE	No-Go	s	Control
14	0	1	HA	No-Go	s	Control
14	100	1	HA	No-Go	s	Control
14	100	1	HA	No-Go	s	Control
14	100	1	HA	No-Go	s	Control
14	100	1	HA	No-Go	s	Control
14	0	1	HA	No-Go	s	Control
14	0	1	HA	No-Go	s	Control
14	100	1	HA	No-Go	s	Control
14	100	1	HA	No-Go	s	Control
14	100	1	HA	No-Go	s	Control
14	0	1	FE	No-Go	s	Control
14	100	1	FE	No-Go	s	Control
14	100	1	FE	No-Go	s	Control
14	100	1	FE	No-Go	s	Control
14	100	1	FE	No-Go	s	Control
14	100	1	FE	No-Go	s	Control
14	0	1	FE	No-Go	s	Control
14	0	1	FE	No-Go	s	Control
14	0	1	FE	No-Go	s	Control
14	0	1	FE	No-Go	s	Control
14	100	1	HA	No-Go	s	Control
14	100	1	HA	No-Go	s	Control
14	100	1	HA	No-Go	s	Control
14	100	1	HA	No-Go	s	Control
14	100	1	HA	No-Go	s	Control
14	100	1	HA	No-Go	s	Control
14	100	1	HA	No-Go	s	Control
14	100	1	HA	No-Go	s	Control
14	0	1	HA	No-Go	s	Control
14	100	1	HA	No-Go	s	Control
14	0	1	FE	No-Go	s	Control
14	100	1	FE	No-Go	s	Control
14	100	1	FE	No-Go	s	Control
14	100	1	FE	No-Go	s	Control
14	100	1	FE	No-Go	s	Control
14	100	1	HA	No-Go	s	Control
14	100	1	HA	No-Go	s	Control
14	100	1	HA	No-Go	s	Control
14	100	1	HA	No-Go	s	Control
14	100	1	HA	No-Go	s	Control
14	100	1	FE	No-Go	s	Control
14	100	1	FE	No-Go	s	Control
14	100	1	FE	No-Go	s	Control
14	100	1	FE	No-Go	s	Control
14	100	1	FE	No-Go	s	Control
15	100	1	HA	No-Go	b	no TMS
15	100	1	HA	No-Go	b	no TMS
15	100	1	HA	No-Go	b	no TMS
15	0	1	HA	No-Go	b	no TMS
15	100	1	HA	No-Go	b	no TMS
15	100	1	FE	No-Go	b	no TMS
15	100	1	FE	No-Go	b	no TMS
15	100	1	FE	No-Go	b	no TMS
15	100	1	FE	No-Go	b	no TMS
15	100	1	FE	No-Go	b	no TMS
15	0	1	HA	No-Go	b	no TMS
15	100	1	HA	No-Go	b	no TMS
15	0	1	HA	No-Go	b	no TMS
15	100	1	HA	No-Go	b	no TMS
15	100	1	HA	No-Go	b	no TMS
15	100	1	FE	No-Go	b	no TMS
15	100	1	FE	No-Go	b	no TMS
15	0	1	FE	No-Go	b	no TMS
15	0	1	FE	No-Go	b	no TMS
15	0	1	FE	No-Go	b	no TMS
15	100	1	FE	No-Go	b	no TMS
15	0	1	FE	No-Go	b	no TMS
15	100	1	FE	No-Go	b	no TMS
15	0	1	FE	No-Go	b	no TMS
15	100	1	FE	No-Go	b	no TMS
15	100	1	HA	No-Go	b	no TMS
15	100	1	HA	No-Go	b	no TMS
15	100	1	HA	No-Go	b	no TMS
15	100	1	HA	No-Go	b	no TMS
15	100	1	HA	No-Go	b	no TMS
15	100	1	HA	No-Go	b	no TMS
15	100	1	HA	No-Go	b	no TMS
15	100	1	HA	No-Go	b	no TMS
15	100	1	HA	No-Go	b	no TMS
15	100	1	HA	No-Go	b	no TMS
15	100	1	FE	No-Go	b	no TMS
15	100	1	FE	No-Go	b	no TMS
15	100	1	FE	No-Go	b	no TMS
15	100	1	FE	No-Go	b	no TMS
15	0	1	FE	No-Go	b	no TMS
15	100	1	FE	No-Go	b	no TMS
15	100	1	FE	No-Go	b	no TMS
15	100	1	FE	No-Go	b	no TMS
15	100	1	FE	No-Go	b	no TMS
15	100	1	FE	No-Go	b	no TMS
15	100	1	HA	No-Go	b	no TMS
15	100	1	HA	No-Go	b	no TMS
15	100	1	HA	No-Go	b	no TMS
15	0	1	HA	No-Go	b	no TMS
15	100	1	HA	No-Go	b	no TMS
15	100	1	FE	No-Go	b	no TMS
15	100	1	FE	No-Go	b	no TMS
15	100	1	FE	No-Go	b	no TMS
15	100	1	FE	No-Go	b	no TMS
15	100	1	FE	No-Go	b	no TMS
15	100	1	HA	No-Go	b	no TMS
15	100	1	HA	No-Go	b	no TMS
15	100	1	HA	No-Go	b	no TMS
15	100	1	HA	No-Go	b	no TMS
15	100	1	HA	No-Go	b	no TMS
15	0	1	HA	No-Go	d	mid-LPFC
15	0	1	HA	No-Go	d	mid-LPFC
15	0	1	HA	No-Go	d	mid-LPFC
15	100	1	HA	No-Go	d	mid-LPFC
15	0	1	HA	No-Go	d	mid-LPFC
15	100	1	FE	No-Go	d	mid-LPFC
15	100	1	FE	No-Go	d	mid-LPFC
15	100	1	FE	No-Go	d	mid-LPFC
15	100	1	FE	No-Go	d	mid-LPFC
15	100	1	FE	No-Go	d	mid-LPFC
15	100	1	HA	No-Go	d	mid-LPFC
15	100	1	HA	No-Go	d	mid-LPFC
15	0	1	HA	No-Go	d	mid-LPFC
15	0	1	HA	No-Go	d	mid-LPFC
15	100	1	HA	No-Go	d	mid-LPFC
15	100	1	FE	No-Go	d	mid-LPFC
15	0	1	FE	No-Go	d	mid-LPFC
15	0	1	FE	No-Go	d	mid-LPFC
15	100	1	FE	No-Go	d	mid-LPFC
15	0	1	FE	No-Go	d	mid-LPFC
15	100	1	FE	No-Go	d	mid-LPFC
15	0	1	FE	No-Go	d	mid-LPFC
15	0	1	FE	No-Go	d	mid-LPFC
15	100	1	FE	No-Go	d	mid-LPFC
15	100	1	FE	No-Go	d	mid-LPFC
15	100	1	HA	No-Go	d	mid-LPFC
15	100	1	HA	No-Go	d	mid-LPFC
15	0	1	HA	No-Go	d	mid-LPFC
15	100	1	HA	No-Go	d	mid-LPFC
15	100	1	HA	No-Go	d	mid-LPFC
15	0	1	HA	No-Go	d	mid-LPFC
15	100	1	HA	No-Go	d	mid-LPFC
15	0	1	HA	No-Go	d	mid-LPFC
15	100	1	HA	No-Go	d	mid-LPFC
15	100	1	HA	No-Go	d	mid-LPFC
15	100	1	FE	No-Go	d	mid-LPFC
15	100	1	FE	No-Go	d	mid-LPFC
15	100	1	FE	No-Go	d	mid-LPFC
15	100	1	FE	No-Go	d	mid-LPFC
15	100	1	FE	No-Go	d	mid-LPFC
15	100	1	FE	No-Go	d	mid-LPFC
15	0	1	FE	No-Go	d	mid-LPFC
15	0	1	FE	No-Go	d	mid-LPFC
15	0	1	FE	No-Go	d	mid-LPFC
15	100	1	FE	No-Go	d	mid-LPFC
15	0	1	HA	No-Go	d	mid-LPFC
15	100	1	HA	No-Go	d	mid-LPFC
15	100	1	HA	No-Go	d	mid-LPFC
15	100	1	HA	No-Go	d	mid-LPFC
15	100	1	HA	No-Go	d	mid-LPFC
15	100	1	FE	No-Go	d	mid-LPFC
15	100	1	FE	No-Go	d	mid-LPFC
15	0	1	FE	No-Go	d	mid-LPFC
15	100	1	FE	No-Go	d	mid-LPFC
15	100	1	FE	No-Go	d	mid-LPFC
15	100	1	HA	No-Go	d	mid-LPFC
15	100	1	HA	No-Go	d	mid-LPFC
15	100	1	HA	No-Go	d	mid-LPFC
15	100	1	HA	No-Go	d	mid-LPFC
15	100	1	HA	No-Go	d	mid-LPFC
15	100	1	HA	No-Go	s	Control
15	0	1	HA	No-Go	s	Control
15	100	1	HA	No-Go	s	Control
15	100	1	HA	No-Go	s	Control
15	100	1	HA	No-Go	s	Control
15	100	1	FE	No-Go	s	Control
15	100	1	FE	No-Go	s	Control
15	100	1	FE	No-Go	s	Control
15	100	1	FE	No-Go	s	Control
15	100	1	FE	No-Go	s	Control
15	0	1	HA	No-Go	s	Control
15	100	1	HA	No-Go	s	Control
15	100	1	HA	No-Go	s	Control
15	100	1	HA	No-Go	s	Control
15	100	1	HA	No-Go	s	Control
15	100	1	FE	No-Go	s	Control
15	100	1	FE	No-Go	s	Control
15	100	1	FE	No-Go	s	Control
15	100	1	FE	No-Go	s	Control
15	100	1	FE	No-Go	s	Control
15	100	1	FE	No-Go	s	Control
15	100	1	FE	No-Go	s	Control
15	100	1	FE	No-Go	s	Control
15	0	1	FE	No-Go	s	Control
15	100	1	FE	No-Go	s	Control
15	100	1	HA	No-Go	s	Control
15	100	1	HA	No-Go	s	Control
15	100	1	HA	No-Go	s	Control
15	100	1	HA	No-Go	s	Control
15	0	1	HA	No-Go	s	Control
15	100	1	HA	No-Go	s	Control
15	100	1	HA	No-Go	s	Control
15	100	1	HA	No-Go	s	Control
15	0	1	HA	No-Go	s	Control
15	100	1	HA	No-Go	s	Control
15	100	1	FE	No-Go	s	Control
15	100	1	FE	No-Go	s	Control
15	100	1	FE	No-Go	s	Control
15	100	1	FE	No-Go	s	Control
15	100	1	FE	No-Go	s	Control
15	100	1	FE	No-Go	s	Control
15	0	1	FE	No-Go	s	Control
15	100	1	FE	No-Go	s	Control
15	0	1	FE	No-Go	s	Control
15	100	1	FE	No-Go	s	Control
15	100	1	HA	No-Go	s	Control
15	100	1	HA	No-Go	s	Control
15	100	1	HA	No-Go	s	Control
15	100	1	HA	No-Go	s	Control
15	100	1	HA	No-Go	s	Control
15	100	1	FE	No-Go	s	Control
15	100	1	FE	No-Go	s	Control
15	100	1	FE	No-Go	s	Control
15	100	1	FE	No-Go	s	Control
15	100	1	FE	No-Go	s	Control
15	0	1	HA	No-Go	s	Control
15	0	1	HA	No-Go	s	Control
15	0	1	HA	No-Go	s	Control
15	100	1	HA	No-Go	s	Control
15	100	1	HA	No-Go	s	Control
17	0	1	HA	No-Go	b	no TMS
17	100	1	HA	No-Go	b	no TMS
17	0	1	HA	No-Go	b	no TMS
17	100	1	HA	No-Go	b	no TMS
17	100	1	HA	No-Go	b	no TMS
17	100	1	FE	No-Go	b	no TMS
17	100	1	FE	No-Go	b	no TMS
17	100	1	FE	No-Go	b	no TMS
17	100	1	FE	No-Go	b	no TMS
17	100	1	FE	No-Go	b	no TMS
17	100	1	HA	No-Go	b	no TMS
17	100	1	HA	No-Go	b	no TMS
17	100	1	HA	No-Go	b	no TMS
17	100	1	HA	No-Go	b	no TMS
17	100	1	HA	No-Go	b	no TMS
17	0	1	FE	No-Go	b	no TMS
17	100	1	FE	No-Go	b	no TMS
17	100	1	FE	No-Go	b	no TMS
17	100	1	FE	No-Go	b	no TMS
[truncated: 3,581 more rows]
