# Supplementary material for: Information-based TMS to mid-lateral prefrontal cortex disrupts action goals during emotional processing
Source: Nat Commun. 2024 May 20;15:4294. doi: 10.1038/s41467-024-48015-8 (PMC11106324; doi:10.1038/s41467-024-48015-8)
Supplement: Supplementary file 4 — Source Data [file 41467_2024_48015_MOESM4_ESM.zip › Figure_3B_PPI_midLPFC_FPm_S1D.csv]

Subject	Condition	runList	Contrast	Mask	Accuracy	Run	TMS	classifierRegion	model	run	brainRegion	condition	mean	PPIregion	valence	TMS_subject	pred	pred_pop
2	d	1	Go_NoGo	LPFC_TMS_5mm	0.474358974	1	d	LPFC_TMS_5mm	GLM_TD_Block_ST_5mm	1	FPm_S1D	goNegPos	0.7887	LPFC_TMS_5mm	NegPos	1	0.517878044	0.5087059
2	d	2	Go_NoGo	LPFC_TMS_5mm	0.56875	2	d	LPFC_TMS_5mm	GLM_TD_Block_ST_5mm	2	FPm_S1D	goNegPos	0.7778	LPFC_TMS_5mm	NegPos	1	0.517785055	0.508612912
2	d	3	Go_NoGo	LPFC_TMS_5mm	0.551378446	3	d	LPFC_TMS_5mm	GLM_TD_Block_ST_5mm	3	FPm_S1D	goNegPos	0.1866	LPFC_TMS_5mm	NegPos	1	0.512741494	0.503569351
3	d	1	Go_NoGo	LPFC_TMS_5mm	0.361458333	1	d	LPFC_TMS_5mm	GLM_TD_Block_ST_5mm	1	FPm_S1D	goNegPos	0.7449	LPFC_TMS_5mm	NegPos	1	0.457782861	0.50833224
3	d	2	Go_NoGo	LPFC_TMS_5mm	0.420689655	2	d	LPFC_TMS_5mm	GLM_TD_Block_ST_5mm	2	FPm_S1D	goNegPos	0.7721	LPFC_TMS_5mm	NegPos	1	0.458014906	0.508564285
3	d	3	Go_NoGo	LPFC_TMS_5mm	0.354444444	3	d	LPFC_TMS_5mm	GLM_TD_Block_ST_5mm	3	FPm_S1D	goNegPos	-2.404	LPFC_TMS_5mm	NegPos	1	0.430919415	0.481468794
3	d	4	Go_NoGo	LPFC_TMS_5mm	0.534375	4	d	LPFC_TMS_5mm	GLM_TD_Block_ST_5mm	4	FPm_S1D	goNegPos	-1.014	LPFC_TMS_5mm	NegPos	1	0.442777585	0.493326964
3	d	5	Go_NoGo	LPFC_TMS_5mm	0.469047619	5	d	LPFC_TMS_5mm	GLM_TD_Block_ST_5mm	5	FPm_S1D	goNegPos	0.6139	LPFC_TMS_5mm	NegPos	1	0.456665293	0.507214672
3	d	6	Go_NoGo	LPFC_TMS_5mm	0.3125	6	d	LPFC_TMS_5mm	GLM_TD_Block_ST_5mm	6	FPm_S1D	goNegPos	1.043	LPFC_TMS_5mm	NegPos	1	0.460325969	0.510875348
4	d	1	Go_NoGo	LPFC_TMS_5mm	0.508333333	1	d	LPFC_TMS_5mm	GLM_TD_Block_ST_5mm	1	FPm_S1D	goNegPos	1.787	LPFC_TMS_5mm	NegPos	1	0.514023579	0.517222455
4	d	2	Go_NoGo	LPFC_TMS_5mm	0.43	2	d	LPFC_TMS_5mm	GLM_TD_Block_ST_5mm	2	FPm_S1D	goNegPos	-1.028	LPFC_TMS_5mm	NegPos	1	0.490008653	0.493207529
4	d	3	Go_NoGo	LPFC_TMS_5mm	0.510775862	3	d	LPFC_TMS_5mm	GLM_TD_Block_ST_5mm	3	FPm_S1D	goNegPos	-0.1057	LPFC_TMS_5mm	NegPos	1	0.497876847	0.501075723
4	d	4	Go_NoGo	LPFC_TMS_5mm	0.474509804	4	d	LPFC_TMS_5mm	GLM_TD_Block_ST_5mm	4	FPm_S1D	goNegPos	0.4107	LPFC_TMS_5mm	NegPos	1	0.502282285	0.505481161
4	d	5	Go_NoGo	LPFC_TMS_5mm	0.488095238	5	d	LPFC_TMS_5mm	GLM_TD_Block_ST_5mm	5	FPm_S1D	goNegPos	-3.169	LPFC_TMS_5mm	NegPos	1	0.471743659	0.474942535
4	d	6	Go_NoGo	LPFC_TMS_5mm	0.569679849	6	d	LPFC_TMS_5mm	GLM_TD_Block_ST_5mm	6	FPm_S1D	goNegPos	2.667	LPFC_TMS_5mm	NegPos	1	0.521530909	0.524729785
6	d	1	Go_NoGo	LPFC_TMS_5mm	0.479487179	1	d	LPFC_TMS_5mm	GLM_TD_Block_ST_5mm	1	FPm_S1D	goNegPos	-0.3598	LPFC_TMS_5mm	NegPos	1	0.48899594	0.498907981
6	d	2	Go_NoGo	LPFC_TMS_5mm	0.456410256	2	d	LPFC_TMS_5mm	GLM_TD_Block_ST_5mm	2	FPm_S1D	goNegPos	0.2163	LPFC_TMS_5mm	NegPos	1	0.493910682	0.503822723
6	d	3	Go_NoGo	LPFC_TMS_5mm	0.581818182	3	d	LPFC_TMS_5mm	GLM_TD_Block_ST_5mm	3	FPm_S1D	goNegPos	0.2233	LPFC_TMS_5mm	NegPos	1	0.4939704	0.503882441
6	d	4	Go_NoGo	LPFC_TMS_5mm	0.503571429	4	d	LPFC_TMS_5mm	GLM_TD_Block_ST_5mm	4	FPm_S1D	goNegPos	-1.764	LPFC_TMS_5mm	NegPos	1	0.47701663	0.486928671
6	d	5	Go_NoGo	LPFC_TMS_5mm	0.364583333	5	d	LPFC_TMS_5mm	GLM_TD_Block_ST_5mm	5	FPm_S1D	goNegPos	-1.206	LPFC_TMS_5mm	NegPos	1	0.48177696	0.491689001
8	d	1	Go_NoGo	LPFC_TMS_5mm	0.418685121	1	d	LPFC_TMS_5mm	GLM_TD_Block_ST_5mm	1	FPm_S1D	goNegPos	-0.6905	LPFC_TMS_5mm	NegPos	1	0.493182746	0.496086761
8	d	2	Go_NoGo	LPFC_TMS_5mm	0.469607843	2	d	LPFC_TMS_5mm	GLM_TD_Block_ST_5mm	2	FPm_S1D	goNegPos	0.1136	LPFC_TMS_5mm	NegPos	1	0.50004257	0.502946584
8	d	3	Go_NoGo	LPFC_TMS_5mm	0.437343358	3	d	LPFC_TMS_5mm	GLM_TD_Block_ST_5mm	3	FPm_S1D	goNegPos	-1.407	LPFC_TMS_5mm	NegPos	1	0.487070244	0.489974258
8	d	4	Go_NoGo	LPFC_TMS_5mm	0.5234375	4	d	LPFC_TMS_5mm	GLM_TD_Block_ST_5mm	4	FPm_S1D	goNegPos	-0.7007	LPFC_TMS_5mm	NegPos	1	0.49309573	0.495999744
8	d	5	Go_NoGo	LPFC_TMS_5mm	0.573275862	5	d	LPFC_TMS_5mm	GLM_TD_Block_ST_5mm	5	FPm_S1D	goNegPos	1.884	LPFC_TMS_5mm	NegPos	1	0.515145953	0.518049967
8	d	6	Go_NoGo	LPFC_TMS_5mm	0.552777778	6	d	LPFC_TMS_5mm	GLM_TD_Block_ST_5mm	6	FPm_S1D	goNegPos	0.247	LPFC_TMS_5mm	NegPos	1	0.501180613	0.504084627
9	d	2	Go_NoGo	LPFC_TMS_5mm	0.467948718	2	d	LPFC_TMS_5mm	GLM_TD_Block_ST_5mm	2	FPm_S1D	goNegPos	2.92	LPFC_TMS_5mm	NegPos	1	0.528961863	0.526888143
9	d	3	Go_NoGo	LPFC_TMS_5mm	0.60130719	3	d	LPFC_TMS_5mm	GLM_TD_Block_ST_5mm	3	FPm_S1D	goNegPos	-0.3193	LPFC_TMS_5mm	NegPos	1	0.50132721	0.499253489
9	d	4	Go_NoGo	LPFC_TMS_5mm	0.521390374	4	d	LPFC_TMS_5mm	GLM_TD_Block_ST_5mm	4	FPm_S1D	goNegPos	-0.08203	LPFC_TMS_5mm	NegPos	1	0.503351374	0.501277653
9	d	5	Go_NoGo	LPFC_TMS_5mm	0.476454294	5	d	LPFC_TMS_5mm	GLM_TD_Block_ST_5mm	5	FPm_S1D	goNegPos	2.226	LPFC_TMS_5mm	NegPos	1	0.52304131	0.520967589
10	d	1	Go_NoGo	LPFC_TMS_5mm	0.616666667	1	d	LPFC_TMS_5mm	GLM_TD_Block_ST_5mm	1	FPm_S1D	goNegPos	2.303	LPFC_TMS_5mm	NegPos	1	0.495931481	0.52162448
10	d	2	Go_NoGo	LPFC_TMS_5mm	0.398611111	2	d	LPFC_TMS_5mm	GLM_TD_Block_ST_5mm	2	FPm_S1D	goNegPos	1.218	LPFC_TMS_5mm	NegPos	1	0.486675284	0.512368283
10	d	3	Go_NoGo	LPFC_TMS_5mm	0.567708333	3	d	LPFC_TMS_5mm	GLM_TD_Block_ST_5mm	3	FPm_S1D	goNegPos	2.727	LPFC_TMS_5mm	NegPos	1	0.499548649	0.525241649
10	d	4	Go_NoGo	LPFC_TMS_5mm	0.378431373	4	d	LPFC_TMS_5mm	GLM_TD_Block_ST_5mm	4	FPm_S1D	goNegPos	0.03754	LPFC_TMS_5mm	NegPos	1	0.476604712	0.502297712
10	d	5	Go_NoGo	LPFC_TMS_5mm	0.437254902	5	d	LPFC_TMS_5mm	GLM_TD_Block_ST_5mm	5	FPm_S1D	goNegPos	0.07923	LPFC_TMS_5mm	NegPos	1	0.476960372	0.502653371
10	d	6	Go_NoGo	LPFC_TMS_5mm	0.359803922	6	d	LPFC_TMS_5mm	GLM_TD_Block_ST_5mm	6	FPm_S1D	goNegPos	-2.865	LPFC_TMS_5mm	NegPos	1	0.451842977	0.477535977
11	d	1	Go_NoGo	LPFC_TMS_5mm	0.504444444	1	d	LPFC_TMS_5mm	GLM_TD_Block_ST_5mm	1	FPm_S1D	goNegPos	0.01546	LPFC_TMS_5mm	NegPos	1	0.466308517	0.502109346
11	d	2	Go_NoGo	LPFC_TMS_5mm	0.503703704	2	d	LPFC_TMS_5mm	GLM_TD_Block_ST_5mm	2	FPm_S1D	goNegPos	1.427	LPFC_TMS_5mm	NegPos	1	0.478350445	0.514151274
11	d	3	Go_NoGo	LPFC_TMS_5mm	0.40625	3	d	LPFC_TMS_5mm	GLM_TD_Block_ST_5mm	3	FPm_S1D	goNegPos	-1.513	LPFC_TMS_5mm	NegPos	1	0.453269137	0.489069966
11	d	4	Go_NoGo	LPFC_TMS_5mm	0.407142857	4	d	LPFC_TMS_5mm	GLM_TD_Block_ST_5mm	4	FPm_S1D	goNegPos	1.284	LPFC_TMS_5mm	NegPos	1	0.477130504	0.512931333
11	d	5	Go_NoGo	LPFC_TMS_5mm	0.376923077	5	d	LPFC_TMS_5mm	GLM_TD_Block_ST_5mm	5	FPm_S1D	goNegPos	2.794	LPFC_TMS_5mm	NegPos	1	0.490012401	0.525813229
11	d	6	Go_NoGo	LPFC_TMS_5mm	0.448484848	6	d	LPFC_TMS_5mm	GLM_TD_Block_ST_5mm	6	FPm_S1D	goNegPos	-0.519	LPFC_TMS_5mm	NegPos	1	0.461749008	0.497549837
13	d	1	Go_NoGo	LPFC_TMS_5mm	0.454081633	1	d	LPFC_TMS_5mm	GLM_TD_Block_ST_5mm	1	FPm_S1D	goNegPos	-1.373	LPFC_TMS_5mm	NegPos	1	0.48120879	0.490264314
13	d	2	Go_NoGo	LPFC_TMS_5mm	0.504255319	2	d	LPFC_TMS_5mm	GLM_TD_Block_ST_5mm	2	FPm_S1D	goNegPos	0.2035	LPFC_TMS_5mm	NegPos	1	0.494658002	0.503713526
13	d	3	Go_NoGo	LPFC_TMS_5mm	0.452302632	3	d	LPFC_TMS_5mm	GLM_TD_Block_ST_5mm	3	FPm_S1D	goNegPos	-0.5409	LPFC_TMS_5mm	NegPos	1	0.488307483	0.497363007
13	d	4	Go_NoGo	LPFC_TMS_5mm	0.39484127	4	d	LPFC_TMS_5mm	GLM_TD_Block_ST_5mm	4	FPm_S1D	goNegPos	0.05485	LPFC_TMS_5mm	NegPos	1	0.49338986	0.502445384
13	d	5	Go_NoGo	LPFC_TMS_5mm	0.594217348	5	d	LPFC_TMS_5mm	GLM_TD_Block_ST_5mm	5	FPm_S1D	goNegPos	-0.6202	LPFC_TMS_5mm	NegPos	1	0.48763097	0.496686494
14	d	1	Go_NoGo	LPFC_TMS_5mm	0.546955624	1	d	LPFC_TMS_5mm	GLM_TD_Block_ST_5mm	1	FPm_S1D	goNegPos	-1.008	LPFC_TMS_5mm	NegPos	1	0.533322266	0.49337815
14	d	2	Go_NoGo	LPFC_TMS_5mm	0.508045977	2	d	LPFC_TMS_5mm	GLM_TD_Block_ST_5mm	2	FPm_S1D	goNegPos	0.2842	LPFC_TMS_5mm	NegPos	1	0.544346098	0.504401982
14	d	3	Go_NoGo	LPFC_TMS_5mm	0.541371158	3	d	LPFC_TMS_5mm	GLM_TD_Block_ST_5mm	3	FPm_S1D	goNegPos	-1.447	LPFC_TMS_5mm	NegPos	1	0.529577132	0.489633016
14	d	5	Go_NoGo	LPFC_TMS_5mm	0.607466063	5	d	LPFC_TMS_5mm	GLM_TD_Block_ST_5mm	5	FPm_S1D	goNegPos	-0.03088	LPFC_TMS_5mm	NegPos	1	0.541658133	0.501714017
14	d	6	Go_NoGo	LPFC_TMS_5mm	0.698901099	6	d	LPFC_TMS_5mm	GLM_TD_Block_ST_5mm	6	FPm_S1D	goNegPos	1.316	LPFC_TMS_5mm	NegPos	1	0.553148443	0.513204327
15	d	1	Go_NoGo	LPFC_TMS_5mm	0.482222222	1	d	LPFC_TMS_5mm	GLM_TD_Block_ST_5mm	1	FPm_S1D	goNegPos	-1.602	LPFC_TMS_5mm	NegPos	1	0.495539886	0.488310702
15	d	2	Go_NoGo	LPFC_TMS_5mm	0.481481481	2	d	LPFC_TMS_5mm	GLM_TD_Block_ST_5mm	2	FPm_S1D	goNegPos	-1.392	LPFC_TMS_5mm	NegPos	1	0.497331408	0.490102224
15	d	3	Go_NoGo	LPFC_TMS_5mm	0.550802139	3	d	LPFC_TMS_5mm	GLM_TD_Block_ST_5mm	3	FPm_S1D	goNegPos	-1.547	LPFC_TMS_5mm	NegPos	1	0.496009094	0.48877991
15	d	4	Go_NoGo	LPFC_TMS_5mm	0.554347826	4	d	LPFC_TMS_5mm	GLM_TD_Block_ST_5mm	4	FPm_S1D	goNegPos	-1.405	LPFC_TMS_5mm	NegPos	1	0.497220505	0.48999132
15	d	5	Go_NoGo	LPFC_TMS_5mm	0.49872449	5	d	LPFC_TMS_5mm	GLM_TD_Block_ST_5mm	5	FPm_S1D	goNegPos	-0.05916	LPFC_TMS_5mm	NegPos	1	0.508701943	0.501472758
15	d	6	Go_NoGo	LPFC_TMS_5mm	0.476495726	6	d	LPFC_TMS_5mm	GLM_TD_Block_ST_5mm	6	FPm_S1D	goNegPos	0.4388	LPFC_TMS_5mm	NegPos	1	0.512950068	0.505720884
17	d	1	Go_NoGo	LPFC_TMS_5mm	0.459259259	1	d	LPFC_TMS_5mm	GLM_TD_Block_ST_5mm	1	FPm_S1D	goNegPos	-0.09772	LPFC_TMS_5mm	NegPos	1	0.497975391	0.501143801
17	d	2	Go_NoGo	LPFC_TMS_5mm	0.505555556	2	d	LPFC_TMS_5mm	GLM_TD_Block_ST_5mm	2	FPm_S1D	goNegPos	1.33	LPFC_TMS_5mm	NegPos	1	0.510155352	0.513323762
17	d	4	Go_NoGo	LPFC_TMS_5mm	0.497126437	4	d	LPFC_TMS_5mm	GLM_TD_Block_ST_5mm	4	FPm_S1D	goNegPos	0.2387	LPFC_TMS_5mm	NegPos	1	0.50084541	0.504013819
17	d	5	Go_NoGo	LPFC_TMS_5mm	0.533333333	5	d	LPFC_TMS_5mm	GLM_TD_Block_ST_5mm	5	FPm_S1D	goNegPos	0.3995	LPFC_TMS_5mm	NegPos	1	0.502217204	0.505385613
18	d	1	Go_NoGo	LPFC_TMS_5mm	0.5	1	d	LPFC_TMS_5mm	GLM_TD_Block_ST_5mm	1	FPm_S1D	goNegPos	0.5195	LPFC_TMS_5mm	NegPos	1	0.542549174	0.50640934
18	d	2	Go_NoGo	LPFC_TMS_5mm	0.67571644	2	d	LPFC_TMS_5mm	GLM_TD_Block_ST_5mm	2	FPm_S1D	goNegPos	1.67	LPFC_TMS_5mm	NegPos	1	0.552364155	0.516224321
18	d	4	Go_NoGo	LPFC_TMS_5mm	0.661111111	4	d	LPFC_TMS_5mm	GLM_TD_Block_ST_5mm	4	FPm_S1D	goNegPos	-3.265	LPFC_TMS_5mm	NegPos	1	0.510263388	0.474123554
18	d	5	Go_NoGo	LPFC_TMS_5mm	0.516666667	5	d	LPFC_TMS_5mm	GLM_TD_Block_ST_5mm	5	FPm_S1D	goNegPos	-1.343	LPFC_TMS_5mm	NegPos	1	0.52666008	0.490520246
18	d	6	Go_NoGo	LPFC_TMS_5mm	0.488888889	6	d	LPFC_TMS_5mm	GLM_TD_Block_ST_5mm	6	FPm_S1D	goNegPos	-1.072	LPFC_TMS_5mm	NegPos	1	0.528971996	0.492832162
19	d	1	Go_NoGo	LPFC_TMS_5mm	0.549122807	1	d	LPFC_TMS_5mm	GLM_TD_Block_ST_5mm	1	FPm_S1D	goNegPos	1.979	LPFC_TMS_5mm	NegPos	1	0.469017075	0.518860418
19	d	2	Go_NoGo	LPFC_TMS_5mm	0.336666667	2	d	LPFC_TMS_5mm	GLM_TD_Block_ST_5mm	2	FPm_S1D	goNegPos	1.406	LPFC_TMS_5mm	NegPos	1	0.464128779	0.513972122
19	d	3	Go_NoGo	LPFC_TMS_5mm	0.439473684	3	d	LPFC_TMS_5mm	GLM_TD_Block_ST_5mm	3	FPm_S1D	goNegPos	0.5487	LPFC_TMS_5mm	NegPos	1	0.456815103	0.506658447
19	d	5	Go_NoGo	LPFC_TMS_5mm	0.386111111	5	d	LPFC_TMS_5mm	GLM_TD_Block_ST_5mm	5	FPm_S1D	goNegPos	-0.1962	LPFC_TMS_5mm	NegPos	1	0.450460319	0.500303662
19	d	6	Go_NoGo	LPFC_TMS_5mm	0.336306869	6	d	LPFC_TMS_5mm	GLM_TD_Block_ST_5mm	6	FPm_S1D	goNegPos	0.6505	LPFC_TMS_5mm	NegPos	1	0.457683565	0.507526908
20	d	1	Go_NoGo	LPFC_TMS_5mm	0.504906334	1	d	LPFC_TMS_5mm	GLM_TD_Block_ST_5mm	1	FPm_S1D	goNegPos	-3.292	LPFC_TMS_5mm	NegPos	1	0.494597522	0.473893215
20	d	2	Go_NoGo	LPFC_TMS_5mm	0.46560319	2	d	LPFC_TMS_5mm	GLM_TD_Block_ST_5mm	2	FPm_S1D	goNegPos	-2.559	LPFC_TMS_5mm	NegPos	1	0.500850787	0.48014648
20	d	3	Go_NoGo	LPFC_TMS_5mm	0.571875	3	d	LPFC_TMS_5mm	GLM_TD_Block_ST_5mm	3	FPm_S1D	goNegPos	-0.6247	LPFC_TMS_5mm	NegPos	1	0.517352411	0.496648104
20	d	4	Go_NoGo	LPFC_TMS_5mm	0.488700565	4	d	LPFC_TMS_5mm	GLM_TD_Block_ST_5mm	4	FPm_S1D	goNegPos	-0.5542	LPFC_TMS_5mm	NegPos	1	0.51795385	0.497249544
20	d	5	Go_NoGo	LPFC_TMS_5mm	0.629824561	5	d	LPFC_TMS_5mm	GLM_TD_Block_ST_5mm	5	FPm_S1D	goNegPos	-0.693	LPFC_TMS_5mm	NegPos	1	0.516769739	0.496065433
20	d	6	Go_NoGo	LPFC_TMS_5mm	0.484313725	6	d	LPFC_TMS_5mm	GLM_TD_Block_ST_5mm	6	FPm_S1D	goNegPos	-3.4	LPFC_TMS_5mm	NegPos	1	0.493676168	0.472971861
21	d	1	Go_NoGo	LPFC_TMS_5mm	0.549074074	1	d	LPFC_TMS_5mm	GLM_TD_Block_ST_5mm	1	FPm_S1D	goNegPos	1.077	LPFC_TMS_5mm	NegPos	1	0.539568445	0.511165404
21	d	2	Go_NoGo	LPFC_TMS_5mm	0.502542373	2	d	LPFC_TMS_5mm	GLM_TD_Block_ST_5mm	2	FPm_S1D	goNegPos	-0.3114	LPFC_TMS_5mm	NegPos	1	0.527723925	0.499320884
21	d	3	Go_NoGo	LPFC_TMS_5mm	0.534821429	3	d	LPFC_TMS_5mm	GLM_TD_Block_ST_5mm	3	FPm_S1D	goNegPos	1.87	LPFC_TMS_5mm	NegPos	1	0.546333573	0.517930533
21	d	4	Go_NoGo	LPFC_TMS_5mm	0.655367232	4	d	LPFC_TMS_5mm	GLM_TD_Block_ST_5mm	4	FPm_S1D	goNegPos	0.9495	LPFC_TMS_5mm	NegPos	1	0.538480735	0.510077694
21	d	5	Go_NoGo	LPFC_TMS_5mm	0.477252453	5	d	LPFC_TMS_5mm	GLM_TD_Block_ST_5mm	5	FPm_S1D	goNegPos	0.8568	LPFC_TMS_5mm	NegPos	1	0.537689906	0.509286865
21	d	6	Go_NoGo	LPFC_TMS_5mm	0.630701754	6	d	LPFC_TMS_5mm	GLM_TD_Block_ST_5mm	6	FPm_S1D	goNegPos	-1.538	LPFC_TMS_5mm	NegPos	1	0.51725973	0.48885669
23	d	1	Go_NoGo	LPFC_TMS_5mm	0.541431262	1	d	LPFC_TMS_5mm	GLM_TD_Block_ST_5mm	1	FPm_S1D	goNegPos	-1.226	LPFC_TMS_5mm	NegPos	1	0.490537569	0.49151838
23	d	2	Go_NoGo	LPFC_TMS_5mm	0.496296296	2	d	LPFC_TMS_5mm	GLM_TD_Block_ST_5mm	2	FPm_S1D	goNegPos	-0.4127	LPFC_TMS_5mm	NegPos	1	0.497475878	0.498456688
23	d	3	Go_NoGo	LPFC_TMS_5mm	0.408333333	3	d	LPFC_TMS_5mm	GLM_TD_Block_ST_5mm	3	FPm_S1D	goNegPos	-0.7422	LPFC_TMS_5mm	NegPos	1	0.494664895	0.495645705
23	d	4	Go_NoGo	LPFC_TMS_5mm	0.546491228	4	d	LPFC_TMS_5mm	GLM_TD_Block_ST_5mm	4	FPm_S1D	goNegPos	-0.006743	LPFC_TMS_5mm	NegPos	1	0.50093912	0.501919931
23	d	5	Go_NoGo	LPFC_TMS_5mm	0.522432702	5	d	LPFC_TMS_5mm	GLM_TD_Block_ST_5mm	5	FPm_S1D	goNegPos	1.809	LPFC_TMS_5mm	NegPos	1	0.516429328	0.517410138
23	d	6	Go_NoGo	LPFC_TMS_5mm	0.491666667	6	d	LPFC_TMS_5mm	GLM_TD_Block_ST_5mm	6	FPm_S1D	goNegPos	1.235	LPFC_TMS_5mm	NegPos	1	0.511532501	0.512513311
25	d	1	Go_NoGo	LPFC_TMS_5mm	0.5	1	d	LPFC_TMS_5mm	GLM_TD_Block_ST_5mm	1	FPm_S1D	goNegPos	0.8264	LPFC_TMS_5mm	NegPos	1	0.530794461	0.509027521
25	d	2	Go_NoGo	LPFC_TMS_5mm	0.594850949	2	d	LPFC_TMS_5mm	GLM_TD_Block_ST_5mm	2	FPm_S1D	goNegPos	1.617	LPFC_TMS_5mm	NegPos	1	0.537539115	0.515772175
25	d	3	Go_NoGo	LPFC_TMS_5mm	0.569230769	3	d	LPFC_TMS_5mm	GLM_TD_Block_ST_5mm	3	FPm_S1D	goNegPos	1.007	LPFC_TMS_5mm	NegPos	1	0.53233517	0.51056823
25	d	4	Go_NoGo	LPFC_TMS_5mm	0.533333333	4	d	LPFC_TMS_5mm	GLM_TD_Block_ST_5mm	4	FPm_S1D	goNegPos	1.216	LPFC_TMS_5mm	NegPos	1	0.534118161	0.512351221
25	d	5	Go_NoGo	LPFC_TMS_5mm	0.572104019	5	d	LPFC_TMS_5mm	GLM_TD_Block_ST_5mm	5	FPm_S1D	goNegPos	-0.4512	LPFC_TMS_5mm	NegPos	1	0.519895182	0.498128243
25	d	6	Go_NoGo	LPFC_TMS_5mm	0.513392857	6	d	LPFC_TMS_5mm	GLM_TD_Block_ST_5mm	6	FPm_S1D	goNegPos	-0.5716	LPFC_TMS_5mm	NegPos	1	0.518868043	0.497101103
26	d	1	Go_NoGo	LPFC_TMS_5mm	0.540413534	1	d	LPFC_TMS_5mm	GLM_TD_Block_ST_5mm	1	FPm_S1D	goNegPos	2.823	LPFC_TMS_5mm	NegPos	1	0.493311856	0.52606063
26	d	2	Go_NoGo	LPFC_TMS_5mm	0.425707547	2	d	LPFC_TMS_5mm	GLM_TD_Block_ST_5mm	2	FPm_S1D	goNegPos	-1.578	LPFC_TMS_5mm	NegPos	1	0.455766673	0.488515447
26	d	6	Go_NoGo	LPFC_TMS_5mm	0.293137255	6	d	LPFC_TMS_5mm	GLM_TD_Block_ST_5mm	6	FPm_S1D	goNegPos	0.6433	LPFC_TMS_5mm	NegPos	1	0.47471671	0.507465485
27	d	1	Go_NoGo	LPFC_TMS_5mm	0.539215686	1	d	LPFC_TMS_5mm	GLM_TD_Block_ST_5mm	1	FPm_S1D	goNegPos	1.052	LPFC_TMS_5mm	NegPos	1	0.531006342	0.510952128
27	d	2	Go_NoGo	LPFC_TMS_5mm	0.50951087	2	d	LPFC_TMS_5mm	GLM_TD_Block_ST_5mm	2	FPm_S1D	goNegPos	-2.181	LPFC_TMS_5mm	NegPos	1	0.503425434	0.48337122
27	d	3	Go_NoGo	LPFC_TMS_5mm	0.547667343	3	d	LPFC_TMS_5mm	GLM_TD_Block_ST_5mm	3	FPm_S1D	goNegPos	0.7988	LPFC_TMS_5mm	NegPos	1	0.528846278	0.508792064
27	d	5	Go_NoGo	LPFC_TMS_5mm	0.61440678	5	d	LPFC_TMS_5mm	GLM_TD_Block_ST_5mm	5	FPm_S1D	goNegPos	-2.932	LPFC_TMS_5mm	NegPos	1	0.49701861	0.476964396
27	d	6	Go_NoGo	LPFC_TMS_5mm	0.453703704	6	d	LPFC_TMS_5mm	GLM_TD_Block_ST_5mm	6	FPm_S1D	goNegPos	-2.178	LPFC_TMS_5mm	NegPos	1	0.503451027	0.483396813
28	d	1	Go_NoGo	LPFC_TMS_5mm	0.5525	1	d	LPFC_TMS_5mm	GLM_TD_Block_ST_5mm	1	FPm_S1D	goNegPos	-0.2554	LPFC_TMS_5mm	NegPos	1	0.499864463	0.499798624
28	d	2	Go_NoGo	LPFC_TMS_5mm	0.423728814	2	d	LPFC_TMS_5mm	GLM_TD_Block_ST_5mm	2	FPm_S1D	goNegPos	-2.717	LPFC_TMS_5mm	NegPos	1	0.478864413	0.478798573
28	d	3	Go_NoGo	LPFC_TMS_5mm	0.493333333	3	d	LPFC_TMS_5mm	GLM_TD_Block_ST_5mm	3	FPm_S1D	goNegPos	-0.3403	LPFC_TMS_5mm	NegPos	1	0.499140177	0.499074337
28	d	4	Go_NoGo	LPFC_TMS_5mm	0.511666667	4	d	LPFC_TMS_5mm	GLM_TD_Block_ST_5mm	4	FPm_S1D	goNegPos	-0.5011	LPFC_TMS_5mm	NegPos	1	0.497768383	0.497702543
28	d	5	Go_NoGo	LPFC_TMS_5mm	0.489166667	5	d	LPFC_TMS_5mm	GLM_TD_Block_ST_5mm	5	FPm_S1D	goNegPos	0.8492	LPFC_TMS_5mm	NegPos	1	0.509287869	0.509222029
28	d	6	Go_NoGo	LPFC_TMS_5mm	0.545372051	6	d	LPFC_TMS_5mm	GLM_TD_Block_ST_5mm	6	FPm_S1D	goNegPos	3.337	LPFC_TMS_5mm	NegPos	1	0.530511433	0.530445594
30	d	1	Go_NoGo	LPFC_TMS_5mm	0.455263158	1	d	LPFC_TMS_5mm	GLM_TD_Block_ST_5mm	1	FPm_S1D	goNegPos	2.094	LPFC_TMS_5mm	NegPos	1	0.529156927	0.519841489
30	d	2	Go_NoGo	LPFC_TMS_5mm	0.43245614	2	d	LPFC_TMS_5mm	GLM_TD_Block_ST_5mm	2	FPm_S1D	goNegPos	-1.863	LPFC_TMS_5mm	NegPos	1	0.495399534	0.486084096
30	d	3	Go_NoGo	LPFC_TMS_5mm	0.480701754	3	d	LPFC_TMS_5mm	GLM_TD_Block_ST_5mm	3	FPm_S1D	goNegPos	-1.988	LPFC_TMS_5mm	NegPos	1	0.494333152	0.485017714
30	d	4	Go_NoGo	LPFC_TMS_5mm	0.546875	4	d	LPFC_TMS_5mm	GLM_TD_Block_ST_5mm	4	FPm_S1D	goNegPos	-0.8273	LPFC_TMS_5mm	NegPos	1	0.50423515	0.494919712
30	d	5	Go_NoGo	LPFC_TMS_5mm	0.505847953	5	d	LPFC_TMS_5mm	GLM_TD_Block_ST_5mm	5	FPm_S1D	goNegPos	1.469	LPFC_TMS_5mm	NegPos	1	0.523825017	0.514509579
30	d	6	Go_NoGo	LPFC_TMS_5mm	0.683890578	6	d	LPFC_TMS_5mm	GLM_TD_Block_ST_5mm	6	FPm_S1D	goNegPos	-0.001273	LPFC_TMS_5mm	NegPos	1	0.511282034	0.501966596
31	d	1	Go_NoGo	LPFC_TMS_5mm	0.382154882	1	d	LPFC_TMS_5mm	GLM_TD_Block_ST_5mm	1	FPm_S1D	goNegPos	-1.348	LPFC_TMS_5mm	NegPos	1	0.479452724	0.490477591
31	d	2	Go_NoGo	LPFC_TMS_5mm	0.590643275	2	d	LPFC_TMS_5mm	GLM_TD_Block_ST_5mm	2	FPm_S1D	goNegPos	-0.1258	LPFC_TMS_5mm	NegPos	1	0.489879382	0.500904249
31	d	5	Go_NoGo	LPFC_TMS_5mm	0.469211823	5	d	LPFC_TMS_5mm	GLM_TD_Block_ST_5mm	5	FPm_S1D	goNegPos	-0.2884	LPFC_TMS_5mm	NegPos	1	0.488492232	0.499517099
31	d	6	Go_NoGo	LPFC_TMS_5mm	0.452160494	6	d	LPFC_TMS_5mm	GLM_TD_Block_ST_5mm	6	FPm_S1D	goNegPos	0.092	LPFC_TMS_5mm	NegPos	1	0.491737446	0.502762313
32	d	1	Go_NoGo	LPFC_TMS_5mm	0.592982456	1	d	LPFC_TMS_5mm	GLM_TD_Block_ST_5mm	1	FPm_S1D	goNegPos	-1.86	LPFC_TMS_5mm	NegPos	1	0.495847651	0.486109689
32	d	2	Go_NoGo	LPFC_TMS_5mm	0.466666667	2	d	LPFC_TMS_5mm	GLM_TD_Block_ST_5mm	2	FPm_S1D	goNegPos	-0.3553	LPFC_TMS_5mm	NegPos	1	0.508684333	0.498946371
32	d	3	Go_NoGo	LPFC_TMS_5mm	0.575438596	3	d	LPFC_TMS_5mm	GLM_TD_Block_ST_5mm	3	FPm_S1D	goNegPos	1.042	LPFC_TMS_5mm	NegPos	1	0.520604779	0.510866817
32	d	4	Go_NoGo	LPFC_TMS_5mm	0.422222222	4	d	LPFC_TMS_5mm	GLM_TD_Block_ST_5mm	4	FPm_S1D	goNegPos	0.02224	LPFC_TMS_5mm	NegPos	1	0.511905148	0.502167186
32	d	5	Go_NoGo	LPFC_TMS_5mm	0.544736842	5	d	LPFC_TMS_5mm	GLM_TD_Block_ST_5mm	5	FPm_S1D	goNegPos	0.3706	LPFC_TMS_5mm	NegPos	1	0.514877027	0.505139065
32	d	6	Go_NoGo	LPFC_TMS_5mm	0.503703704	6	d	LPFC_TMS_5mm	GLM_TD_Block_ST_5mm	6	FPm_S1D	goNegPos	-0.7982	LPFC_TMS_5mm	NegPos	1	0.504905928	0.495167966
33	d	3	Go_NoGo	LPFC_TMS_5mm	0.553191489	3	d	LPFC_TMS_5mm	GLM_TD_Block_ST_5mm	3	FPm_S1D	goNegPos	-1.721	LPFC_TMS_5mm	NegPos	1	0.51882105	0.487295506
33	d	4	Go_NoGo	LPFC_TMS_5mm	0.641509434	4	d	LPFC_TMS_5mm	GLM_TD_Block_ST_5mm	4	FPm_S1D	goNegPos	-0.7466	LPFC_TMS_5mm	NegPos	1	0.527133712	0.495608168
33	d	5	Go_NoGo	LPFC_TMS_5mm	0.541480821	5	d	LPFC_TMS_5mm	GLM_TD_Block_ST_5mm	5	FPm_S1D	goNegPos	1.233	LPFC_TMS_5mm	NegPos	1	0.544021793	0.512496249
33	d	6	Go_NoGo	LPFC_TMS_5mm	0.549909256	6	d	LPFC_TMS_5mm	GLM_TD_Block_ST_5mm	6	FPm_S1D	goNegPos	0.4947	LPFC_TMS_5mm	NegPos	1	0.537723314	0.50619777
35	d	1	Go_NoGo	LPFC_TMS_5mm	0.381372549	1	d	LPFC_TMS_5mm	GLM_TD_Block_ST_5mm	1	FPm_S1D	goNegPos	0.4095	LPFC_TMS_5mm	NegPos	1	0.507728192	0.505470924
35	d	2	Go_NoGo	LPFC_TMS_5mm	0.573148148	2	d	LPFC_TMS_5mm	GLM_TD_Block_ST_5mm	2	FPm_S1D	goNegPos	0.02783	LPFC_TMS_5mm	NegPos	1	0.504472144	0.502214875
35	d	3	Go_NoGo	LPFC_TMS_5mm	0.485964912	3	d	LPFC_TMS_5mm	GLM_TD_Block_ST_5mm	3	FPm_S1D	goNegPos	-1.031	LPFC_TMS_5mm	NegPos	1	0.495439204	0.493181936
35	d	4	Go_NoGo	LPFC_TMS_5mm	0.480555556	4	d	LPFC_TMS_5mm	GLM_TD_Block_ST_5mm	4	FPm_S1D	goNegPos	0.3506	LPFC_TMS_5mm	NegPos	1	0.507225713	0.504968444
35	d	5	Go_NoGo	LPFC_TMS_5mm	0.540489642	5	d	LPFC_TMS_5mm	GLM_TD_Block_ST_5mm	5	FPm_S1D	goNegPos	-0.9839	LPFC_TMS_5mm	NegPos	1	0.495841017	0.493583749
35	d	6	Go_NoGo	LPFC_TMS_5mm	0.569298246	6	d	LPFC_TMS_5mm	GLM_TD_Block_ST_5mm	6	FPm_S1D	goNegPos	0.533	LPFC_TMS_5mm	NegPos	1	0.508781778	0.506524509
37	d	1	Go_NoGo	LPFC_TMS_5mm	0.548642534	1	d	LPFC_TMS_5mm	GLM_TD_Block_ST_5mm	1	FPm_S1D	goNegPos	-1.76	LPFC_TMS_5mm	NegPos	1	0.489884556	0.486962795
37	d	2	Go_NoGo	LPFC_TMS_5mm	0.527777778	2	d	LPFC_TMS_5mm	GLM_TD_Block_ST_5mm	2	FPm_S1D	goNegPos	2.911	LPFC_TMS_5mm	NegPos	1	0.529733124	0.526811363
37	d	3	Go_NoGo	LPFC_TMS_5mm	0.376470588	3	d	LPFC_TMS_5mm	GLM_TD_Block_ST_5mm	3	FPm_S1D	goNegPos	-1.288	LPFC_TMS_5mm	NegPos	1	0.493911215	0.490989454
37	d	4	Go_NoGo	LPFC_TMS_5mm	0.611528822	4	d	LPFC_TMS_5mm	GLM_TD_Block_ST_5mm	4	FPm_S1D	goNegPos	-0.7606	LPFC_TMS_5mm	NegPos	1	0.498410495	0.495488734
37	d	5	Go_NoGo	LPFC_TMS_5mm	0.437179487	5	d	LPFC_TMS_5mm	GLM_TD_Block_ST_5mm	5	FPm_S1D	goNegPos	-0.5578	LPFC_TMS_5mm	NegPos	1	0.500140593	0.497218832
37	d	6	Go_NoGo	LPFC_TMS_5mm	0.515625	6	d	LPFC_TMS_5mm	GLM_TD_Block_ST_5mm	6	FPm_S1D	goNegPos	-1.692	LPFC_TMS_5mm	NegPos	1	0.490464668	0.487542907
38	d	1	Go_NoGo	LPFC_TMS_5mm	0.541666667	1	d	LPFC_TMS_5mm	GLM_TD_Block_ST_5mm	1	FPm_S1D	goNegPos	-0.363	LPFC_TMS_5mm	NegPos	1	0.511312719	0.498880682
38	d	2	Go_NoGo	LPFC_TMS_5mm	0.579166667	2	d	LPFC_TMS_5mm	GLM_TD_Block_ST_5mm	2	FPm_S1D	goNegPos	1.107	LPFC_TMS_5mm	NegPos	1	0.523853373	0.511421336
38	d	3	Go_NoGo	LPFC_TMS_5mm	0.672222222	3	d	LPFC_TMS_5mm	GLM_TD_Block_ST_5mm	3	FPm_S1D	goNegPos	0.1966	LPFC_TMS_5mm	NegPos	1	0.516086699	0.503654662
38	d	5	Go_NoGo	LPFC_TMS_5mm	0.39	5	d	LPFC_TMS_5mm	GLM_TD_Block_ST_5mm	5	FPm_S1D	goNegPos	-1.77	LPFC_TMS_5mm	NegPos	1	0.499309522	0.486877484
38	d	6	Go_NoGo	LPFC_TMS_5mm	0.446327684	6	d	LPFC_TMS_5mm	GLM_TD_Block_ST_5mm	6	FPm_S1D	goNegPos	0.2286	LPFC_TMS_5mm	NegPos	1	0.516359693	0.503927655
40	d	1	Go_NoGo	LPFC_TMS_5mm	0.360185185	1	d	LPFC_TMS_5mm	GLM_TD_Block_ST_5mm	1	FPm_S1D	goNegPos	-2.006	LPFC_TMS_5mm	NegPos	1	0.484621663	0.484864155
40	d	2	Go_NoGo	LPFC_TMS_5mm	0.526442308	2	d	LPFC_TMS_5mm	GLM_TD_Block_ST_5mm	2	FPm_S1D	goNegPos	-0.05241	LPFC_TMS_5mm	NegPos	1	0.501287851	0.501530343
40	d	3	Go_NoGo	LPFC_TMS_5mm	0.483796296	3	d	LPFC_TMS_5mm	GLM_TD_Block_ST_5mm	3	FPm_S1D	goNegPos	-0.7316	LPFC_TMS_5mm	NegPos	1	0.495493642	0.495736134
40	d	5	Go_NoGo	LPFC_TMS_5mm	0.503766478	5	d	LPFC_TMS_5mm	GLM_TD_Block_ST_5mm	5	FPm_S1D	goNegPos	-0.8318	LPFC_TMS_5mm	NegPos	1	0.494638831	0.494881322
40	d	6	Go_NoGo	LPFC_TMS_5mm	0.605555556	6	d	LPFC_TMS_5mm	GLM_TD_Block_ST_5mm	6	FPm_S1D	goNegPos	0.3736	LPFC_TMS_5mm	NegPos	1	0.504922167	0.505164659
41	d	1	Go_NoGo	LPFC_TMS_5mm	0.436403509	1	d	LPFC_TMS_5mm	GLM_TD_Block_ST_5mm	1	FPm_S1D	goNegPos	0.4281	LPFC_TMS_5mm	NegPos	1	0.500367568	0.505629601
41	d	2	Go_NoGo	LPFC_TMS_5mm	0.505	2	d	LPFC_TMS_5mm	GLM_TD_Block_ST_5mm	2	FPm_S1D	goNegPos	-1.448	LPFC_TMS_5mm	NegPos	1	0.484362452	0.489624485
41	d	4	Go_NoGo	LPFC_TMS_5mm	0.520716685	4	d	LPFC_TMS_5mm	GLM_TD_Block_ST_5mm	4	FPm_S1D	goNegPos	0.8337	LPFC_TMS_5mm	NegPos	1	0.503827765	0.509089798
42	d	1	Go_NoGo	LPFC_TMS_5mm	0.448706512	1	d	LPFC_TMS_5mm	GLM_TD_Block_ST_5mm	1	FPm_S1D	goNegPos	0.4848	LPFC_TMS_5mm	NegPos	1	0.492754356	0.506113312
42	d	2	Go_NoGo	LPFC_TMS_5mm	0.515789474	2	d	LPFC_TMS_5mm	GLM_TD_Block_ST_5mm	2	FPm_S1D	goNegPos	1.543	LPFC_TMS_5mm	NegPos	1	0.501781921	0.515140877
42	d	3	Go_NoGo	LPFC_TMS_5mm	0.494736842	3	d	LPFC_TMS_5mm	GLM_TD_Block_ST_5mm	3	FPm_S1D	goNegPos	0.8855	LPFC_TMS_5mm	NegPos	1	0.496172751	0.509531707
42	d	4	Go_NoGo	LPFC_TMS_5mm	0.446666667	4	d	LPFC_TMS_5mm	GLM_TD_Block_ST_5mm	4	FPm_S1D	goNegPos	1.229	LPFC_TMS_5mm	NegPos	1	0.499103169	0.512462125
42	d	5	Go_NoGo	LPFC_TMS_5mm	0.451960784	5	d	LPFC_TMS_5mm	GLM_TD_Block_ST_5mm	5	FPm_S1D	goNegPos	0.2741	LPFC_TMS_5mm	NegPos	1	0.490956862	0.504315818
42	d	6	Go_NoGo	LPFC_TMS_5mm	0.539166667	6	d	LPFC_TMS_5mm	GLM_TD_Block_ST_5mm	6	FPm_S1D	goNegPos	-0.6145	LPFC_TMS_5mm	NegPos	1	0.483376165	0.496735121
