# Supplementary material for: Information-based TMS to mid-lateral prefrontal cortex disrupts action goals during emotional processing
Source: Nat Commun. 2024 May 20;15:4294. doi: 10.1038/s41467-024-48015-8 (PMC11106324; doi:10.1038/s41467-024-48015-8)
Supplement: Supplementary file 4 — Source Data [file 41467_2024_48015_MOESM4_ESM.zip › Figure_S1_AB_delta_midLPFC_ActionGoal_Decoding.csv]

Subject	no TMS	Control	mid-LPFC	base
2	0.558991171	0.500670649	0.609707897	0.558991171
3	0.498814984	0.388302041	0.463426325	0.498814984
4	0.534947331	0.521981409	0.534285037	0.534947331
6	0.449109113	0.492616737	0.535507617	0.449109113
8	0.541870157	0.521881808	0.569750593	0.541870157
9	0.51806522	0.496366001	0.545011168	0.51806522
10	0.644807612	0.468539916	0.487317538	0.644807612
11	0.504425019	0.604932018	0.620900804	0.504425019
13	0.512913551	0.477633336	0.556365961	0.512913551
14	0.480041588	0.602079112	0.627317742	0.480041588
15	0.519807839	0.559236713	0.494699219	0.519807839
17	0.518704423	0.572738694	0.54826788	0.518704423
18	0.591266114	0.494331947	0.641897375	0.591266114
19	0.577142047	0.653074332	0.565160802	0.577142047
20	0.585571465	0.595871446	0.526932971	0.585571465
21	0.550817788	0.5364777	0.510326664	0.550817788
23	0.476049887	0.532789169	0.573844543	0.476049887
25	0.595636783	0.478222625	0.516199766	0.595636783
26	0.476548398	0.539018531	0.425399827	0.476548398
27	0.546639795	0.561744116	0.525350838	0.546639795
28	0.56124492	0.534634923	0.58833334	0.56124492
30	0.557492618	0.658046408	0.498021221	0.557492618
31	0.48388466	0.605833491	0.469169375	0.48388466
32	0.560908057	0.60624785	0.521783626	0.560908057
33	0.490279472	0.468524313	0.49053419	0.490279472
35	0.627101525	0.604507797	0.587873514	0.627101525
37	0.513620373	0.569532996	0.576984588	0.513620373
38	0.552926975	0.666372247	0.698261456	0.552926975
40	0.55382296	0.410202844	0.530512549	0.55382296
41	0.481653495	0.57228576	0.53792211	0.481653495
42	0.475012366	0.58375731	0.492992302	0.475012366
