# Supplementary material for: Information-based TMS to mid-lateral prefrontal cortex disrupts action goals during emotional processing
Source: Nat Commun. 2024 May 20;15:4294. doi: 10.1038/s41467-024-48015-8 (PMC11106324; doi:10.1038/s41467-024-48015-8)
Supplement: Supplementary file 4 — Source Data [file 41467_2024_48015_MOESM4_ESM.zip › Figure_S1_CD_delta_midLPFC_TMS_Effect.csv]

Subject	no TMS	Control	mid-LPFC	delta_class_Acc_S1_LPFC	delta_class_Acc_Baseline_LPFC
2	0.616339527	0.517970247	0.531495807	-0.0135255599999999	0.0848437200000001
3	0.569317766	0.579783713	0.408752509	0.171031204	0.160565257
4	0.529108353	0.48753687	0.496899014	-0.00936214400000002	0.032209339
6	0.48252743	0.49446714	0.477174076	0.017293064	0.00535335399999998
8	0.486629755	0.553323317	0.495854577	0.05746874	-0.00922482200000002
9	0.497755352	0.469617544	0.516775144	-0.0471576	-0.019019792
10	0.564443525	0.564904295	0.459746051	0.105158244	0.104697474
11	0.493602144	0.514258275	0.441158155	0.07310012	0.052443989
13	0.610215515	0.46152376	0.47993964	-0.01841588	0.130275875
14	0.60145001	0.591522526	0.580547984	0.010974542	0.020902026
15	0.595303991	0.545100656	0.507345648	0.037755008	0.0879583429999999
17	0.46697367	0.549213569	0.498818646	0.050394923	-0.031844976
18	0.436899535	0.503354023	0.568476621	-0.065122598	-0.131577086
19	0.54112496	0.565096947	0.409536228	0.155560719	0.131588732
20	0.512857375	0.46617116	0.524203896	-0.058032736	-0.011346521
21	0.540601896	0.485820534	0.558293219	-0.0724726849999999	-0.017691323
23	0.519750755	0.565848952	0.501108581	0.064740371	0.018642174
25	0.581477511	0.533708751	0.547151988	-0.0134432369999999	0.034325523
26	0.471389015	0.488026898	0.419752779	0.068274119	0.051636236
27	0.448789908	0.596556834	0.520211883	0.076344951	-0.071421975
28	0.497669987	0.517610128	0.502627922	0.014982206	-0.00495793499999997
30	0.575823157	0.490742496	0.517505764	-0.0267632680000001	0.0583173929999999
31	0.584509312	0.494456714	0.473542618	0.020914096	0.110966694
32	0.53586841	0.540809062	0.517625081	0.023183981	0.0182433289999999
33	0.43808931	0.555496899	0.57152275	-0.016025851	-0.13343344
35	0.59462827	0.533105913	0.505138175	0.027967738	0.0894900949999999
37	0.539929768	0.564299553	0.502870702	0.0614288510000001	0.0370590660000001
38	0.570247429	0.651066376	0.525876648	0.125189728	0.044370781
40	0.533310578	0.514864924	0.495949165	0.0189157589999999	0.037361413
41	0.558554654	0.49241955	0.487373398	0.00504615199999997	0.071181256
42	0.414113224	0.472258772	0.482837824	-0.010579052	-0.0687246
