# Supplementary material for: Information-based TMS to mid-lateral prefrontal cortex disrupts action goals during emotional processing
Source: Nat Commun. 2024 May 20;15:4294. doi: 10.1038/s41467-024-48015-8 (PMC11106324; doi:10.1038/s41467-024-48015-8)
Supplement: Supplementary file 4 — Source Data [file 41467_2024_48015_MOESM4_ESM.zip › Figure_S1_EF_delta_midLPFC_TMS_Effect_behavioral.csv]

subject	no TMS_FE	no TMS_HA	Control_FE	Control_HA	mid-LPFC_FE	mid-LPFC_HA	LPFC_Fear_Happy	base_Fear_Happy	Control_Fear_Happy	delta_LPFC_Control_Fear_Happy	delta_LPFC_base_Fear_Happy
2	73.3333333333333	73.3333333333333	73.3333333333333	70	46.6666666666667	46.6666666666667	0	0	3.33333333333333	-3.33333333333333	0
3	93.3333333333333	83.3333333333333	43.3333333333333	33.3333333333333	90	56.6666666666667	33.3333333333333	10	10	23.3333333333333	23.3333333333333
4	80	80	76.6666666666667	56.6666666666667	73.3333333333333	70	3.33333333333333	0	20	-16.6666666666667	3.33333333333333
6	73.3333333333333	83.3333333333333	70	66.6666666666667	73.3333333333333	63.3333333333333	9.99999999999999	-10	3.33333333333333	6.66666666666666	20
8	76.6666666666667	70	80	83.3333333333333	70	73.3333333333333	-3.33333333333333	6.66666666666667	-3.33333333333333	0	-10
9	96.6666666666667	96.6666666666667	93.3333333333333	93.3333333333333	86.6666666666667	76.6666666666667	10	0	0	10	10
10	80	66.6666666666667	80	60	63.3333333333333	66.6666666666667	-3.33333333333334	13.3333333333333	20	-23.3333333333333	-16.6666666666667
11	60	63.3333333333333	70	50	63.3333333333333	66.6666666666667	-3.33333333333334	-3.33333333333334	20	-23.3333333333333	0
13	56.6666666666667	43.3333333333333	60	43.3333333333333	63.3333333333333	56.6666666666667	6.66666666666667	13.3333333333333	16.6666666666667	-9.99999999999999	-6.66666666666666
14	76.6666666666667	80	73.3333333333333	83.3333333333333	60	90	-30	-3.33333333333333	-10	-20	-26.6666666666667
15	80	86.6666666666667	90	76.6666666666667	70	66.6666666666667	3.33333333333333	-6.66666666666667	13.3333333333333	-10	10
17	93.3333333333333	83.3333333333333	90	90	83.3333333333333	83.3333333333333	0	10	0	0	-10
18	86.6666666666667	96.6666666666667	80	86.6666666666667	50	56.6666666666667	-6.66666666666666	-10	-6.66666666666667	7.105427357601e-15	3.33333333333334
19	96.6666666666667	90	96.6666666666667	80	93.3333333333333	83.3333333333333	10	6.66666666666667	16.6666666666667	-6.66666666666667	3.33333333333333
20	93.3333333333333	80	76.6666666666667	60	90	86.6666666666667	3.33333333333333	13.3333333333333	16.6666666666667	-13.3333333333333	-10
21	96.6666666666667	93.3333333333333	90	93.3333333333333	93.3333333333333	100	-6.66666666666667	3.33333333333334	-3.33333333333333	-3.33333333333334	-10
23	96.6666666666667	80	83.3333333333333	80	96.6666666666667	80	16.6666666666667	16.6666666666667	3.33333333333333	13.3333333333333	0
25	86.6666666666667	76.6666666666667	90	93.3333333333333	76.6666666666667	86.6666666666667	-10	10	-3.33333333333333	-6.66666666666667	-20
26	60	86.6666666666667	96.6666666666667	86.6666666666667	76.6666666666667	76.6666666666667	0	-26.6666666666667	10	-10	26.6666666666667
27	86.6666666666667	60	80	86.6666666666667	76.6666666666667	73.3333333333333	3.33333333333334	26.6666666666667	-6.66666666666667	10	-23.3333333333333
28	93.3333333333333	93.3333333333333	100	96.6666666666667	96.6666666666667	93.3333333333333	3.33333333333334	0	3.33333333333333	1.4210854715202e-14	3.33333333333334
30	93.3333333333333	70	90	86.6666666666667	80	80	0	23.3333333333333	3.33333333333333	-3.33333333333333	-23.3333333333333
31	60	66.6666666666667	40	56.6666666666667	33.3333333333333	50	-16.6666666666667	-6.66666666666667	-16.6666666666667	0	-9.99999999999999
32	93.3333333333333	90	76.6666666666667	90	90	90	0	3.33333333333333	-13.3333333333333	13.3333333333333	-3.33333333333333
33	90	73.3333333333333	83.3333333333333	83.3333333333333	86.6666666666667	76.6666666666667	10	16.6666666666667	0	10	-6.66666666666667
35	96.6666666666667	80	90	90	80	90	-10	16.6666666666667	0	-10	-26.6666666666667
37	83.3333333333333	90	96.6666666666667	93.3333333333333	83.3333333333333	86.6666666666667	-3.33333333333334	-6.66666666666667	3.33333333333334	-6.66666666666669	3.33333333333333
38	46.6666666666667	46.6666666666667	36.6666666666667	56.6666666666667	26.6666666666667	53.3333333333333	-26.6666666666667	0	-20	-6.66666666666667	-26.6666666666667
40	86.6666666666667	80	90	53.3333333333333	76.6666666666667	73.3333333333333	3.33333333333334	6.66666666666667	36.6666666666667	-33.3333333333333	-3.33333333333333
41	70	63.3333333333333	76.6666666666667	66.6666666666667	83.3333333333333	63.3333333333333	20	6.66666666666666	10	9.99999999999999	13.3333333333333
42	93.3333333333333	90	100	93.3333333333333	96.6666666666667	93.3333333333333	3.33333333333334	3.33333333333333	6.66666666666667	-3.33333333333333	1.4210854715202e-14
