# Supplementary material for: Information-based TMS to mid-lateral prefrontal cortex disrupts action goals during emotional processing
Source: Nat Commun. 2024 May 20;15:4294. doi: 10.1038/s41467-024-48015-8 (PMC11106324; doi:10.1038/s41467-024-48015-8)
Supplement: Supplementary file 4 — Source Data [file 41467_2024_48015_MOESM4_ESM.zip › Figure_S2_GNG_midLPFC_permute_violin.csv]

Condition	Mask	Contrast	Permutation	Accuracy	sd	PermutationValue	zscoredAccuracy	pval	quant
no TMS	LPFC_TMS_5mm	Go_NoGo	0	0.53	0.041066677	0.503308618	3.705546843	0.001996008	0.513055099
no TMS	LPFC_TMS_5mm	Go_NoGo	1	0.53	0.040357557	0.506043899	3.705546843	0.001996008	0.513055099
no TMS	LPFC_TMS_5mm	Go_NoGo	2	0.53	0.044132325	0.490891217	3.705546843	0.001996008	0.513055099
no TMS	LPFC_TMS_5mm	Go_NoGo	3	0.53	0.050906504	0.494345935	3.705546843	0.001996008	0.513055099
no TMS	LPFC_TMS_5mm	Go_NoGo	4	0.53	0.042936082	0.507681553	3.705546843	0.001996008	0.513055099
no TMS	LPFC_TMS_5mm	Go_NoGo	5	0.53	0.050986684	0.510711314	3.705546843	0.001996008	0.513055099
no TMS	LPFC_TMS_5mm	Go_NoGo	6	0.53	0.035748016	0.489146582	3.705546843	0.001996008	0.513055099
no TMS	LPFC_TMS_5mm	Go_NoGo	7	0.53	0.049936886	0.509794401	3.705546843	0.001996008	0.513055099
no TMS	LPFC_TMS_5mm	Go_NoGo	8	0.53	0.052172478	0.494127725	3.705546843	0.001996008	0.513055099
no TMS	LPFC_TMS_5mm	Go_NoGo	9	0.53	0.042487494	0.501159933	3.705546843	0.001996008	0.513055099
no TMS	LPFC_TMS_5mm	Go_NoGo	10	0.53	0.034156552	0.509423505	3.705546843	0.001996008	0.513055099
no TMS	LPFC_TMS_5mm	Go_NoGo	11	0.53	0.052144739	0.500012204	3.705546843	0.001996008	0.513055099
no TMS	LPFC_TMS_5mm	Go_NoGo	12	0.53	0.052631451	0.502546066	3.705546843	0.001996008	0.513055099
no TMS	LPFC_TMS_5mm	Go_NoGo	13	0.53	0.055225427	0.508409996	3.705546843	0.001996008	0.513055099
no TMS	LPFC_TMS_5mm	Go_NoGo	14	0.53	0.033532955	0.516581416	3.705546843	0.001996008	0.513055099
no TMS	LPFC_TMS_5mm	Go_NoGo	15	0.53	0.037542937	0.503447998	3.705546843	0.001996008	0.513055099
no TMS	LPFC_TMS_5mm	Go_NoGo	16	0.53	0.041082603	0.497199258	3.705546843	0.001996008	0.513055099
no TMS	LPFC_TMS_5mm	Go_NoGo	17	0.53	0.061627692	0.504492074	3.705546843	0.001996008	0.513055099
no TMS	LPFC_TMS_5mm	Go_NoGo	18	0.53	0.048391615	0.505750376	3.705546843	0.001996008	0.513055099
no TMS	LPFC_TMS_5mm	Go_NoGo	19	0.53	0.038402565	0.507652616	3.705546843	0.001996008	0.513055099
no TMS	LPFC_TMS_5mm	Go_NoGo	20	0.53	0.042816093	0.497968493	3.705546843	0.001996008	0.513055099
no TMS	LPFC_TMS_5mm	Go_NoGo	21	0.53	0.038785105	0.492906518	3.705546843	0.001996008	0.513055099
no TMS	LPFC_TMS_5mm	Go_NoGo	22	0.53	0.050218396	0.507272948	3.705546843	0.001996008	0.513055099
no TMS	LPFC_TMS_5mm	Go_NoGo	23	0.53	0.038123488	0.496941339	3.705546843	0.001996008	0.513055099
no TMS	LPFC_TMS_5mm	Go_NoGo	24	0.53	0.04543994	0.507550755	3.705546843	0.001996008	0.513055099
no TMS	LPFC_TMS_5mm	Go_NoGo	25	0.53	0.053039981	0.490222148	3.705546843	0.001996008	0.513055099
no TMS	LPFC_TMS_5mm	Go_NoGo	26	0.53	0.042886069	0.497163537	3.705546843	0.001996008	0.513055099
no TMS	LPFC_TMS_5mm	Go_NoGo	27	0.53	0.043781357	0.493368101	3.705546843	0.001996008	0.513055099
no TMS	LPFC_TMS_5mm	Go_NoGo	28	0.53	0.039582688	0.509399796	3.705546843	0.001996008	0.513055099
no TMS	LPFC_TMS_5mm	Go_NoGo	29	0.53	0.041338816	0.49049556	3.705546843	0.001996008	0.513055099
no TMS	LPFC_TMS_5mm	Go_NoGo	30	0.53	0.042530328	0.501776062	3.705546843	0.001996008	0.513055099
no TMS	LPFC_TMS_5mm	Go_NoGo	31	0.53	0.043737862	0.500617202	3.705546843	0.001996008	0.513055099
no TMS	LPFC_TMS_5mm	Go_NoGo	32	0.53	0.041763874	0.490693986	3.705546843	0.001996008	0.513055099
no TMS	LPFC_TMS_5mm	Go_NoGo	33	0.53	0.043498381	0.488695969	3.705546843	0.001996008	0.513055099
no TMS	LPFC_TMS_5mm	Go_NoGo	34	0.53	0.051590119	0.500289101	3.705546843	0.001996008	0.513055099
no TMS	LPFC_TMS_5mm	Go_NoGo	35	0.53	0.039632428	0.507141274	3.705546843	0.001996008	0.513055099
no TMS	LPFC_TMS_5mm	Go_NoGo	36	0.53	0.045350874	0.492189878	3.705546843	0.001996008	0.513055099
no TMS	LPFC_TMS_5mm	Go_NoGo	37	0.53	0.038432538	0.497458998	3.705546843	0.001996008	0.513055099
no TMS	LPFC_TMS_5mm	Go_NoGo	38	0.53	0.048904984	0.506230729	3.705546843	0.001996008	0.513055099
no TMS	LPFC_TMS_5mm	Go_NoGo	39	0.53	0.040573194	0.48786589	3.705546843	0.001996008	0.513055099
no TMS	LPFC_TMS_5mm	Go_NoGo	40	0.53	0.047436233	0.504376709	3.705546843	0.001996008	0.513055099
no TMS	LPFC_TMS_5mm	Go_NoGo	41	0.53	0.047466803	0.504624655	3.705546843	0.001996008	0.513055099
no TMS	LPFC_TMS_5mm	Go_NoGo	42	0.53	0.046268934	0.507071853	3.705546843	0.001996008	0.513055099
no TMS	LPFC_TMS_5mm	Go_NoGo	43	0.53	0.043046611	0.504329306	3.705546843	0.001996008	0.513055099
no TMS	LPFC_TMS_5mm	Go_NoGo	44	0.53	0.03138479	0.492630102	3.705546843	0.001996008	0.513055099
no TMS	LPFC_TMS_5mm	Go_NoGo	45	0.53	0.043990761	0.509938556	3.705546843	0.001996008	0.513055099
no TMS	LPFC_TMS_5mm	Go_NoGo	46	0.53	0.059159533	0.480576663	3.705546843	0.001996008	0.513055099
no TMS	LPFC_TMS_5mm	Go_NoGo	47	0.53	0.039286459	0.517569466	3.705546843	0.001996008	0.513055099
no TMS	LPFC_TMS_5mm	Go_NoGo	48	0.53	0.04561203	0.494866677	3.705546843	0.001996008	0.513055099
no TMS	LPFC_TMS_5mm	Go_NoGo	49	0.53	0.05094327	0.50028788	3.705546843	0.001996008	0.513055099
no TMS	LPFC_TMS_5mm	Go_NoGo	50	0.53	0.043126398	0.499905573	3.705546843	0.001996008	0.513055099
no TMS	LPFC_TMS_5mm	Go_NoGo	51	0.53	0.044565464	0.491939061	3.705546843	0.001996008	0.513055099
no TMS	LPFC_TMS_5mm	Go_NoGo	52	0.53	0.044594257	0.50433233	3.705546843	0.001996008	0.513055099
no TMS	LPFC_TMS_5mm	Go_NoGo	53	0.53	0.050350481	0.503901921	3.705546843	0.001996008	0.513055099
no TMS	LPFC_TMS_5mm	Go_NoGo	54	0.53	0.048429968	0.503113316	3.705546843	0.001996008	0.513055099
no TMS	LPFC_TMS_5mm	Go_NoGo	55	0.53	0.051768438	0.511121657	3.705546843	0.001996008	0.513055099
no TMS	LPFC_TMS_5mm	Go_NoGo	56	0.53	0.047475251	0.499525159	3.705546843	0.001996008	0.513055099
no TMS	LPFC_TMS_5mm	Go_NoGo	57	0.53	0.05674842	0.493555946	3.705546843	0.001996008	0.513055099
no TMS	LPFC_TMS_5mm	Go_NoGo	58	0.53	0.041541783	0.514191321	3.705546843	0.001996008	0.513055099
no TMS	LPFC_TMS_5mm	Go_NoGo	59	0.53	0.04986609	0.501318938	3.705546843	0.001996008	0.513055099
no TMS	LPFC_TMS_5mm	Go_NoGo	60	0.53	0.04584273	0.497813523	3.705546843	0.001996008	0.513055099
no TMS	LPFC_TMS_5mm	Go_NoGo	61	0.53	0.043644531	0.498067362	3.705546843	0.001996008	0.513055099
no TMS	LPFC_TMS_5mm	Go_NoGo	62	0.53	0.035194133	0.493978066	3.705546843	0.001996008	0.513055099
no TMS	LPFC_TMS_5mm	Go_NoGo	63	0.53	0.037251053	0.503088189	3.705546843	0.001996008	0.513055099
no TMS	LPFC_TMS_5mm	Go_NoGo	64	0.53	0.052900737	0.502339688	3.705546843	0.001996008	0.513055099
no TMS	LPFC_TMS_5mm	Go_NoGo	65	0.53	0.037402484	0.49325359	3.705546843	0.001996008	0.513055099
no TMS	LPFC_TMS_5mm	Go_NoGo	66	0.53	0.053128869	0.492818308	3.705546843	0.001996008	0.513055099
no TMS	LPFC_TMS_5mm	Go_NoGo	67	0.53	0.040136148	0.512227043	3.705546843	0.001996008	0.513055099
no TMS	LPFC_TMS_5mm	Go_NoGo	68	0.53	0.034333337	0.508573947	3.705546843	0.001996008	0.513055099
no TMS	LPFC_TMS_5mm	Go_NoGo	69	0.53	0.036240364	0.501452659	3.705546843	0.001996008	0.513055099
no TMS	LPFC_TMS_5mm	Go_NoGo	70	0.53	0.039614385	0.503299517	3.705546843	0.001996008	0.513055099
no TMS	LPFC_TMS_5mm	Go_NoGo	71	0.53	0.04949592	0.496805131	3.705546843	0.001996008	0.513055099
no TMS	LPFC_TMS_5mm	Go_NoGo	72	0.53	0.047116096	0.504308956	3.705546843	0.001996008	0.513055099
no TMS	LPFC_TMS_5mm	Go_NoGo	73	0.53	0.043962644	0.502019667	3.705546843	0.001996008	0.513055099
no TMS	LPFC_TMS_5mm	Go_NoGo	74	0.53	0.046235275	0.500530018	3.705546843	0.001996008	0.513055099
no TMS	LPFC_TMS_5mm	Go_NoGo	75	0.53	0.051936693	0.499159852	3.705546843	0.001996008	0.513055099
no TMS	LPFC_TMS_5mm	Go_NoGo	76	0.53	0.053799304	0.496442864	3.705546843	0.001996008	0.513055099
no TMS	LPFC_TMS_5mm	Go_NoGo	77	0.53	0.039554046	0.517344769	3.705546843	0.001996008	0.513055099
no TMS	LPFC_TMS_5mm	Go_NoGo	78	0.53	0.052897427	0.510987844	3.705546843	0.001996008	0.513055099
no TMS	LPFC_TMS_5mm	Go_NoGo	79	0.53	0.054677858	0.497892994	3.705546843	0.001996008	0.513055099
no TMS	LPFC_TMS_5mm	Go_NoGo	80	0.53	0.039355538	0.490282194	3.705546843	0.001996008	0.513055099
no TMS	LPFC_TMS_5mm	Go_NoGo	81	0.53	0.045024514	0.493380098	3.705546843	0.001996008	0.513055099
no TMS	LPFC_TMS_5mm	Go_NoGo	82	0.53	0.054149207	0.505704867	3.705546843	0.001996008	0.513055099
no TMS	LPFC_TMS_5mm	Go_NoGo	83	0.53	0.058080076	0.496986752	3.705546843	0.001996008	0.513055099
no TMS	LPFC_TMS_5mm	Go_NoGo	84	0.53	0.047429936	0.51212186	3.705546843	0.001996008	0.513055099
no TMS	LPFC_TMS_5mm	Go_NoGo	85	0.53	0.052003919	0.502223062	3.705546843	0.001996008	0.513055099
no TMS	LPFC_TMS_5mm	Go_NoGo	86	0.53	0.043265352	0.497284249	3.705546843	0.001996008	0.513055099
no TMS	LPFC_TMS_5mm	Go_NoGo	87	0.53	0.051175681	0.508447817	3.705546843	0.001996008	0.513055099
no TMS	LPFC_TMS_5mm	Go_NoGo	88	0.53	0.044904999	0.498875729	3.705546843	0.001996008	0.513055099
no TMS	LPFC_TMS_5mm	Go_NoGo	89	0.53	0.046141834	0.504575805	3.705546843	0.001996008	0.513055099
no TMS	LPFC_TMS_5mm	Go_NoGo	90	0.53	0.041894552	0.496823794	3.705546843	0.001996008	0.513055099
no TMS	LPFC_TMS_5mm	Go_NoGo	91	0.53	0.035403752	0.494448765	3.705546843	0.001996008	0.513055099
no TMS	LPFC_TMS_5mm	Go_NoGo	92	0.53	0.041902268	0.510076321	3.705546843	0.001996008	0.513055099
no TMS	LPFC_TMS_5mm	Go_NoGo	93	0.53	0.044204776	0.506018348	3.705546843	0.001996008	0.513055099
no TMS	LPFC_TMS_5mm	Go_NoGo	94	0.53	0.043699503	0.500402377	3.705546843	0.001996008	0.513055099
no TMS	LPFC_TMS_5mm	Go_NoGo	95	0.53	0.04364734	0.502881602	3.705546843	0.001996008	0.513055099
no TMS	LPFC_TMS_5mm	Go_NoGo	96	0.53	0.047534938	0.509301645	3.705546843	0.001996008	0.513055099
no TMS	LPFC_TMS_5mm	Go_NoGo	97	0.53	0.056948583	0.499170952	3.705546843	0.001996008	0.513055099
no TMS	LPFC_TMS_5mm	Go_NoGo	98	0.53	0.05182617	0.490725471	3.705546843	0.001996008	0.513055099
no TMS	LPFC_TMS_5mm	Go_NoGo	99	0.53	0.038812873	0.490240614	3.705546843	0.001996008	0.513055099
no TMS	LPFC_TMS_5mm	Go_NoGo	100	0.53	0.046354651	0.492636344	3.705546843	0.001996008	0.513055099
no TMS	LPFC_TMS_5mm	Go_NoGo	101	0.53	0.042285984	0.494222472	3.705546843	0.001996008	0.513055099
no TMS	LPFC_TMS_5mm	Go_NoGo	102	0.53	0.049231896	0.499645938	3.705546843	0.001996008	0.513055099
no TMS	LPFC_TMS_5mm	Go_NoGo	103	0.53	0.057314231	0.487374658	3.705546843	0.001996008	0.513055099
no TMS	LPFC_TMS_5mm	Go_NoGo	104	0.53	0.038241271	0.509986083	3.705546843	0.001996008	0.513055099
no TMS	LPFC_TMS_5mm	Go_NoGo	105	0.53	0.045554276	0.505892907	3.705546843	0.001996008	0.513055099
no TMS	LPFC_TMS_5mm	Go_NoGo	106	0.53	0.040530791	0.517708777	3.705546843	0.001996008	0.513055099
no TMS	LPFC_TMS_5mm	Go_NoGo	107	0.53	0.037769242	0.494975094	3.705546843	0.001996008	0.513055099
no TMS	LPFC_TMS_5mm	Go_NoGo	108	0.53	0.044245575	0.492791547	3.705546843	0.001996008	0.513055099
no TMS	LPFC_TMS_5mm	Go_NoGo	109	0.53	0.044990308	0.495298526	3.705546843	0.001996008	0.513055099
no TMS	LPFC_TMS_5mm	Go_NoGo	110	0.53	0.045199072	0.493344697	3.705546843	0.001996008	0.513055099
no TMS	LPFC_TMS_5mm	Go_NoGo	111	0.53	0.041855319	0.494373522	3.705546843	0.001996008	0.513055099
no TMS	LPFC_TMS_5mm	Go_NoGo	112	0.53	0.048524163	0.504648258	3.705546843	0.001996008	0.513055099
no TMS	LPFC_TMS_5mm	Go_NoGo	113	0.53	0.04240552	0.506454633	3.705546843	0.001996008	0.513055099
no TMS	LPFC_TMS_5mm	Go_NoGo	114	0.53	0.041850111	0.501748363	3.705546843	0.001996008	0.513055099
no TMS	LPFC_TMS_5mm	Go_NoGo	115	0.53	0.043914106	0.501958791	3.705546843	0.001996008	0.513055099
no TMS	LPFC_TMS_5mm	Go_NoGo	116	0.53	0.043811563	0.494651424	3.705546843	0.001996008	0.513055099
no TMS	LPFC_TMS_5mm	Go_NoGo	117	0.53	0.042098729	0.494612935	3.705546843	0.001996008	0.513055099
no TMS	LPFC_TMS_5mm	Go_NoGo	118	0.53	0.049611398	0.497264367	3.705546843	0.001996008	0.513055099
no TMS	LPFC_TMS_5mm	Go_NoGo	119	0.53	0.040521723	0.495197148	3.705546843	0.001996008	0.513055099
no TMS	LPFC_TMS_5mm	Go_NoGo	120	0.53	0.048093132	0.505011503	3.705546843	0.001996008	0.513055099
no TMS	LPFC_TMS_5mm	Go_NoGo	121	0.53	0.038731075	0.507153014	3.705546843	0.001996008	0.513055099
no TMS	LPFC_TMS_5mm	Go_NoGo	122	0.53	0.051932149	0.503475021	3.705546843	0.001996008	0.513055099
no TMS	LPFC_TMS_5mm	Go_NoGo	123	0.53	0.058076747	0.503274945	3.705546843	0.001996008	0.513055099
no TMS	LPFC_TMS_5mm	Go_NoGo	124	0.53	0.050271921	0.513016849	3.705546843	0.001996008	0.513055099
no TMS	LPFC_TMS_5mm	Go_NoGo	125	0.53	0.040343784	0.500057689	3.705546843	0.001996008	0.513055099
no TMS	LPFC_TMS_5mm	Go_NoGo	126	0.53	0.041470297	0.49940621	3.705546843	0.001996008	0.513055099
no TMS	LPFC_TMS_5mm	Go_NoGo	127	0.53	0.048616449	0.500139177	3.705546843	0.001996008	0.513055099
no TMS	LPFC_TMS_5mm	Go_NoGo	128	0.53	0.05784403	0.494635389	3.705546843	0.001996008	0.513055099
no TMS	LPFC_TMS_5mm	Go_NoGo	129	0.53	0.050799825	0.505796267	3.705546843	0.001996008	0.513055099
no TMS	LPFC_TMS_5mm	Go_NoGo	130	0.53	0.041957164	0.503635851	3.705546843	0.001996008	0.513055099
no TMS	LPFC_TMS_5mm	Go_NoGo	131	0.53	0.057005868	0.499594281	3.705546843	0.001996008	0.513055099
no TMS	LPFC_TMS_5mm	Go_NoGo	132	0.53	0.044890027	0.495799647	3.705546843	0.001996008	0.513055099
no TMS	LPFC_TMS_5mm	Go_NoGo	133	0.53	0.038446776	0.506851373	3.705546843	0.001996008	0.513055099
no TMS	LPFC_TMS_5mm	Go_NoGo	134	0.53	0.046252854	0.495343783	3.705546843	0.001996008	0.513055099
no TMS	LPFC_TMS_5mm	Go_NoGo	135	0.53	0.048912097	0.487840903	3.705546843	0.001996008	0.513055099
no TMS	LPFC_TMS_5mm	Go_NoGo	136	0.53	0.05124032	0.496507515	3.705546843	0.001996008	0.513055099
no TMS	LPFC_TMS_5mm	Go_NoGo	137	0.53	0.03745512	0.49518298	3.705546843	0.001996008	0.513055099
no TMS	LPFC_TMS_5mm	Go_NoGo	138	0.53	0.045338828	0.493314517	3.705546843	0.001996008	0.513055099
no TMS	LPFC_TMS_5mm	Go_NoGo	139	0.53	0.050996654	0.500951293	3.705546843	0.001996008	0.513055099
no TMS	LPFC_TMS_5mm	Go_NoGo	140	0.53	0.038437534	0.514338856	3.705546843	0.001996008	0.513055099
no TMS	LPFC_TMS_5mm	Go_NoGo	141	0.53	0.038721062	0.514781845	3.705546843	0.001996008	0.513055099
no TMS	LPFC_TMS_5mm	Go_NoGo	142	0.53	0.048282704	0.504809624	3.705546843	0.001996008	0.513055099
no TMS	LPFC_TMS_5mm	Go_NoGo	143	0.53	0.046211131	0.513149837	3.705546843	0.001996008	0.513055099
no TMS	LPFC_TMS_5mm	Go_NoGo	144	0.53	0.03485387	0.485528062	3.705546843	0.001996008	0.513055099
no TMS	LPFC_TMS_5mm	Go_NoGo	145	0.53	0.045297275	0.497806548	3.705546843	0.001996008	0.513055099
no TMS	LPFC_TMS_5mm	Go_NoGo	146	0.53	0.046054289	0.501730926	3.705546843	0.001996008	0.513055099
no TMS	LPFC_TMS_5mm	Go_NoGo	147	0.53	0.048456502	0.501022646	3.705546843	0.001996008	0.513055099
no TMS	LPFC_TMS_5mm	Go_NoGo	148	0.53	0.043534029	0.496083304	3.705546843	0.001996008	0.513055099
no TMS	LPFC_TMS_5mm	Go_NoGo	149	0.53	0.041591357	0.487412128	3.705546843	0.001996008	0.513055099
no TMS	LPFC_TMS_5mm	Go_NoGo	150	0.53	0.0451938	0.502975022	3.705546843	0.001996008	0.513055099
no TMS	LPFC_TMS_5mm	Go_NoGo	151	0.53	0.049146458	0.479061129	3.705546843	0.001996008	0.513055099
no TMS	LPFC_TMS_5mm	Go_NoGo	152	0.53	0.045745267	0.503614226	3.705546843	0.001996008	0.513055099
no TMS	LPFC_TMS_5mm	Go_NoGo	153	0.53	0.054804552	0.488317952	3.705546843	0.001996008	0.513055099
no TMS	LPFC_TMS_5mm	Go_NoGo	154	0.53	0.039067237	0.496376903	3.705546843	0.001996008	0.513055099
no TMS	LPFC_TMS_5mm	Go_NoGo	155	0.53	0.037768436	0.504182058	3.705546843	0.001996008	0.513055099
no TMS	LPFC_TMS_5mm	Go_NoGo	156	0.53	0.05487279	0.508921466	3.705546843	0.001996008	0.513055099
no TMS	LPFC_TMS_5mm	Go_NoGo	157	0.53	0.040454448	0.500420042	3.705546843	0.001996008	0.513055099
no TMS	LPFC_TMS_5mm	Go_NoGo	158	0.53	0.043209343	0.480802096	3.705546843	0.001996008	0.513055099
no TMS	LPFC_TMS_5mm	Go_NoGo	159	0.53	0.049513774	0.48671238	3.705546843	0.001996008	0.513055099
no TMS	LPFC_TMS_5mm	Go_NoGo	160	0.53	0.042690086	0.515447848	3.705546843	0.001996008	0.513055099
no TMS	LPFC_TMS_5mm	Go_NoGo	161	0.53	0.049514028	0.508621872	3.705546843	0.001996008	0.513055099
no TMS	LPFC_TMS_5mm	Go_NoGo	162	0.53	0.042520745	0.509707129	3.705546843	0.001996008	0.513055099
no TMS	LPFC_TMS_5mm	Go_NoGo	163	0.53	0.0414893	0.50453166	3.705546843	0.001996008	0.513055099
no TMS	LPFC_TMS_5mm	Go_NoGo	164	0.53	0.040904047	0.492706269	3.705546843	0.001996008	0.513055099
no TMS	LPFC_TMS_5mm	Go_NoGo	165	0.53	0.042187829	0.503126843	3.705546843	0.001996008	0.513055099
no TMS	LPFC_TMS_5mm	Go_NoGo	166	0.53	0.048863847	0.504554548	3.705546843	0.001996008	0.513055099
no TMS	LPFC_TMS_5mm	Go_NoGo	167	0.53	0.04605861	0.495058709	3.705546843	0.001996008	0.513055099
no TMS	LPFC_TMS_5mm	Go_NoGo	168	0.53	0.052916319	0.507412172	3.705546843	0.001996008	0.513055099
no TMS	LPFC_TMS_5mm	Go_NoGo	169	0.53	0.046359626	0.494384566	3.705546843	0.001996008	0.513055099
no TMS	LPFC_TMS_5mm	Go_NoGo	170	0.53	0.041835723	0.511710147	3.705546843	0.001996008	0.513055099
no TMS	LPFC_TMS_5mm	Go_NoGo	171	0.53	0.042157654	0.511500233	3.705546843	0.001996008	0.513055099
no TMS	LPFC_TMS_5mm	Go_NoGo	172	0.53	0.038268144	0.490956157	3.705546843	0.001996008	0.513055099
no TMS	LPFC_TMS_5mm	Go_NoGo	173	0.53	0.040636249	0.487562156	3.705546843	0.001996008	0.513055099
no TMS	LPFC_TMS_5mm	Go_NoGo	174	0.53	0.048860264	0.497549764	3.705546843	0.001996008	0.513055099
no TMS	LPFC_TMS_5mm	Go_NoGo	175	0.53	0.054894841	0.493877524	3.705546843	0.001996008	0.513055099
no TMS	LPFC_TMS_5mm	Go_NoGo	176	0.53	0.04276615	0.510148032	3.705546843	0.001996008	0.513055099
no TMS	LPFC_TMS_5mm	Go_NoGo	177	0.53	0.040465185	0.517664564	3.705546843	0.001996008	0.513055099
no TMS	LPFC_TMS_5mm	Go_NoGo	178	0.53	0.046275046	0.504943382	3.705546843	0.001996008	0.513055099
no TMS	LPFC_TMS_5mm	Go_NoGo	179	0.53	0.046439463	0.505203158	3.705546843	0.001996008	0.513055099
no TMS	LPFC_TMS_5mm	Go_NoGo	180	0.53	0.04100455	0.49749382	3.705546843	0.001996008	0.513055099
no TMS	LPFC_TMS_5mm	Go_NoGo	181	0.53	0.041816221	0.520501799	3.705546843	0.001996008	0.513055099
no TMS	LPFC_TMS_5mm	Go_NoGo	182	0.53	0.040827862	0.502417816	3.705546843	0.001996008	0.513055099
no TMS	LPFC_TMS_5mm	Go_NoGo	183	0.53	0.058919148	0.499466513	3.705546843	0.001996008	0.513055099
no TMS	LPFC_TMS_5mm	Go_NoGo	184	0.53	0.046416974	0.501394033	3.705546843	0.001996008	0.513055099
no TMS	LPFC_TMS_5mm	Go_NoGo	185	0.53	0.044040415	0.499293944	3.705546843	0.001996008	0.513055099
no TMS	LPFC_TMS_5mm	Go_NoGo	186	0.53	0.042840821	0.506766872	3.705546843	0.001996008	0.513055099
no TMS	LPFC_TMS_5mm	Go_NoGo	187	0.53	0.04965159	0.487851728	3.705546843	0.001996008	0.513055099
no TMS	LPFC_TMS_5mm	Go_NoGo	188	0.53	0.045385128	0.490493596	3.705546843	0.001996008	0.513055099
no TMS	LPFC_TMS_5mm	Go_NoGo	189	0.53	0.045031083	0.497521202	3.705546843	0.001996008	0.513055099
no TMS	LPFC_TMS_5mm	Go_NoGo	190	0.53	0.043345352	0.501101508	3.705546843	0.001996008	0.513055099
no TMS	LPFC_TMS_5mm	Go_NoGo	191	0.53	0.041049104	0.496314524	3.705546843	0.001996008	0.513055099
no TMS	LPFC_TMS_5mm	Go_NoGo	192	0.53	0.048999271	0.483807336	3.705546843	0.001996008	0.513055099
no TMS	LPFC_TMS_5mm	Go_NoGo	193	0.53	0.053266039	0.502655034	3.705546843	0.001996008	0.513055099
no TMS	LPFC_TMS_5mm	Go_NoGo	194	0.53	0.045467714	0.507153882	3.705546843	0.001996008	0.513055099
no TMS	LPFC_TMS_5mm	Go_NoGo	195	0.53	0.050919949	0.494506199	3.705546843	0.001996008	0.513055099
no TMS	LPFC_TMS_5mm	Go_NoGo	196	0.53	0.045834811	0.501799277	3.705546843	0.001996008	0.513055099
no TMS	LPFC_TMS_5mm	Go_NoGo	197	0.53	0.055537186	0.50014034	3.705546843	0.001996008	0.513055099
no TMS	LPFC_TMS_5mm	Go_NoGo	198	0.53	0.046566493	0.489510666	3.705546843	0.001996008	0.513055099
no TMS	LPFC_TMS_5mm	Go_NoGo	199	0.53	0.048724419	0.499618065	3.705546843	0.001996008	0.513055099
no TMS	LPFC_TMS_5mm	Go_NoGo	200	0.53	0.040572511	0.495291663	3.705546843	0.001996008	0.513055099
no TMS	LPFC_TMS_5mm	Go_NoGo	201	0.53	0.045420949	0.521383799	3.705546843	0.001996008	0.513055099
no TMS	LPFC_TMS_5mm	Go_NoGo	202	0.53	0.057291963	0.497374577	3.705546843	0.001996008	0.513055099
no TMS	LPFC_TMS_5mm	Go_NoGo	203	0.53	0.04685622	0.489171582	3.705546843	0.001996008	0.513055099
no TMS	LPFC_TMS_5mm	Go_NoGo	204	0.53	0.04843354	0.516408208	3.705546843	0.001996008	0.513055099
no TMS	LPFC_TMS_5mm	Go_NoGo	205	0.53	0.040833925	0.502982089	3.705546843	0.001996008	0.513055099
no TMS	LPFC_TMS_5mm	Go_NoGo	206	0.53	0.057311991	0.496374846	3.705546843	0.001996008	0.513055099
no TMS	LPFC_TMS_5mm	Go_NoGo	207	0.53	0.043018254	0.479926728	3.705546843	0.001996008	0.513055099
no TMS	LPFC_TMS_5mm	Go_NoGo	208	0.53	0.042607853	0.499512069	3.705546843	0.001996008	0.513055099
no TMS	LPFC_TMS_5mm	Go_NoGo	209	0.53	0.038176811	0.501056361	3.705546843	0.001996008	0.513055099
no TMS	LPFC_TMS_5mm	Go_NoGo	210	0.53	0.042181135	0.499164083	3.705546843	0.001996008	0.513055099
no TMS	LPFC_TMS_5mm	Go_NoGo	211	0.53	0.049576709	0.508047489	3.705546843	0.001996008	0.513055099
no TMS	LPFC_TMS_5mm	Go_NoGo	212	0.53	0.041699723	0.499957377	3.705546843	0.001996008	0.513055099
no TMS	LPFC_TMS_5mm	Go_NoGo	213	0.53	0.047981571	0.502684622	3.705546843	0.001996008	0.513055099
no TMS	LPFC_TMS_5mm	Go_NoGo	214	0.53	0.043223548	0.509138218	3.705546843	0.001996008	0.513055099
no TMS	LPFC_TMS_5mm	Go_NoGo	215	0.53	0.042201324	0.511492696	3.705546843	0.001996008	0.513055099
no TMS	LPFC_TMS_5mm	Go_NoGo	216	0.53	0.036068357	0.50187268	3.705546843	0.001996008	0.513055099
no TMS	LPFC_TMS_5mm	Go_NoGo	217	0.53	0.042000023	0.501162685	3.705546843	0.001996008	0.513055099
no TMS	LPFC_TMS_5mm	Go_NoGo	218	0.53	0.046676676	0.502822278	3.705546843	0.001996008	0.513055099
no TMS	LPFC_TMS_5mm	Go_NoGo	219	0.53	0.038099696	0.496509804	3.705546843	0.001996008	0.513055099
no TMS	LPFC_TMS_5mm	Go_NoGo	220	0.53	0.038988999	0.495387494	3.705546843	0.001996008	0.513055099
no TMS	LPFC_TMS_5mm	Go_NoGo	221	0.53	0.045018282	0.49440393	3.705546843	0.001996008	0.513055099
no TMS	LPFC_TMS_5mm	Go_NoGo	222	0.53	0.047517992	0.497764336	3.705546843	0.001996008	0.513055099
no TMS	LPFC_TMS_5mm	Go_NoGo	223	0.53	0.045589821	0.496475981	3.705546843	0.001996008	0.513055099
no TMS	LPFC_TMS_5mm	Go_NoGo	224	0.53	0.046098092	0.507342468	3.705546843	0.001996008	0.513055099
no TMS	LPFC_TMS_5mm	Go_NoGo	225	0.53	0.042520763	0.502987107	3.705546843	0.001996008	0.513055099
no TMS	LPFC_TMS_5mm	Go_NoGo	226	0.53	0.040496949	0.510921173	3.705546843	0.001996008	0.513055099
no TMS	LPFC_TMS_5mm	Go_NoGo	227	0.53	0.049143525	0.506076978	3.705546843	0.001996008	0.513055099
no TMS	LPFC_TMS_5mm	Go_NoGo	228	0.53	0.049304773	0.493385815	3.705546843	0.001996008	0.513055099
no TMS	LPFC_TMS_5mm	Go_NoGo	229	0.53	0.048115769	0.504359487	3.705546843	0.001996008	0.513055099
no TMS	LPFC_TMS_5mm	Go_NoGo	230	0.53	0.040924314	0.505985535	3.705546843	0.001996008	0.513055099
no TMS	LPFC_TMS_5mm	Go_NoGo	231	0.53	0.042890438	0.498718568	3.705546843	0.001996008	0.513055099
no TMS	LPFC_TMS_5mm	Go_NoGo	232	0.53	0.060246894	0.485835349	3.705546843	0.001996008	0.513055099
no TMS	LPFC_TMS_5mm	Go_NoGo	233	0.53	0.043773434	0.505255031	3.705546843	0.001996008	0.513055099
no TMS	LPFC_TMS_5mm	Go_NoGo	234	0.53	0.050770693	0.498626723	3.705546843	0.001996008	0.513055099
no TMS	LPFC_TMS_5mm	Go_NoGo	235	0.53	0.049908952	0.476791059	3.705546843	0.001996008	0.513055099
no TMS	LPFC_TMS_5mm	Go_NoGo	236	0.53	0.043495537	0.50332292	3.705546843	0.001996008	0.513055099
no TMS	LPFC_TMS_5mm	Go_NoGo	237	0.53	0.040882269	0.51168149	3.705546843	0.001996008	0.513055099
no TMS	LPFC_TMS_5mm	Go_NoGo	238	0.53	0.041753104	0.494078855	3.705546843	0.001996008	0.513055099
no TMS	LPFC_TMS_5mm	Go_NoGo	239	0.53	0.052834245	0.491771316	3.705546843	0.001996008	0.513055099
no TMS	LPFC_TMS_5mm	Go_NoGo	240	0.53	0.044966967	0.497084265	3.705546843	0.001996008	0.513055099
no TMS	LPFC_TMS_5mm	Go_NoGo	241	0.53	0.036920139	0.509382821	3.705546843	0.001996008	0.513055099
no TMS	LPFC_TMS_5mm	Go_NoGo	242	0.53	0.048119614	0.507258447	3.705546843	0.001996008	0.513055099
no TMS	LPFC_TMS_5mm	Go_NoGo	243	0.53	0.051289419	0.492453509	3.705546843	0.001996008	0.513055099
no TMS	LPFC_TMS_5mm	Go_NoGo	244	0.53	0.044649501	0.505303959	3.705546843	0.001996008	0.513055099
no TMS	LPFC_TMS_5mm	Go_NoGo	245	0.53	0.043307886	0.503502522	3.705546843	0.001996008	0.513055099
no TMS	LPFC_TMS_5mm	Go_NoGo	246	0.53	0.038516335	0.499382636	3.705546843	0.001996008	0.513055099
no TMS	LPFC_TMS_5mm	Go_NoGo	247	0.53	0.03525397	0.516728352	3.705546843	0.001996008	0.513055099
no TMS	LPFC_TMS_5mm	Go_NoGo	248	0.53	0.056214648	0.499360881	3.705546843	0.001996008	0.513055099
no TMS	LPFC_TMS_5mm	Go_NoGo	249	0.53	0.051631768	0.483297294	3.705546843	0.001996008	0.513055099
no TMS	LPFC_TMS_5mm	Go_NoGo	250	0.53	0.043955645	0.507890898	3.705546843	0.001996008	0.513055099
no TMS	LPFC_TMS_5mm	Go_NoGo	251	0.53	0.05025642	0.504355112	3.705546843	0.001996008	0.513055099
no TMS	LPFC_TMS_5mm	Go_NoGo	252	0.53	0.04779689	0.496337559	3.705546843	0.001996008	0.513055099
no TMS	LPFC_TMS_5mm	Go_NoGo	253	0.53	0.048245982	0.509183158	3.705546843	0.001996008	0.513055099
no TMS	LPFC_TMS_5mm	Go_NoGo	254	0.53	0.040417779	0.499849575	3.705546843	0.001996008	0.513055099
no TMS	LPFC_TMS_5mm	Go_NoGo	255	0.53	0.045733716	0.493911626	3.705546843	0.001996008	0.513055099
no TMS	LPFC_TMS_5mm	Go_NoGo	256	0.53	0.043844813	0.50096027	3.705546843	0.001996008	0.513055099
no TMS	LPFC_TMS_5mm	Go_NoGo	257	0.53	0.047442374	0.498320849	3.705546843	0.001996008	0.513055099
no TMS	LPFC_TMS_5mm	Go_NoGo	258	0.53	0.04105725	0.509635703	3.705546843	0.001996008	0.513055099
no TMS	LPFC_TMS_5mm	Go_NoGo	259	0.53	0.04759019	0.507456615	3.705546843	0.001996008	0.513055099
no TMS	LPFC_TMS_5mm	Go_NoGo	260	0.53	0.044280751	0.491206677	3.705546843	0.001996008	0.513055099
no TMS	LPFC_TMS_5mm	Go_NoGo	261	0.53	0.047779685	0.503564101	3.705546843	0.001996008	0.513055099
no TMS	LPFC_TMS_5mm	Go_NoGo	262	0.53	0.048979442	0.482688064	3.705546843	0.001996008	0.513055099
no TMS	LPFC_TMS_5mm	Go_NoGo	263	0.53	0.050036101	0.512386516	3.705546843	0.001996008	0.513055099
no TMS	LPFC_TMS_5mm	Go_NoGo	264	0.53	0.045774668	0.503141534	3.705546843	0.001996008	0.513055099
no TMS	LPFC_TMS_5mm	Go_NoGo	265	0.53	0.039449994	0.489502824	3.705546843	0.001996008	0.513055099
no TMS	LPFC_TMS_5mm	Go_NoGo	266	0.53	0.045507985	0.509091025	3.705546843	0.001996008	0.513055099
no TMS	LPFC_TMS_5mm	Go_NoGo	267	0.53	0.048457068	0.500964909	3.705546843	0.001996008	0.513055099
no TMS	LPFC_TMS_5mm	Go_NoGo	268	0.53	0.046472493	0.494875701	3.705546843	0.001996008	0.513055099
no TMS	LPFC_TMS_5mm	Go_NoGo	269	0.53	0.058807851	0.505262755	3.705546843	0.001996008	0.513055099
no TMS	LPFC_TMS_5mm	Go_NoGo	270	0.53	0.038774327	0.492294758	3.705546843	0.001996008	0.513055099
no TMS	LPFC_TMS_5mm	Go_NoGo	271	0.53	0.046675739	0.503784044	3.705546843	0.001996008	0.513055099
no TMS	LPFC_TMS_5mm	Go_NoGo	272	0.53	0.051383446	0.496988994	3.705546843	0.001996008	0.513055099
no TMS	LPFC_TMS_5mm	Go_NoGo	273	0.53	0.051117864	0.48577309	3.705546843	0.001996008	0.513055099
no TMS	LPFC_TMS_5mm	Go_NoGo	274	0.53	0.044769725	0.508110998	3.705546843	0.001996008	0.513055099
no TMS	LPFC_TMS_5mm	Go_NoGo	275	0.53	0.032613259	0.492263676	3.705546843	0.001996008	0.513055099
no TMS	LPFC_TMS_5mm	Go_NoGo	276	0.53	0.036695834	0.511499695	3.705546843	0.001996008	0.513055099
no TMS	LPFC_TMS_5mm	Go_NoGo	277	0.53	0.044552053	0.506160988	3.705546843	0.001996008	0.513055099
no TMS	LPFC_TMS_5mm	Go_NoGo	278	0.53	0.054949259	0.487907636	3.705546843	0.001996008	0.513055099
no TMS	LPFC_TMS_5mm	Go_NoGo	279	0.53	0.044433528	0.509676934	3.705546843	0.001996008	0.513055099
no TMS	LPFC_TMS_5mm	Go_NoGo	280	0.53	0.052606211	0.490626701	3.705546843	0.001996008	0.513055099
no TMS	LPFC_TMS_5mm	Go_NoGo	281	0.53	0.045818133	0.486486258	3.705546843	0.001996008	0.513055099
no TMS	LPFC_TMS_5mm	Go_NoGo	282	0.53	0.049882053	0.486604768	3.705546843	0.001996008	0.513055099
no TMS	LPFC_TMS_5mm	Go_NoGo	283	0.53	0.054037384	0.505037198	3.705546843	0.001996008	0.513055099
no TMS	LPFC_TMS_5mm	Go_NoGo	284	0.53	0.043653336	0.501476809	3.705546843	0.001996008	0.513055099
no TMS	LPFC_TMS_5mm	Go_NoGo	285	0.53	0.029450477	0.508195994	3.705546843	0.001996008	0.513055099
no TMS	LPFC_TMS_5mm	Go_NoGo	286	0.53	0.047940295	0.489154119	3.705546843	0.001996008	0.513055099
no TMS	LPFC_TMS_5mm	Go_NoGo	287	0.53	0.050774574	0.505403114	3.705546843	0.001996008	0.513055099
no TMS	LPFC_TMS_5mm	Go_NoGo	288	0.53	0.040643355	0.499340092	3.705546843	0.001996008	0.513055099
no TMS	LPFC_TMS_5mm	Go_NoGo	289	0.53	0.047782155	0.485980391	3.705546843	0.001996008	0.513055099
no TMS	LPFC_TMS_5mm	Go_NoGo	290	0.53	0.046660351	0.489092152	3.705546843	0.001996008	0.513055099
no TMS	LPFC_TMS_5mm	Go_NoGo	291	0.53	0.042600514	0.50162378	3.705546843	0.001996008	0.513055099
no TMS	LPFC_TMS_5mm	Go_NoGo	292	0.53	0.055739733	0.489968199	3.705546843	0.001996008	0.513055099
no TMS	LPFC_TMS_5mm	Go_NoGo	293	0.53	0.068515341	0.497203662	3.705546843	0.001996008	0.513055099
no TMS	LPFC_TMS_5mm	Go_NoGo	294	0.53	0.0428172	0.500788023	3.705546843	0.001996008	0.513055099
no TMS	LPFC_TMS_5mm	Go_NoGo	295	0.53	0.048638552	0.488158263	3.705546843	0.001996008	0.513055099
no TMS	LPFC_TMS_5mm	Go_NoGo	296	0.53	0.046525427	0.508807492	3.705546843	0.001996008	0.513055099
no TMS	LPFC_TMS_5mm	Go_NoGo	297	0.53	0.040362914	0.49889829	3.705546843	0.001996008	0.513055099
no TMS	LPFC_TMS_5mm	Go_NoGo	298	0.53	0.03808636	0.490996956	3.705546843	0.001996008	0.513055099
no TMS	LPFC_TMS_5mm	Go_NoGo	299	0.53	0.048686172	0.505557659	3.705546843	0.001996008	0.513055099
no TMS	LPFC_TMS_5mm	Go_NoGo	300	0.53	0.039888343	0.502998262	3.705546843	0.001996008	0.513055099
no TMS	LPFC_TMS_5mm	Go_NoGo	301	0.53	0.041769297	0.501200922	3.705546843	0.001996008	0.513055099
no TMS	LPFC_TMS_5mm	Go_NoGo	302	0.53	0.050218066	0.502434954	3.705546843	0.001996008	0.513055099
no TMS	LPFC_TMS_5mm	Go_NoGo	303	0.53	0.038404585	0.498223418	3.705546843	0.001996008	0.513055099
no TMS	LPFC_TMS_5mm	Go_NoGo	304	0.53	0.046269734	0.503812127	3.705546843	0.001996008	0.513055099
no TMS	LPFC_TMS_5mm	Go_NoGo	305	0.53	0.046118371	0.500399177	3.705546843	0.001996008	0.513055099
no TMS	LPFC_TMS_5mm	Go_NoGo	306	0.53	0.056857254	0.498318274	3.705546843	0.001996008	0.513055099
no TMS	LPFC_TMS_5mm	Go_NoGo	307	0.53	0.054174037	0.490790969	3.705546843	0.001996008	0.513055099
no TMS	LPFC_TMS_5mm	Go_NoGo	308	0.53	0.036567016	0.507195834	3.705546843	0.001996008	0.513055099
no TMS	LPFC_TMS_5mm	Go_NoGo	309	0.53	0.045776446	0.496905605	3.705546843	0.001996008	0.513055099
no TMS	LPFC_TMS_5mm	Go_NoGo	310	0.53	0.048765505	0.497637172	3.705546843	0.001996008	0.513055099
no TMS	LPFC_TMS_5mm	Go_NoGo	311	0.53	0.049836241	0.494361051	3.705546843	0.001996008	0.513055099
no TMS	LPFC_TMS_5mm	Go_NoGo	312	0.53	0.050207552	0.495830589	3.705546843	0.001996008	0.513055099
no TMS	LPFC_TMS_5mm	Go_NoGo	313	0.53	0.040914243	0.500703825	3.705546843	0.001996008	0.513055099
no TMS	LPFC_TMS_5mm	Go_NoGo	314	0.53	0.050715974	0.493094301	3.705546843	0.001996008	0.513055099
no TMS	LPFC_TMS_5mm	Go_NoGo	315	0.53	0.04966224	0.489565752	3.705546843	0.001996008	0.513055099
no TMS	LPFC_TMS_5mm	Go_NoGo	316	0.53	0.03401178	0.498469828	3.705546843	0.001996008	0.513055099
no TMS	LPFC_TMS_5mm	Go_NoGo	317	0.53	0.048833466	0.49773716	3.705546843	0.001996008	0.513055099
no TMS	LPFC_TMS_5mm	Go_NoGo	318	0.53	0.030690795	0.494952739	3.705546843	0.001996008	0.513055099
no TMS	LPFC_TMS_5mm	Go_NoGo	319	0.53	0.041991656	0.492365032	3.705546843	0.001996008	0.513055099
no TMS	LPFC_TMS_5mm	Go_NoGo	320	0.53	0.047115724	0.499807831	3.705546843	0.001996008	0.513055099
no TMS	LPFC_TMS_5mm	Go_NoGo	321	0.53	0.043336325	0.491411205	3.705546843	0.001996008	0.513055099
no TMS	LPFC_TMS_5mm	Go_NoGo	322	0.53	0.036324304	0.516156803	3.705546843	0.001996008	0.513055099
no TMS	LPFC_TMS_5mm	Go_NoGo	323	0.53	0.044187515	0.496351494	3.705546843	0.001996008	0.513055099
no TMS	LPFC_TMS_5mm	Go_NoGo	324	0.53	0.045049737	0.506687474	3.705546843	0.001996008	0.513055099
no TMS	LPFC_TMS_5mm	Go_NoGo	325	0.53	0.044971237	0.499509288	3.705546843	0.001996008	0.513055099
no TMS	LPFC_TMS_5mm	Go_NoGo	326	0.53	0.039857764	0.498228026	3.705546843	0.001996008	0.513055099
no TMS	LPFC_TMS_5mm	Go_NoGo	327	0.53	0.050976877	0.492023364	3.705546843	0.001996008	0.513055099
no TMS	LPFC_TMS_5mm	Go_NoGo	328	0.53	0.050252092	0.496832581	3.705546843	0.001996008	0.513055099
no TMS	LPFC_TMS_5mm	Go_NoGo	329	0.53	0.052399279	0.484855469	3.705546843	0.001996008	0.513055099
no TMS	LPFC_TMS_5mm	Go_NoGo	330	0.53	0.044602599	0.493826366	3.705546843	0.001996008	0.513055099
no TMS	LPFC_TMS_5mm	Go_NoGo	331	0.53	0.049867885	0.50420546	3.705546843	0.001996008	0.513055099
no TMS	LPFC_TMS_5mm	Go_NoGo	332	0.53	0.043660205	0.485773532	3.705546843	0.001996008	0.513055099
no TMS	LPFC_TMS_5mm	Go_NoGo	333	0.53	0.05341223	0.497208291	3.705546843	0.001996008	0.513055099
no TMS	LPFC_TMS_5mm	Go_NoGo	334	0.53	0.045718885	0.498941198	3.705546843	0.001996008	0.513055099
no TMS	LPFC_TMS_5mm	Go_NoGo	335	0.53	0.035950538	0.501329409	3.705546843	0.001996008	0.513055099
no TMS	LPFC_TMS_5mm	Go_NoGo	336	0.53	0.056571905	0.514299078	3.705546843	0.001996008	0.513055099
no TMS	LPFC_TMS_5mm	Go_NoGo	337	0.53	0.045049974	0.495815983	3.705546843	0.001996008	0.513055099
no TMS	LPFC_TMS_5mm	Go_NoGo	338	0.53	0.050820649	0.504609458	3.705546843	0.001996008	0.513055099
no TMS	LPFC_TMS_5mm	Go_NoGo	339	0.53	0.034233734	0.490806673	3.705546843	0.001996008	0.513055099
no TMS	LPFC_TMS_5mm	Go_NoGo	340	0.53	0.048586708	0.502576154	3.705546843	0.001996008	0.513055099
no TMS	LPFC_TMS_5mm	Go_NoGo	341	0.53	0.048114053	0.505447348	3.705546843	0.001996008	0.513055099
no TMS	LPFC_TMS_5mm	Go_NoGo	342	0.53	0.045780186	0.50065026	3.705546843	0.001996008	0.513055099
no TMS	LPFC_TMS_5mm	Go_NoGo	343	0.53	0.047136534	0.501758133	3.705546843	0.001996008	0.513055099
no TMS	LPFC_TMS_5mm	Go_NoGo	344	0.53	0.037039635	0.508636421	3.705546843	0.001996008	0.513055099
no TMS	LPFC_TMS_5mm	Go_NoGo	345	0.53	0.037389492	0.50546647	3.705546843	0.001996008	0.513055099
no TMS	LPFC_TMS_5mm	Go_NoGo	346	0.53	0.043860406	0.496448093	3.705546843	0.001996008	0.513055099
no TMS	LPFC_TMS_5mm	Go_NoGo	347	0.53	0.037902797	0.502121344	3.705546843	0.001996008	0.513055099
no TMS	LPFC_TMS_5mm	Go_NoGo	348	0.53	0.048876686	0.50440036	3.705546843	0.001996008	0.513055099
no TMS	LPFC_TMS_5mm	Go_NoGo	349	0.53	0.042421688	0.507689039	3.705546843	0.001996008	0.513055099
no TMS	LPFC_TMS_5mm	Go_NoGo	350	0.53	0.045566604	0.5006806	3.705546843	0.001996008	0.513055099
no TMS	LPFC_TMS_5mm	Go_NoGo	351	0.53	0.038125107	0.492054212	3.705546843	0.001996008	0.513055099
no TMS	LPFC_TMS_5mm	Go_NoGo	352	0.53	0.053066813	0.508586195	3.705546843	0.001996008	0.513055099
no TMS	LPFC_TMS_5mm	Go_NoGo	353	0.53	0.040486639	0.487725657	3.705546843	0.001996008	0.513055099
no TMS	LPFC_TMS_5mm	Go_NoGo	354	0.53	0.047079203	0.504621066	3.705546843	0.001996008	0.513055099
no TMS	LPFC_TMS_5mm	Go_NoGo	355	0.53	0.038312281	0.506443135	3.705546843	0.001996008	0.513055099
no TMS	LPFC_TMS_5mm	Go_NoGo	356	0.53	0.040032651	0.496843346	3.705546843	0.001996008	0.513055099
no TMS	LPFC_TMS_5mm	Go_NoGo	357	0.53	0.047834279	0.491538237	3.705546843	0.001996008	0.513055099
no TMS	LPFC_TMS_5mm	Go_NoGo	358	0.53	0.045190076	0.506136948	3.705546843	0.001996008	0.513055099
no TMS	LPFC_TMS_5mm	Go_NoGo	359	0.53	0.034913367	0.49086742	3.705546843	0.001996008	0.513055099
no TMS	LPFC_TMS_5mm	Go_NoGo	360	0.53	0.040753011	0.504083531	3.705546843	0.001996008	0.513055099
no TMS	LPFC_TMS_5mm	Go_NoGo	361	0.53	0.043880174	0.51305509	3.705546843	0.001996008	0.513055099
no TMS	LPFC_TMS_5mm	Go_NoGo	362	0.53	0.049947791	0.510433304	3.705546843	0.001996008	0.513055099
no TMS	LPFC_TMS_5mm	Go_NoGo	363	0.53	0.051842285	0.504005689	3.705546843	0.001996008	0.513055099
no TMS	LPFC_TMS_5mm	Go_NoGo	364	0.53	0.047114586	0.497663801	3.705546843	0.001996008	0.513055099
no TMS	LPFC_TMS_5mm	Go_NoGo	365	0.53	0.040466893	0.495835983	3.705546843	0.001996008	0.513055099
no TMS	LPFC_TMS_5mm	Go_NoGo	366	0.53	0.04799292	0.504739713	3.705546843	0.001996008	0.513055099
no TMS	LPFC_TMS_5mm	Go_NoGo	367	0.53	0.044198761	0.499407587	3.705546843	0.001996008	0.513055099
no TMS	LPFC_TMS_5mm	Go_NoGo	368	0.53	0.049102412	0.503303509	3.705546843	0.001996008	0.513055099
no TMS	LPFC_TMS_5mm	Go_NoGo	369	0.53	0.04540798	0.495963502	3.705546843	0.001996008	0.513055099
no TMS	LPFC_TMS_5mm	Go_NoGo	370	0.53	0.045466693	0.508576471	3.705546843	0.001996008	0.513055099
no TMS	LPFC_TMS_5mm	Go_NoGo	371	0.53	0.039844726	0.495397383	3.705546843	0.001996008	0.513055099
no TMS	LPFC_TMS_5mm	Go_NoGo	372	0.53	0.031800222	0.498437059	3.705546843	0.001996008	0.513055099
no TMS	LPFC_TMS_5mm	Go_NoGo	373	0.53	0.054867877	0.495505933	3.705546843	0.001996008	0.513055099
no TMS	LPFC_TMS_5mm	Go_NoGo	374	0.53	0.051735593	0.509070183	3.705546843	0.001996008	0.513055099
no TMS	LPFC_TMS_5mm	Go_NoGo	375	0.53	0.05109827	0.49006649	3.705546843	0.001996008	0.513055099
no TMS	LPFC_TMS_5mm	Go_NoGo	376	0.53	0.043528775	0.496817848	3.705546843	0.001996008	0.513055099
no TMS	LPFC_TMS_5mm	Go_NoGo	377	0.53	0.046988724	0.489702146	3.705546843	0.001996008	0.513055099
no TMS	LPFC_TMS_5mm	Go_NoGo	378	0.53	0.045880249	0.498174442	3.705546843	0.001996008	0.513055099
no TMS	LPFC_TMS_5mm	Go_NoGo	379	0.53	0.046888305	0.499238119	3.705546843	0.001996008	0.513055099
no TMS	LPFC_TMS_5mm	Go_NoGo	380	0.53	0.04726384	0.48337537	3.705546843	0.001996008	0.513055099
no TMS	LPFC_TMS_5mm	Go_NoGo	381	0.53	0.041527934	0.494269822	3.705546843	0.001996008	0.513055099
no TMS	LPFC_TMS_5mm	Go_NoGo	382	0.53	0.05079974	0.504438701	3.705546843	0.001996008	0.513055099
no TMS	LPFC_TMS_5mm	Go_NoGo	383	0.53	0.049511294	0.499429987	3.705546843	0.001996008	0.513055099
no TMS	LPFC_TMS_5mm	Go_NoGo	384	0.53	0.036709324	0.489897341	3.705546843	0.001996008	0.513055099
no TMS	LPFC_TMS_5mm	Go_NoGo	385	0.53	0.043952473	0.489591891	3.705546843	0.001996008	0.513055099
no TMS	LPFC_TMS_5mm	Go_NoGo	386	0.53	0.044496616	0.496340583	3.705546843	0.001996008	0.513055099
no TMS	LPFC_TMS_5mm	Go_NoGo	387	0.53	0.044311799	0.495787715	3.705546843	0.001996008	0.513055099
no TMS	LPFC_TMS_5mm	Go_NoGo	388	0.53	0.051336567	0.510323777	3.705546843	0.001996008	0.513055099
no TMS	LPFC_TMS_5mm	Go_NoGo	389	0.53	0.048063395	0.513750467	3.705546843	0.001996008	0.513055099
no TMS	LPFC_TMS_5mm	Go_NoGo	390	0.53	0.04078198	0.499567741	3.705546843	0.001996008	0.513055099
no TMS	LPFC_TMS_5mm	Go_NoGo	391	0.53	0.051960681	0.501032463	3.705546843	0.001996008	0.513055099
no TMS	LPFC_TMS_5mm	Go_NoGo	392	0.53	0.043051278	0.504741133	3.705546843	0.001996008	0.513055099
no TMS	LPFC_TMS_5mm	Go_NoGo	393	0.53	0.057411126	0.503172535	3.705546843	0.001996008	0.513055099
no TMS	LPFC_TMS_5mm	Go_NoGo	394	0.53	0.049851789	0.508374377	3.705546843	0.001996008	0.513055099
no TMS	LPFC_TMS_5mm	Go_NoGo	395	0.53	0.048197431	0.51537036	3.705546843	0.001996008	0.513055099
no TMS	LPFC_TMS_5mm	Go_NoGo	396	0.53	0.036218243	0.506256142	3.705546843	0.001996008	0.513055099
no TMS	LPFC_TMS_5mm	Go_NoGo	397	0.53	0.051980606	0.495484534	3.705546843	0.001996008	0.513055099
no TMS	LPFC_TMS_5mm	Go_NoGo	398	0.53	0.041710843	0.507641812	3.705546843	0.001996008	0.513055099
no TMS	LPFC_TMS_5mm	Go_NoGo	399	0.53	0.046720291	0.50979471	3.705546843	0.001996008	0.513055099
no TMS	LPFC_TMS_5mm	Go_NoGo	400	0.53	0.048236884	0.49975692	3.705546843	0.001996008	0.513055099
no TMS	LPFC_TMS_5mm	Go_NoGo	401	0.53	0.041196955	0.504629115	3.705546843	0.001996008	0.513055099
no TMS	LPFC_TMS_5mm	Go_NoGo	402	0.53	0.042171643	0.510017273	3.705546843	0.001996008	0.513055099
no TMS	LPFC_TMS_5mm	Go_NoGo	403	0.53	0.049013755	0.501637925	3.705546843	0.001996008	0.513055099
no TMS	LPFC_TMS_5mm	Go_NoGo	404	0.53	0.041596388	0.495132803	3.705546843	0.001996008	0.513055099
no TMS	LPFC_TMS_5mm	Go_NoGo	405	0.53	0.046178623	0.507469783	3.705546843	0.001996008	0.513055099
no TMS	LPFC_TMS_5mm	Go_NoGo	406	0.53	0.043372374	0.506110989	3.705546843	0.001996008	0.513055099
no TMS	LPFC_TMS_5mm	Go_NoGo	407	0.53	0.056879658	0.494904805	3.705546843	0.001996008	0.513055099
no TMS	LPFC_TMS_5mm	Go_NoGo	408	0.53	0.044027053	0.490181278	3.705546843	0.001996008	0.513055099
no TMS	LPFC_TMS_5mm	Go_NoGo	409	0.53	0.042026361	0.507656813	3.705546843	0.001996008	0.513055099
no TMS	LPFC_TMS_5mm	Go_NoGo	410	0.53	0.048108693	0.513388796	3.705546843	0.001996008	0.513055099
no TMS	LPFC_TMS_5mm	Go_NoGo	411	0.53	0.042539694	0.489573831	3.705546843	0.001996008	0.513055099
no TMS	LPFC_TMS_5mm	Go_NoGo	412	0.53	0.041718426	0.489948231	3.705546843	0.001996008	0.513055099
no TMS	LPFC_TMS_5mm	Go_NoGo	413	0.53	0.04264012	0.508863883	3.705546843	0.001996008	0.513055099
no TMS	LPFC_TMS_5mm	Go_NoGo	414	0.53	0.048499608	0.494013691	3.705546843	0.001996008	0.513055099
no TMS	LPFC_TMS_5mm	Go_NoGo	415	0.53	0.044246917	0.494102072	3.705546843	0.001996008	0.513055099
no TMS	LPFC_TMS_5mm	Go_NoGo	416	0.53	0.050647818	0.508190948	3.705546843	0.001996008	0.513055099
no TMS	LPFC_TMS_5mm	Go_NoGo	417	0.53	0.040326811	0.485947786	3.705546843	0.001996008	0.513055099
no TMS	LPFC_TMS_5mm	Go_NoGo	418	0.53	0.038816098	0.513572049	3.705546843	0.001996008	0.513055099
no TMS	LPFC_TMS_5mm	Go_NoGo	419	0.53	0.047715061	0.493667782	3.705546843	0.001996008	0.513055099
no TMS	LPFC_TMS_5mm	Go_NoGo	420	0.53	0.037497403	0.501233291	3.705546843	0.001996008	0.513055099
no TMS	LPFC_TMS_5mm	Go_NoGo	421	0.53	0.038898472	0.490330152	3.705546843	0.001996008	0.513055099
no TMS	LPFC_TMS_5mm	Go_NoGo	422	0.53	0.043607363	0.500877349	3.705546843	0.001996008	0.513055099
no TMS	LPFC_TMS_5mm	Go_NoGo	423	0.53	0.050847168	0.501318931	3.705546843	0.001996008	0.513055099
no TMS	LPFC_TMS_5mm	Go_NoGo	424	0.53	0.050574334	0.499821984	3.705546843	0.001996008	0.513055099
no TMS	LPFC_TMS_5mm	Go_NoGo	425	0.53	0.048047927	0.493335726	3.705546843	0.001996008	0.513055099
no TMS	LPFC_TMS_5mm	Go_NoGo	426	0.53	0.047533182	0.501322378	3.705546843	0.001996008	0.513055099
no TMS	LPFC_TMS_5mm	Go_NoGo	427	0.53	0.045798794	0.49341548	3.705546843	0.001996008	0.513055099
no TMS	LPFC_TMS_5mm	Go_NoGo	428	0.53	0.042763454	0.485639333	3.705546843	0.001996008	0.513055099
no TMS	LPFC_TMS_5mm	Go_NoGo	429	0.53	0.03186367	0.505642886	3.705546843	0.001996008	0.513055099
no TMS	LPFC_TMS_5mm	Go_NoGo	430	0.53	0.043364959	0.495795618	3.705546843	0.001996008	0.513055099
no TMS	LPFC_TMS_5mm	Go_NoGo	431	0.53	0.049978272	0.494792854	3.705546843	0.001996008	0.513055099
no TMS	LPFC_TMS_5mm	Go_NoGo	432	0.53	0.045365012	0.489923134	3.705546843	0.001996008	0.513055099
no TMS	LPFC_TMS_5mm	Go_NoGo	433	0.53	0.040748068	0.497461628	3.705546843	0.001996008	0.513055099
no TMS	LPFC_TMS_5mm	Go_NoGo	434	0.53	0.04269535	0.487623356	3.705546843	0.001996008	0.513055099
no TMS	LPFC_TMS_5mm	Go_NoGo	435	0.53	0.051628147	0.479166852	3.705546843	0.001996008	0.513055099
no TMS	LPFC_TMS_5mm	Go_NoGo	436	0.53	0.051975149	0.499528931	3.705546843	0.001996008	0.513055099
no TMS	LPFC_TMS_5mm	Go_NoGo	437	0.53	0.048417942	0.494994293	3.705546843	0.001996008	0.513055099
no TMS	LPFC_TMS_5mm	Go_NoGo	438	0.53	0.047810394	0.49716693	3.705546843	0.001996008	0.513055099
no TMS	LPFC_TMS_5mm	Go_NoGo	439	0.53	0.039899597	0.497809066	3.705546843	0.001996008	0.513055099
no TMS	LPFC_TMS_5mm	Go_NoGo	440	0.53	0.043284146	0.484961478	3.705546843	0.001996008	0.513055099
no TMS	LPFC_TMS_5mm	Go_NoGo	441	0.53	0.046865072	0.496308268	3.705546843	0.001996008	0.513055099
no TMS	LPFC_TMS_5mm	Go_NoGo	442	0.53	0.057262575	0.507184287	3.705546843	0.001996008	0.513055099
no TMS	LPFC_TMS_5mm	Go_NoGo	443	0.53	0.044355197	0.503528301	3.705546843	0.001996008	0.513055099
no TMS	LPFC_TMS_5mm	Go_NoGo	444	0.53	0.04232286	0.508735756	3.705546843	0.001996008	0.513055099
no TMS	LPFC_TMS_5mm	Go_NoGo	445	0.53	0.052310978	0.498377932	3.705546843	0.001996008	0.513055099
no TMS	LPFC_TMS_5mm	Go_NoGo	446	0.53	0.038636339	0.497070397	3.705546843	0.001996008	0.513055099
no TMS	LPFC_TMS_5mm	Go_NoGo	447	0.53	0.04737293	0.48809355	3.705546843	0.001996008	0.513055099
no TMS	LPFC_TMS_5mm	Go_NoGo	448	0.53	0.042627629	0.506925667	3.705546843	0.001996008	0.513055099
no TMS	LPFC_TMS_5mm	Go_NoGo	449	0.53	0.044017352	0.509712689	3.705546843	0.001996008	0.513055099
no TMS	LPFC_TMS_5mm	Go_NoGo	450	0.53	0.052965232	0.507466941	3.705546843	0.001996008	0.513055099
no TMS	LPFC_TMS_5mm	Go_NoGo	451	0.53	0.048462253	0.482405878	3.705546843	0.001996008	0.513055099
no TMS	LPFC_TMS_5mm	Go_NoGo	452	0.53	0.052063407	0.49504192	3.705546843	0.001996008	0.513055099
no TMS	LPFC_TMS_5mm	Go_NoGo	453	0.53	0.044905715	0.490007442	3.705546843	0.001996008	0.513055099
no TMS	LPFC_TMS_5mm	Go_NoGo	454	0.53	0.039957364	0.496548108	3.705546843	0.001996008	0.513055099
no TMS	LPFC_TMS_5mm	Go_NoGo	455	0.53	0.043236105	0.50310192	3.705546843	0.001996008	0.513055099
no TMS	LPFC_TMS_5mm	Go_NoGo	456	0.53	0.04926963	0.515403805	3.705546843	0.001996008	0.513055099
no TMS	LPFC_TMS_5mm	Go_NoGo	457	0.53	0.053321085	0.501109679	3.705546843	0.001996008	0.513055099
no TMS	LPFC_TMS_5mm	Go_NoGo	458	0.53	0.047937658	0.494356209	3.705546843	0.001996008	0.513055099
no TMS	LPFC_TMS_5mm	Go_NoGo	459	0.53	0.036908509	0.503607663	3.705546843	0.001996008	0.513055099
no TMS	LPFC_TMS_5mm	Go_NoGo	460	0.53	0.042452429	0.502973659	3.705546843	0.001996008	0.513055099
no TMS	LPFC_TMS_5mm	Go_NoGo	461	0.53	0.044721484	0.495375732	3.705546843	0.001996008	0.513055099
no TMS	LPFC_TMS_5mm	Go_NoGo	462	0.53	0.048125368	0.50917296	3.705546843	0.001996008	0.513055099
no TMS	LPFC_TMS_5mm	Go_NoGo	463	0.53	0.042272535	0.489496086	3.705546843	0.001996008	0.513055099
no TMS	LPFC_TMS_5mm	Go_NoGo	464	0.53	0.039029037	0.51514443	3.705546843	0.001996008	0.513055099
no TMS	LPFC_TMS_5mm	Go_NoGo	465	0.53	0.054453534	0.514166547	3.705546843	0.001996008	0.513055099
no TMS	LPFC_TMS_5mm	Go_NoGo	466	0.53	0.048075558	0.488394509	3.705546843	0.001996008	0.513055099
no TMS	LPFC_TMS_5mm	Go_NoGo	467	0.53	0.045782823	0.51469749	3.705546843	0.001996008	0.513055099
no TMS	LPFC_TMS_5mm	Go_NoGo	468	0.53	0.055743839	0.503237173	3.705546843	0.001996008	0.513055099
no TMS	LPFC_TMS_5mm	Go_NoGo	469	0.53	0.062331325	0.497825973	3.705546843	0.001996008	0.513055099
no TMS	LPFC_TMS_5mm	Go_NoGo	470	0.53	0.039403266	0.489050799	3.705546843	0.001996008	0.513055099
no TMS	LPFC_TMS_5mm	Go_NoGo	471	0.53	0.033606274	0.486397425	3.705546843	0.001996008	0.513055099
no TMS	LPFC_TMS_5mm	Go_NoGo	472	0.53	0.042894427	0.512988994	3.705546843	0.001996008	0.513055099
no TMS	LPFC_TMS_5mm	Go_NoGo	473	0.53	0.053345079	0.512336233	3.705546843	0.001996008	0.513055099
no TMS	LPFC_TMS_5mm	Go_NoGo	474	0.53	0.047267064	0.50513581	3.705546843	0.001996008	0.513055099
no TMS	LPFC_TMS_5mm	Go_NoGo	475	0.53	0.047321609	0.501752409	3.705546843	0.001996008	0.513055099
no TMS	LPFC_TMS_5mm	Go_NoGo	476	0.53	0.045012074	0.503845538	3.705546843	0.001996008	0.513055099
no TMS	LPFC_TMS_5mm	Go_NoGo	477	0.53	0.045557792	0.498409666	3.705546843	0.001996008	0.513055099
no TMS	LPFC_TMS_5mm	Go_NoGo	478	0.53	0.04733999	0.495606647	3.705546843	0.001996008	0.513055099
no TMS	LPFC_TMS_5mm	Go_NoGo	479	0.53	0.055658562	0.506362134	3.705546843	0.001996008	0.513055099
no TMS	LPFC_TMS_5mm	Go_NoGo	480	0.53	0.045660109	0.505895224	3.705546843	0.001996008	0.513055099
no TMS	LPFC_TMS_5mm	Go_NoGo	481	0.53	0.038843682	0.492470286	3.705546843	0.001996008	0.513055099
no TMS	LPFC_TMS_5mm	Go_NoGo	482	0.53	0.04843541	0.487906124	3.705546843	0.001996008	0.513055099
no TMS	LPFC_TMS_5mm	Go_NoGo	483	0.53	0.041032874	0.509060106	3.705546843	0.001996008	0.513055099
no TMS	LPFC_TMS_5mm	Go_NoGo	484	0.53	0.051985044	0.507263712	3.705546843	0.001996008	0.513055099
no TMS	LPFC_TMS_5mm	Go_NoGo	485	0.53	0.035396298	0.505393836	3.705546843	0.001996008	0.513055099
no TMS	LPFC_TMS_5mm	Go_NoGo	486	0.53	0.049384114	0.493729254	3.705546843	0.001996008	0.513055099
no TMS	LPFC_TMS_5mm	Go_NoGo	487	0.53	0.034913096	0.503625493	3.705546843	0.001996008	0.513055099
no TMS	LPFC_TMS_5mm	Go_NoGo	488	0.53	0.048734581	0.506211654	3.705546843	0.001996008	0.513055099
no TMS	LPFC_TMS_5mm	Go_NoGo	489	0.53	0.046919523	0.515131468	3.705546843	0.001996008	0.513055099
no TMS	LPFC_TMS_5mm	Go_NoGo	490	0.53	0.04472673	0.493200104	3.705546843	0.001996008	0.513055099
no TMS	LPFC_TMS_5mm	Go_NoGo	491	0.53	0.04620258	0.492073093	3.705546843	0.001996008	0.513055099
no TMS	LPFC_TMS_5mm	Go_NoGo	492	0.53	0.045597991	0.490562825	3.705546843	0.001996008	0.513055099
no TMS	LPFC_TMS_5mm	Go_NoGo	493	0.53	0.044618778	0.500014682	3.705546843	0.001996008	0.513055099
no TMS	LPFC_TMS_5mm	Go_NoGo	494	0.53	0.047413935	0.504766373	3.705546843	0.001996008	0.513055099
no TMS	LPFC_TMS_5mm	Go_NoGo	495	0.53	0.038376759	0.499040074	3.705546843	0.001996008	0.513055099
no TMS	LPFC_TMS_5mm	Go_NoGo	496	0.53	0.04492976	0.503315799	3.705546843	0.001996008	0.513055099
no TMS	LPFC_TMS_5mm	Go_NoGo	497	0.53	0.057128779	0.486604736	3.705546843	0.001996008	0.513055099
no TMS	LPFC_TMS_5mm	Go_NoGo	498	0.53	0.042087201	0.499221714	3.705546843	0.001996008	0.513055099
no TMS	LPFC_TMS_5mm	Go_NoGo	499	0.53	0.045251694	0.492610976	3.705546843	0.001996008	0.513055099
Control	LPFC_TMS_5mm	Go_NoGo	0	0.53	0.043041705	0.502087593	3.123641323	0.001996008	0.51376163
Control	LPFC_TMS_5mm	Go_NoGo	1	0.53	0.052850826	0.522701404	3.123641323	0.001996008	0.51376163
Control	LPFC_TMS_5mm	Go_NoGo	2	0.53	0.051420488	0.505160455	3.123641323	0.001996008	0.51376163
Control	LPFC_TMS_5mm	Go_NoGo	3	0.53	0.05983593	0.502125455	3.123641323	0.001996008	0.51376163
Control	LPFC_TMS_5mm	Go_NoGo	4	0.53	0.051074483	0.495115264	3.123641323	0.001996008	0.51376163
Control	LPFC_TMS_5mm	Go_NoGo	5	0.53	0.058545597	0.510089593	3.123641323	0.001996008	0.51376163
Control	LPFC_TMS_5mm	Go_NoGo	6	0.53	0.034960281	0.506147826	3.123641323	0.001996008	0.51376163
Control	LPFC_TMS_5mm	Go_NoGo	7	0.53	0.0558198	0.499728656	3.123641323	0.001996008	0.51376163
Control	LPFC_TMS_5mm	Go_NoGo	8	0.53	0.045774465	0.500948555	3.123641323	0.001996008	0.51376163
Control	LPFC_TMS_5mm	Go_NoGo	9	0.53	0.045188894	0.492022552	3.123641323	0.001996008	0.51376163
Control	LPFC_TMS_5mm	Go_NoGo	10	0.53	0.050753949	0.49491988	3.123641323	0.001996008	0.51376163
Control	LPFC_TMS_5mm	Go_NoGo	11	0.53	0.046711999	0.4925072	3.123641323	0.001996008	0.51376163
Control	LPFC_TMS_5mm	Go_NoGo	12	0.53	0.047213046	0.500601508	3.123641323	0.001996008	0.51376163
Control	LPFC_TMS_5mm	Go_NoGo	13	0.53	0.043826169	0.504591096	3.123641323	0.001996008	0.51376163
Control	LPFC_TMS_5mm	Go_NoGo	14	0.53	0.046929704	0.50854276	3.123641323	0.001996008	0.51376163
Control	LPFC_TMS_5mm	Go_NoGo	15	0.53	0.055498553	0.484206161	3.123641323	0.001996008	0.51376163
Control	LPFC_TMS_5mm	Go_NoGo	16	0.53	0.04577862	0.512122832	3.123641323	0.001996008	0.51376163
Control	LPFC_TMS_5mm	Go_NoGo	17	0.53	0.050941589	0.50052947	3.123641323	0.001996008	0.51376163
Control	LPFC_TMS_5mm	Go_NoGo	18	0.53	0.052798668	0.506560792	3.123641323	0.001996008	0.51376163
Control	LPFC_TMS_5mm	Go_NoGo	19	0.53	0.047467132	0.495371881	3.123641323	0.001996008	0.51376163
Control	LPFC_TMS_5mm	Go_NoGo	20	0.53	0.045539415	0.48950162	3.123641323	0.001996008	0.51376163
Control	LPFC_TMS_5mm	Go_NoGo	21	0.53	0.043730099	0.498381334	3.123641323	0.001996008	0.51376163
Control	LPFC_TMS_5mm	Go_NoGo	22	0.53	0.054230231	0.505960782	3.123641323	0.001996008	0.51376163
Control	LPFC_TMS_5mm	Go_NoGo	23	0.53	0.059943015	0.492999387	3.123641323	0.001996008	0.51376163
Control	LPFC_TMS_5mm	Go_NoGo	24	0.53	0.051481463	0.501384844	3.123641323	0.001996008	0.51376163
Control	LPFC_TMS_5mm	Go_NoGo	25	0.53	0.050536707	0.495436176	3.123641323	0.001996008	0.51376163
Control	LPFC_TMS_5mm	Go_NoGo	26	0.53	0.049774748	0.493991858	3.123641323	0.001996008	0.51376163
Control	LPFC_TMS_5mm	Go_NoGo	27	0.53	0.054608784	0.490984657	3.123641323	0.001996008	0.51376163
Control	LPFC_TMS_5mm	Go_NoGo	28	0.53	0.051919271	0.496931604	3.123641323	0.001996008	0.51376163
Control	LPFC_TMS_5mm	Go_NoGo	29	0.53	0.051760855	0.500272238	3.123641323	0.001996008	0.51376163
Control	LPFC_TMS_5mm	Go_NoGo	30	0.53	0.036285976	0.480778754	3.123641323	0.001996008	0.51376163
Control	LPFC_TMS_5mm	Go_NoGo	31	0.53	0.050596403	0.50096809	3.123641323	0.001996008	0.51376163
Control	LPFC_TMS_5mm	Go_NoGo	32	0.53	0.045741508	0.494249343	3.123641323	0.001996008	0.51376163
Control	LPFC_TMS_5mm	Go_NoGo	33	0.53	0.043480253	0.50390623	3.123641323	0.001996008	0.51376163
Control	LPFC_TMS_5mm	Go_NoGo	34	0.53	0.042766868	0.502778517	3.123641323	0.001996008	0.51376163
Control	LPFC_TMS_5mm	Go_NoGo	35	0.53	0.049364773	0.502637489	3.123641323	0.001996008	0.51376163
Control	LPFC_TMS_5mm	Go_NoGo	36	0.53	0.054169538	0.5122292	3.123641323	0.001996008	0.51376163
Control	LPFC_TMS_5mm	Go_NoGo	37	0.53	0.049739993	0.5146132	3.123641323	0.001996008	0.51376163
Control	LPFC_TMS_5mm	Go_NoGo	38	0.53	0.055531016	0.511172682	3.123641323	0.001996008	0.51376163
Control	LPFC_TMS_5mm	Go_NoGo	39	0.53	0.054487104	0.512041151	3.123641323	0.001996008	0.51376163
Control	LPFC_TMS_5mm	Go_NoGo	40	0.53	0.051011361	0.499231928	3.123641323	0.001996008	0.51376163
Control	LPFC_TMS_5mm	Go_NoGo	41	0.53	0.042771994	0.485629535	3.123641323	0.001996008	0.51376163
Control	LPFC_TMS_5mm	Go_NoGo	42	0.53	0.053382899	0.496225444	3.123641323	0.001996008	0.51376163
Control	LPFC_TMS_5mm	Go_NoGo	43	0.53	0.045368433	0.499134779	3.123641323	0.001996008	0.51376163
Control	LPFC_TMS_5mm	Go_NoGo	44	0.53	0.05273669	0.517784257	3.123641323	0.001996008	0.51376163
Control	LPFC_TMS_5mm	Go_NoGo	45	0.53	0.052836213	0.496230471	3.123641323	0.001996008	0.51376163
Control	LPFC_TMS_5mm	Go_NoGo	46	0.53	0.050378978	0.510476999	3.123641323	0.001996008	0.51376163
Control	LPFC_TMS_5mm	Go_NoGo	47	0.53	0.045791391	0.495457787	3.123641323	0.001996008	0.51376163
Control	LPFC_TMS_5mm	Go_NoGo	48	0.53	0.053339989	0.493988947	3.123641323	0.001996008	0.51376163
Control	LPFC_TMS_5mm	Go_NoGo	49	0.53	0.053223553	0.505306157	3.123641323	0.001996008	0.51376163
Control	LPFC_TMS_5mm	Go_NoGo	50	0.53	0.047321297	0.508382045	3.123641323	0.001996008	0.51376163
Control	LPFC_TMS_5mm	Go_NoGo	51	0.53	0.051902147	0.508551239	3.123641323	0.001996008	0.51376163
Control	LPFC_TMS_5mm	Go_NoGo	52	0.53	0.046305433	0.497792554	3.123641323	0.001996008	0.51376163
Control	LPFC_TMS_5mm	Go_NoGo	53	0.53	0.033496084	0.498458538	3.123641323	0.001996008	0.51376163
Control	LPFC_TMS_5mm	Go_NoGo	54	0.53	0.046741131	0.512357488	3.123641323	0.001996008	0.51376163
Control	LPFC_TMS_5mm	Go_NoGo	55	0.53	0.047389897	0.494203567	3.123641323	0.001996008	0.51376163
Control	LPFC_TMS_5mm	Go_NoGo	56	0.53	0.045035655	0.496347337	3.123641323	0.001996008	0.51376163
Control	LPFC_TMS_5mm	Go_NoGo	57	0.53	0.040271789	0.493938531	3.123641323	0.001996008	0.51376163
Control	LPFC_TMS_5mm	Go_NoGo	58	0.53	0.047929118	0.491742447	3.123641323	0.001996008	0.51376163
Control	LPFC_TMS_5mm	Go_NoGo	59	0.53	0.045698187	0.479931352	3.123641323	0.001996008	0.51376163
Control	LPFC_TMS_5mm	Go_NoGo	60	0.53	0.047416281	0.511346668	3.123641323	0.001996008	0.51376163
Control	LPFC_TMS_5mm	Go_NoGo	61	0.53	0.046217984	0.520661924	3.123641323	0.001996008	0.51376163
Control	LPFC_TMS_5mm	Go_NoGo	62	0.53	0.057366421	0.494983558	3.123641323	0.001996008	0.51376163
Control	LPFC_TMS_5mm	Go_NoGo	63	0.53	0.049658976	0.498356772	3.123641323	0.001996008	0.51376163
Control	LPFC_TMS_5mm	Go_NoGo	64	0.53	0.049926517	0.511278154	3.123641323	0.001996008	0.51376163
Control	LPFC_TMS_5mm	Go_NoGo	65	0.53	0.053688684	0.506324396	3.123641323	0.001996008	0.51376163
Control	LPFC_TMS_5mm	Go_NoGo	66	0.53	0.059293085	0.49328373	3.123641323	0.001996008	0.51376163
Control	LPFC_TMS_5mm	Go_NoGo	67	0.53	0.054372579	0.516068721	3.123641323	0.001996008	0.51376163
Control	LPFC_TMS_5mm	Go_NoGo	68	0.53	0.041892743	0.505893114	3.123641323	0.001996008	0.51376163
Control	LPFC_TMS_5mm	Go_NoGo	69	0.53	0.048451905	0.508112914	3.123641323	0.001996008	0.51376163
Control	LPFC_TMS_5mm	Go_NoGo	70	0.53	0.063043368	0.507235657	3.123641323	0.001996008	0.51376163
Control	LPFC_TMS_5mm	Go_NoGo	71	0.53	0.054586526	0.511230512	3.123641323	0.001996008	0.51376163
Control	LPFC_TMS_5mm	Go_NoGo	72	0.53	0.050645039	0.493821835	3.123641323	0.001996008	0.51376163
Control	LPFC_TMS_5mm	Go_NoGo	73	0.53	0.049050302	0.516429699	3.123641323	0.001996008	0.51376163
Control	LPFC_TMS_5mm	Go_NoGo	74	0.53	0.048474228	0.506521251	3.123641323	0.001996008	0.51376163
Control	LPFC_TMS_5mm	Go_NoGo	75	0.53	0.04800984	0.504461061	3.123641323	0.001996008	0.51376163
Control	LPFC_TMS_5mm	Go_NoGo	76	0.53	0.042310833	0.47952676	3.123641323	0.001996008	0.51376163
Control	LPFC_TMS_5mm	Go_NoGo	77	0.53	0.051576588	0.501195981	3.123641323	0.001996008	0.51376163
Control	LPFC_TMS_5mm	Go_NoGo	78	0.53	0.057495868	0.502650263	3.123641323	0.001996008	0.51376163
Control	LPFC_TMS_5mm	Go_NoGo	79	0.53	0.051121847	0.501632293	3.123641323	0.001996008	0.51376163
Control	LPFC_TMS_5mm	Go_NoGo	80	0.53	0.052951236	0.503092595	3.123641323	0.001996008	0.51376163
Control	LPFC_TMS_5mm	Go_NoGo	81	0.53	0.053980234	0.492199922	3.123641323	0.001996008	0.51376163
Control	LPFC_TMS_5mm	Go_NoGo	82	0.53	0.048015381	0.494416365	3.123641323	0.001996008	0.51376163
Control	LPFC_TMS_5mm	Go_NoGo	83	0.53	0.041335082	0.492430546	3.123641323	0.001996008	0.51376163
Control	LPFC_TMS_5mm	Go_NoGo	84	0.53	0.043790869	0.493673901	3.123641323	0.001996008	0.51376163
Control	LPFC_TMS_5mm	Go_NoGo	85	0.53	0.052743387	0.501975629	3.123641323	0.001996008	0.51376163
Control	LPFC_TMS_5mm	Go_NoGo	86	0.53	0.047541691	0.507470035	3.123641323	0.001996008	0.51376163
Control	LPFC_TMS_5mm	Go_NoGo	87	0.53	0.036250117	0.499105204	3.123641323	0.001996008	0.51376163
Control	LPFC_TMS_5mm	Go_NoGo	88	0.53	0.04929839	0.494078788	3.123641323	0.001996008	0.51376163
Control	LPFC_TMS_5mm	Go_NoGo	89	0.53	0.044196494	0.511695243	3.123641323	0.001996008	0.51376163
Control	LPFC_TMS_5mm	Go_NoGo	90	0.53	0.048362147	0.508749594	3.123641323	0.001996008	0.51376163
Control	LPFC_TMS_5mm	Go_NoGo	91	0.53	0.052263684	0.499320048	3.123641323	0.001996008	0.51376163
Control	LPFC_TMS_5mm	Go_NoGo	92	0.53	0.052633188	0.493113538	3.123641323	0.001996008	0.51376163
Control	LPFC_TMS_5mm	Go_NoGo	93	0.53	0.062973566	0.498621456	3.123641323	0.001996008	0.51376163
Control	LPFC_TMS_5mm	Go_NoGo	94	0.53	0.050435726	0.495798752	3.123641323	0.001996008	0.51376163
Control	LPFC_TMS_5mm	Go_NoGo	95	0.53	0.041064851	0.499151421	3.123641323	0.001996008	0.51376163
Control	LPFC_TMS_5mm	Go_NoGo	96	0.53	0.037612984	0.495363744	3.123641323	0.001996008	0.51376163
Control	LPFC_TMS_5mm	Go_NoGo	97	0.53	0.049768304	0.520427712	3.123641323	0.001996008	0.51376163
Control	LPFC_TMS_5mm	Go_NoGo	98	0.53	0.055037572	0.494765438	3.123641323	0.001996008	0.51376163
Control	LPFC_TMS_5mm	Go_NoGo	99	0.53	0.044122669	0.499214883	3.123641323	0.001996008	0.51376163
Control	LPFC_TMS_5mm	Go_NoGo	100	0.53	0.05267998	0.491674598	3.123641323	0.001996008	0.51376163
Control	LPFC_TMS_5mm	Go_NoGo	101	0.53	0.040818577	0.487877963	3.123641323	0.001996008	0.51376163
Control	LPFC_TMS_5mm	Go_NoGo	102	0.53	0.03297723	0.483585187	3.123641323	0.001996008	0.51376163
Control	LPFC_TMS_5mm	Go_NoGo	103	0.53	0.058246298	0.502959414	3.123641323	0.001996008	0.51376163
Control	LPFC_TMS_5mm	Go_NoGo	104	0.53	0.053755724	0.503383045	3.123641323	0.001996008	0.51376163
Control	LPFC_TMS_5mm	Go_NoGo	105	0.53	0.049861655	0.503135758	3.123641323	0.001996008	0.51376163
Control	LPFC_TMS_5mm	Go_NoGo	106	0.53	0.045426685	0.490439234	3.123641323	0.001996008	0.51376163
Control	LPFC_TMS_5mm	Go_NoGo	107	0.53	0.056768442	0.507296277	3.123641323	0.001996008	0.51376163
Control	LPFC_TMS_5mm	Go_NoGo	108	0.53	0.060101147	0.507864735	3.123641323	0.001996008	0.51376163
Control	LPFC_TMS_5mm	Go_NoGo	109	0.53	0.048352839	0.493589919	3.123641323	0.001996008	0.51376163
Control	LPFC_TMS_5mm	Go_NoGo	110	0.53	0.045185303	0.50600388	3.123641323	0.001996008	0.51376163
Control	LPFC_TMS_5mm	Go_NoGo	111	0.53	0.038599926	0.511847469	3.123641323	0.001996008	0.51376163
Control	LPFC_TMS_5mm	Go_NoGo	112	0.53	0.053110507	0.489805177	3.123641323	0.001996008	0.51376163
Control	LPFC_TMS_5mm	Go_NoGo	113	0.53	0.04394343	0.484955821	3.123641323	0.001996008	0.51376163
Control	LPFC_TMS_5mm	Go_NoGo	114	0.53	0.05739504	0.502679623	3.123641323	0.001996008	0.51376163
Control	LPFC_TMS_5mm	Go_NoGo	115	0.53	0.049858816	0.483216692	3.123641323	0.001996008	0.51376163
Control	LPFC_TMS_5mm	Go_NoGo	116	0.53	0.049045263	0.484907309	3.123641323	0.001996008	0.51376163
Control	LPFC_TMS_5mm	Go_NoGo	117	0.53	0.047538572	0.508042332	3.123641323	0.001996008	0.51376163
Control	LPFC_TMS_5mm	Go_NoGo	118	0.53	0.064360178	0.504660808	3.123641323	0.001996008	0.51376163
Control	LPFC_TMS_5mm	Go_NoGo	119	0.53	0.059256792	0.493042529	3.123641323	0.001996008	0.51376163
Control	LPFC_TMS_5mm	Go_NoGo	120	0.53	0.047127753	0.491263313	3.123641323	0.001996008	0.51376163
Control	LPFC_TMS_5mm	Go_NoGo	121	0.53	0.039463193	0.506433249	3.123641323	0.001996008	0.51376163
Control	LPFC_TMS_5mm	Go_NoGo	122	0.53	0.050425023	0.50633867	3.123641323	0.001996008	0.51376163
Control	LPFC_TMS_5mm	Go_NoGo	123	0.53	0.056051823	0.507593429	3.123641323	0.001996008	0.51376163
Control	LPFC_TMS_5mm	Go_NoGo	124	0.53	0.050177961	0.497846663	3.123641323	0.001996008	0.51376163
Control	LPFC_TMS_5mm	Go_NoGo	125	0.53	0.050007081	0.500242672	3.123641323	0.001996008	0.51376163
Control	LPFC_TMS_5mm	Go_NoGo	126	0.53	0.055810587	0.491440069	3.123641323	0.001996008	0.51376163
Control	LPFC_TMS_5mm	Go_NoGo	127	0.53	0.054616899	0.502547975	3.123641323	0.001996008	0.51376163
Control	LPFC_TMS_5mm	Go_NoGo	128	0.53	0.031074469	0.51329056	3.123641323	0.001996008	0.51376163
Control	LPFC_TMS_5mm	Go_NoGo	129	0.53	0.052791032	0.501292687	3.123641323	0.001996008	0.51376163
Control	LPFC_TMS_5mm	Go_NoGo	130	0.53	0.049383184	0.482245349	3.123641323	0.001996008	0.51376163
Control	LPFC_TMS_5mm	Go_NoGo	131	0.53	0.045817115	0.502822202	3.123641323	0.001996008	0.51376163
Control	LPFC_TMS_5mm	Go_NoGo	132	0.53	0.045825846	0.509485353	3.123641323	0.001996008	0.51376163
Control	LPFC_TMS_5mm	Go_NoGo	133	0.53	0.062580843	0.489169018	3.123641323	0.001996008	0.51376163
Control	LPFC_TMS_5mm	Go_NoGo	134	0.53	0.045871197	0.511871076	3.123641323	0.001996008	0.51376163
Control	LPFC_TMS_5mm	Go_NoGo	135	0.53	0.054726017	0.500030127	3.123641323	0.001996008	0.51376163
Control	LPFC_TMS_5mm	Go_NoGo	136	0.53	0.047595088	0.51145706	3.123641323	0.001996008	0.51376163
Control	LPFC_TMS_5mm	Go_NoGo	137	0.53	0.04131444	0.506598133	3.123641323	0.001996008	0.51376163
Control	LPFC_TMS_5mm	Go_NoGo	138	0.53	0.046100379	0.500050533	3.123641323	0.001996008	0.51376163
Control	LPFC_TMS_5mm	Go_NoGo	139	0.53	0.04585405	0.502401947	3.123641323	0.001996008	0.51376163
Control	LPFC_TMS_5mm	Go_NoGo	140	0.53	0.047654586	0.485949652	3.123641323	0.001996008	0.51376163
Control	LPFC_TMS_5mm	Go_NoGo	141	0.53	0.042524269	0.505845074	3.123641323	0.001996008	0.51376163
Control	LPFC_TMS_5mm	Go_NoGo	142	0.53	0.039852155	0.500665851	3.123641323	0.001996008	0.51376163
Control	LPFC_TMS_5mm	Go_NoGo	143	0.53	0.040199234	0.500893021	3.123641323	0.001996008	0.51376163
Control	LPFC_TMS_5mm	Go_NoGo	144	0.53	0.047920735	0.51024112	3.123641323	0.001996008	0.51376163
Control	LPFC_TMS_5mm	Go_NoGo	145	0.53	0.055482551	0.508954688	3.123641323	0.001996008	0.51376163
Control	LPFC_TMS_5mm	Go_NoGo	146	0.53	0.043421543	0.482762477	3.123641323	0.001996008	0.51376163
Control	LPFC_TMS_5mm	Go_NoGo	147	0.53	0.052063866	0.50197268	3.123641323	0.001996008	0.51376163
Control	LPFC_TMS_5mm	Go_NoGo	148	0.53	0.051311683	0.513400272	3.123641323	0.001996008	0.51376163
Control	LPFC_TMS_5mm	Go_NoGo	149	0.53	0.051804468	0.509894635	3.123641323	0.001996008	0.51376163
Control	LPFC_TMS_5mm	Go_NoGo	150	0.53	0.060292752	0.507651849	3.123641323	0.001996008	0.51376163
Control	LPFC_TMS_5mm	Go_NoGo	151	0.53	0.045631216	0.504381172	3.123641323	0.001996008	0.51376163
Control	LPFC_TMS_5mm	Go_NoGo	152	0.53	0.048938383	0.504809695	3.123641323	0.001996008	0.51376163
Control	LPFC_TMS_5mm	Go_NoGo	153	0.53	0.059018763	0.507899652	3.123641323	0.001996008	0.51376163
Control	LPFC_TMS_5mm	Go_NoGo	154	0.53	0.051525734	0.505424297	3.123641323	0.001996008	0.51376163
Control	LPFC_TMS_5mm	Go_NoGo	155	0.53	0.042400325	0.503201092	3.123641323	0.001996008	0.51376163
Control	LPFC_TMS_5mm	Go_NoGo	156	0.53	0.045944403	0.482193183	3.123641323	0.001996008	0.51376163
Control	LPFC_TMS_5mm	Go_NoGo	157	0.53	0.041219238	0.499368844	3.123641323	0.001996008	0.51376163
Control	LPFC_TMS_5mm	Go_NoGo	158	0.53	0.046936289	0.511574825	3.123641323	0.001996008	0.51376163
Control	LPFC_TMS_5mm	Go_NoGo	159	0.53	0.048057656	0.491977347	3.123641323	0.001996008	0.51376163
Control	LPFC_TMS_5mm	Go_NoGo	160	0.53	0.058398876	0.49459389	3.123641323	0.001996008	0.51376163
Control	LPFC_TMS_5mm	Go_NoGo	161	0.53	0.055754647	0.499246636	3.123641323	0.001996008	0.51376163
Control	LPFC_TMS_5mm	Go_NoGo	162	0.53	0.050123599	0.498965483	3.123641323	0.001996008	0.51376163
Control	LPFC_TMS_5mm	Go_NoGo	163	0.53	0.044044406	0.500488893	3.123641323	0.001996008	0.51376163
Control	LPFC_TMS_5mm	Go_NoGo	164	0.53	0.045537237	0.493930788	3.123641323	0.001996008	0.51376163
Control	LPFC_TMS_5mm	Go_NoGo	165	0.53	0.044013466	0.500931114	3.123641323	0.001996008	0.51376163
Control	LPFC_TMS_5mm	Go_NoGo	166	0.53	0.052417049	0.505787066	3.123641323	0.001996008	0.51376163
Control	LPFC_TMS_5mm	Go_NoGo	167	0.53	0.046869683	0.49203135	3.123641323	0.001996008	0.51376163
Control	LPFC_TMS_5mm	Go_NoGo	168	0.53	0.052552524	0.497111978	3.123641323	0.001996008	0.51376163
Control	LPFC_TMS_5mm	Go_NoGo	169	0.53	0.045722488	0.502008224	3.123641323	0.001996008	0.51376163
Control	LPFC_TMS_5mm	Go_NoGo	170	0.53	0.038373134	0.489654894	3.123641323	0.001996008	0.51376163
Control	LPFC_TMS_5mm	Go_NoGo	171	0.53	0.059345865	0.504978497	3.123641323	0.001996008	0.51376163
Control	LPFC_TMS_5mm	Go_NoGo	172	0.53	0.052658146	0.515017066	3.123641323	0.001996008	0.51376163
Control	LPFC_TMS_5mm	Go_NoGo	173	0.53	0.041633288	0.491870447	3.123641323	0.001996008	0.51376163
Control	LPFC_TMS_5mm	Go_NoGo	174	0.53	0.059036656	0.504903475	3.123641323	0.001996008	0.51376163
Control	LPFC_TMS_5mm	Go_NoGo	175	0.53	0.050982427	0.505525362	3.123641323	0.001996008	0.51376163
Control	LPFC_TMS_5mm	Go_NoGo	176	0.53	0.046496383	0.489517053	3.123641323	0.001996008	0.51376163
Control	LPFC_TMS_5mm	Go_NoGo	177	0.53	0.05727977	0.503661433	3.123641323	0.001996008	0.51376163
Control	LPFC_TMS_5mm	Go_NoGo	178	0.53	0.052810451	0.486390048	3.123641323	0.001996008	0.51376163
Control	LPFC_TMS_5mm	Go_NoGo	179	0.53	0.061513891	0.506656089	3.123641323	0.001996008	0.51376163
Control	LPFC_TMS_5mm	Go_NoGo	180	0.53	0.049599208	0.496931601	3.123641323	0.001996008	0.51376163
Control	LPFC_TMS_5mm	Go_NoGo	181	0.53	0.046393767	0.497331508	3.123641323	0.001996008	0.51376163
Control	LPFC_TMS_5mm	Go_NoGo	182	0.53	0.047804802	0.493573588	3.123641323	0.001996008	0.51376163
Control	LPFC_TMS_5mm	Go_NoGo	183	0.53	0.044497029	0.519772225	3.123641323	0.001996008	0.51376163
Control	LPFC_TMS_5mm	Go_NoGo	184	0.53	0.047549417	0.478337543	3.123641323	0.001996008	0.51376163
Control	LPFC_TMS_5mm	Go_NoGo	185	0.53	0.047724876	0.504850102	3.123641323	0.001996008	0.51376163
Control	LPFC_TMS_5mm	Go_NoGo	186	0.53	0.046743285	0.514802723	3.123641323	0.001996008	0.51376163
Control	LPFC_TMS_5mm	Go_NoGo	187	0.53	0.043555747	0.485597784	3.123641323	0.001996008	0.51376163
Control	LPFC_TMS_5mm	Go_NoGo	188	0.53	0.037601027	0.494631614	3.123641323	0.001996008	0.51376163
Control	LPFC_TMS_5mm	Go_NoGo	189	0.53	0.054200847	0.500232691	3.123641323	0.001996008	0.51376163
Control	LPFC_TMS_5mm	Go_NoGo	190	0.53	0.043410879	0.48297521	3.123641323	0.001996008	0.51376163
Control	LPFC_TMS_5mm	Go_NoGo	191	0.53	0.050782922	0.504499943	3.123641323	0.001996008	0.51376163
Control	LPFC_TMS_5mm	Go_NoGo	192	0.53	0.053201715	0.483926353	3.123641323	0.001996008	0.51376163
Control	LPFC_TMS_5mm	Go_NoGo	193	0.53	0.060008014	0.506437443	3.123641323	0.001996008	0.51376163
Control	LPFC_TMS_5mm	Go_NoGo	194	0.53	0.056945341	0.510591882	3.123641323	0.001996008	0.51376163
Control	LPFC_TMS_5mm	Go_NoGo	195	0.53	0.054035836	0.491892907	3.123641323	0.001996008	0.51376163
Control	LPFC_TMS_5mm	Go_NoGo	196	0.53	0.046046337	0.491843336	3.123641323	0.001996008	0.51376163
Control	LPFC_TMS_5mm	Go_NoGo	197	0.53	0.045072734	0.497699119	3.123641323	0.001996008	0.51376163
Control	LPFC_TMS_5mm	Go_NoGo	198	0.53	0.054350952	0.493039182	3.123641323	0.001996008	0.51376163
Control	LPFC_TMS_5mm	Go_NoGo	199	0.53	0.05479428	0.49500399	3.123641323	0.001996008	0.51376163
Control	LPFC_TMS_5mm	Go_NoGo	200	0.53	0.039094361	0.503803804	3.123641323	0.001996008	0.51376163
Control	LPFC_TMS_5mm	Go_NoGo	201	0.53	0.046614046	0.51376158	3.123641323	0.001996008	0.51376163
Control	LPFC_TMS_5mm	Go_NoGo	202	0.53	0.05301856	0.494838818	3.123641323	0.001996008	0.51376163
Control	LPFC_TMS_5mm	Go_NoGo	203	0.53	0.049758865	0.510296741	3.123641323	0.001996008	0.51376163
Control	LPFC_TMS_5mm	Go_NoGo	204	0.53	0.050771406	0.496087583	3.123641323	0.001996008	0.51376163
Control	LPFC_TMS_5mm	Go_NoGo	205	0.53	0.035165805	0.488663774	3.123641323	0.001996008	0.51376163
Control	LPFC_TMS_5mm	Go_NoGo	206	0.53	0.047235981	0.495018747	3.123641323	0.001996008	0.51376163
Control	LPFC_TMS_5mm	Go_NoGo	207	0.53	0.044890836	0.499704714	3.123641323	0.001996008	0.51376163
Control	LPFC_TMS_5mm	Go_NoGo	208	0.53	0.050141289	0.513364901	3.123641323	0.001996008	0.51376163
Control	LPFC_TMS_5mm	Go_NoGo	209	0.53	0.048696335	0.504316646	3.123641323	0.001996008	0.51376163
Control	LPFC_TMS_5mm	Go_NoGo	210	0.53	0.047236945	0.492142956	3.123641323	0.001996008	0.51376163
Control	LPFC_TMS_5mm	Go_NoGo	211	0.53	0.036316313	0.501391806	3.123641323	0.001996008	0.51376163
Control	LPFC_TMS_5mm	Go_NoGo	212	0.53	0.047002688	0.501323919	3.123641323	0.001996008	0.51376163
Control	LPFC_TMS_5mm	Go_NoGo	213	0.53	0.065401139	0.483262829	3.123641323	0.001996008	0.51376163
Control	LPFC_TMS_5mm	Go_NoGo	214	0.53	0.054615665	0.492563587	3.123641323	0.001996008	0.51376163
Control	LPFC_TMS_5mm	Go_NoGo	215	0.53	0.05064277	0.510773245	3.123641323	0.001996008	0.51376163
Control	LPFC_TMS_5mm	Go_NoGo	216	0.53	0.044300086	0.51561977	3.123641323	0.001996008	0.51376163
Control	LPFC_TMS_5mm	Go_NoGo	217	0.53	0.053345483	0.506603952	3.123641323	0.001996008	0.51376163
Control	LPFC_TMS_5mm	Go_NoGo	218	0.53	0.05322322	0.499826799	3.123641323	0.001996008	0.51376163
Control	LPFC_TMS_5mm	Go_NoGo	219	0.53	0.049189387	0.492022944	3.123641323	0.001996008	0.51376163
Control	LPFC_TMS_5mm	Go_NoGo	220	0.53	0.039724849	0.506926474	3.123641323	0.001996008	0.51376163
Control	LPFC_TMS_5mm	Go_NoGo	221	0.53	0.047672481	0.490096923	3.123641323	0.001996008	0.51376163
Control	LPFC_TMS_5mm	Go_NoGo	222	0.53	0.047719658	0.515263112	3.123641323	0.001996008	0.51376163
Control	LPFC_TMS_5mm	Go_NoGo	223	0.53	0.054197509	0.506118614	3.123641323	0.001996008	0.51376163
Control	LPFC_TMS_5mm	Go_NoGo	224	0.53	0.046304441	0.514849419	3.123641323	0.001996008	0.51376163
Control	LPFC_TMS_5mm	Go_NoGo	225	0.53	0.056229086	0.521323511	3.123641323	0.001996008	0.51376163
Control	LPFC_TMS_5mm	Go_NoGo	226	0.53	0.053208445	0.508051058	3.123641323	0.001996008	0.51376163
Control	LPFC_TMS_5mm	Go_NoGo	227	0.53	0.040281187	0.480578852	3.123641323	0.001996008	0.51376163
Control	LPFC_TMS_5mm	Go_NoGo	228	0.53	0.048656015	0.507344251	3.123641323	0.001996008	0.51376163
Control	LPFC_TMS_5mm	Go_NoGo	229	0.53	0.042463017	0.492665454	3.123641323	0.001996008	0.51376163
Control	LPFC_TMS_5mm	Go_NoGo	230	0.53	0.052126115	0.493894654	3.123641323	0.001996008	0.51376163
Control	LPFC_TMS_5mm	Go_NoGo	231	0.53	0.037605452	0.507006027	3.123641323	0.001996008	0.51376163
Control	LPFC_TMS_5mm	Go_NoGo	232	0.53	0.045647413	0.508160393	3.123641323	0.001996008	0.51376163
Control	LPFC_TMS_5mm	Go_NoGo	233	0.53	0.05279185	0.504262516	3.123641323	0.001996008	0.51376163
Control	LPFC_TMS_5mm	Go_NoGo	234	0.53	0.05052786	0.503900711	3.123641323	0.001996008	0.51376163
Control	LPFC_TMS_5mm	Go_NoGo	235	0.53	0.051280478	0.494074526	3.123641323	0.001996008	0.51376163
Control	LPFC_TMS_5mm	Go_NoGo	236	0.53	0.035591245	0.496496573	3.123641323	0.001996008	0.51376163
Control	LPFC_TMS_5mm	Go_NoGo	237	0.53	0.050552985	0.507193458	3.123641323	0.001996008	0.51376163
Control	LPFC_TMS_5mm	Go_NoGo	238	0.53	0.051971547	0.49358163	3.123641323	0.001996008	0.51376163
Control	LPFC_TMS_5mm	Go_NoGo	239	0.53	0.061009909	0.505711952	3.123641323	0.001996008	0.51376163
Control	LPFC_TMS_5mm	Go_NoGo	240	0.53	0.061088762	0.517065496	3.123641323	0.001996008	0.51376163
Control	LPFC_TMS_5mm	Go_NoGo	241	0.53	0.04703487	0.503007837	3.123641323	0.001996008	0.51376163
Control	LPFC_TMS_5mm	Go_NoGo	242	0.53	0.043848227	0.493373694	3.123641323	0.001996008	0.51376163
Control	LPFC_TMS_5mm	Go_NoGo	243	0.53	0.046690239	0.507786692	3.123641323	0.001996008	0.51376163
Control	LPFC_TMS_5mm	Go_NoGo	244	0.53	0.053783996	0.492418821	3.123641323	0.001996008	0.51376163
Control	LPFC_TMS_5mm	Go_NoGo	245	0.53	0.039609437	0.496060897	3.123641323	0.001996008	0.51376163
Control	LPFC_TMS_5mm	Go_NoGo	246	0.53	0.053072091	0.495582659	3.123641323	0.001996008	0.51376163
Control	LPFC_TMS_5mm	Go_NoGo	247	0.53	0.04410943	0.500060442	3.123641323	0.001996008	0.51376163
Control	LPFC_TMS_5mm	Go_NoGo	248	0.53	0.04485444	0.501664608	3.123641323	0.001996008	0.51376163
Control	LPFC_TMS_5mm	Go_NoGo	249	0.53	0.047539868	0.497326117	3.123641323	0.001996008	0.51376163
Control	LPFC_TMS_5mm	Go_NoGo	250	0.53	0.056971968	0.508378576	3.123641323	0.001996008	0.51376163
Control	LPFC_TMS_5mm	Go_NoGo	251	0.53	0.048712387	0.495488932	3.123641323	0.001996008	0.51376163
Control	LPFC_TMS_5mm	Go_NoGo	252	0.53	0.051812781	0.502082578	3.123641323	0.001996008	0.51376163
Control	LPFC_TMS_5mm	Go_NoGo	253	0.53	0.049157566	0.495976565	3.123641323	0.001996008	0.51376163
Control	LPFC_TMS_5mm	Go_NoGo	254	0.53	0.051370555	0.509649012	3.123641323	0.001996008	0.51376163
Control	LPFC_TMS_5mm	Go_NoGo	255	0.53	0.05431321	0.482913183	3.123641323	0.001996008	0.51376163
Control	LPFC_TMS_5mm	Go_NoGo	256	0.53	0.056900774	0.514258335	3.123641323	0.001996008	0.51376163
Control	LPFC_TMS_5mm	Go_NoGo	257	0.53	0.045969445	0.507361637	3.123641323	0.001996008	0.51376163
Control	LPFC_TMS_5mm	Go_NoGo	258	0.53	0.05549068	0.484069259	3.123641323	0.001996008	0.51376163
Control	LPFC_TMS_5mm	Go_NoGo	259	0.53	0.050140868	0.504376829	3.123641323	0.001996008	0.51376163
Control	LPFC_TMS_5mm	Go_NoGo	260	0.53	0.055300382	0.504308509	3.123641323	0.001996008	0.51376163
Control	LPFC_TMS_5mm	Go_NoGo	261	0.53	0.05627096	0.492956822	3.123641323	0.001996008	0.51376163
Control	LPFC_TMS_5mm	Go_NoGo	262	0.53	0.045283104	0.510296662	3.123641323	0.001996008	0.51376163
Control	LPFC_TMS_5mm	Go_NoGo	263	0.53	0.057716553	0.489283935	3.123641323	0.001996008	0.51376163
Control	LPFC_TMS_5mm	Go_NoGo	264	0.53	0.046706938	0.495380939	3.123641323	0.001996008	0.51376163
Control	LPFC_TMS_5mm	Go_NoGo	265	0.53	0.051350882	0.510142777	3.123641323	0.001996008	0.51376163
Control	LPFC_TMS_5mm	Go_NoGo	266	0.53	0.055829214	0.498528832	3.123641323	0.001996008	0.51376163
Control	LPFC_TMS_5mm	Go_NoGo	267	0.53	0.034747188	0.507008954	3.123641323	0.001996008	0.51376163
Control	LPFC_TMS_5mm	Go_NoGo	268	0.53	0.047578824	0.505216709	3.123641323	0.001996008	0.51376163
Control	LPFC_TMS_5mm	Go_NoGo	269	0.53	0.06314355	0.504622411	3.123641323	0.001996008	0.51376163
Control	LPFC_TMS_5mm	Go_NoGo	270	0.53	0.057550877	0.493607807	3.123641323	0.001996008	0.51376163
Control	LPFC_TMS_5mm	Go_NoGo	271	0.53	0.058031948	0.501459674	3.123641323	0.001996008	0.51376163
Control	LPFC_TMS_5mm	Go_NoGo	272	0.53	0.038594014	0.504814268	3.123641323	0.001996008	0.51376163
Control	LPFC_TMS_5mm	Go_NoGo	273	0.53	0.040104381	0.50818796	3.123641323	0.001996008	0.51376163
Control	LPFC_TMS_5mm	Go_NoGo	274	0.53	0.050950687	0.495490395	3.123641323	0.001996008	0.51376163
Control	LPFC_TMS_5mm	Go_NoGo	275	0.53	0.051247982	0.49244792	3.123641323	0.001996008	0.51376163
Control	LPFC_TMS_5mm	Go_NoGo	276	0.53	0.045324883	0.498720212	3.123641323	0.001996008	0.51376163
Control	LPFC_TMS_5mm	Go_NoGo	277	0.53	0.044324332	0.494289862	3.123641323	0.001996008	0.51376163
Control	LPFC_TMS_5mm	Go_NoGo	278	0.53	0.047438553	0.477378677	3.123641323	0.001996008	0.51376163
Control	LPFC_TMS_5mm	Go_NoGo	279	0.53	0.055594612	0.504248291	3.123641323	0.001996008	0.51376163
Control	LPFC_TMS_5mm	Go_NoGo	280	0.53	0.039413388	0.516556069	3.123641323	0.001996008	0.51376163
Control	LPFC_TMS_5mm	Go_NoGo	281	0.53	0.047048587	0.501989493	3.123641323	0.001996008	0.51376163
Control	LPFC_TMS_5mm	Go_NoGo	282	0.53	0.04556875	0.505078817	3.123641323	0.001996008	0.51376163
Control	LPFC_TMS_5mm	Go_NoGo	283	0.53	0.040481257	0.496790559	3.123641323	0.001996008	0.51376163
Control	LPFC_TMS_5mm	Go_NoGo	284	0.53	0.052303494	0.505348432	3.123641323	0.001996008	0.51376163
Control	LPFC_TMS_5mm	Go_NoGo	285	0.53	0.042571883	0.485195491	3.123641323	0.001996008	0.51376163
Control	LPFC_TMS_5mm	Go_NoGo	286	0.53	0.058008664	0.505715953	3.123641323	0.001996008	0.51376163
Control	LPFC_TMS_5mm	Go_NoGo	287	0.53	0.054793151	0.496002693	3.123641323	0.001996008	0.51376163
Control	LPFC_TMS_5mm	Go_NoGo	288	0.53	0.050227559	0.4900521	3.123641323	0.001996008	0.51376163
Control	LPFC_TMS_5mm	Go_NoGo	289	0.53	0.032619996	0.487571451	3.123641323	0.001996008	0.51376163
Control	LPFC_TMS_5mm	Go_NoGo	290	0.53	0.0570884	0.497212909	3.123641323	0.001996008	0.51376163
Control	LPFC_TMS_5mm	Go_NoGo	291	0.53	0.053146383	0.515690771	3.123641323	0.001996008	0.51376163
Control	LPFC_TMS_5mm	Go_NoGo	292	0.53	0.049751486	0.505815225	3.123641323	0.001996008	0.51376163
Control	LPFC_TMS_5mm	Go_NoGo	293	0.53	0.048503872	0.493068835	3.123641323	0.001996008	0.51376163
Control	LPFC_TMS_5mm	Go_NoGo	294	0.53	0.048434486	0.479870706	3.123641323	0.001996008	0.51376163
Control	LPFC_TMS_5mm	Go_NoGo	295	0.53	0.034534961	0.500636997	3.123641323	0.001996008	0.51376163
Control	LPFC_TMS_5mm	Go_NoGo	296	0.53	0.060409981	0.500984212	3.123641323	0.001996008	0.51376163
Control	LPFC_TMS_5mm	Go_NoGo	297	0.53	0.048960109	0.499478435	3.123641323	0.001996008	0.51376163
Control	LPFC_TMS_5mm	Go_NoGo	298	0.53	0.053157864	0.496536753	3.123641323	0.001996008	0.51376163
Control	LPFC_TMS_5mm	Go_NoGo	299	0.53	0.04405959	0.500379784	3.123641323	0.001996008	0.51376163
Control	LPFC_TMS_5mm	Go_NoGo	300	0.53	0.07109664	0.500527121	3.123641323	0.001996008	0.51376163
Control	LPFC_TMS_5mm	Go_NoGo	301	0.53	0.046367449	0.507530504	3.123641323	0.001996008	0.51376163
Control	LPFC_TMS_5mm	Go_NoGo	302	0.53	0.039193384	0.4993877	3.123641323	0.001996008	0.51376163
Control	LPFC_TMS_5mm	Go_NoGo	303	0.53	0.049899533	0.497934017	3.123641323	0.001996008	0.51376163
Control	LPFC_TMS_5mm	Go_NoGo	304	0.53	0.044766818	0.50443528	3.123641323	0.001996008	0.51376163
Control	LPFC_TMS_5mm	Go_NoGo	305	0.53	0.048661348	0.501436925	3.123641323	0.001996008	0.51376163
Control	LPFC_TMS_5mm	Go_NoGo	306	0.53	0.049605427	0.501344468	3.123641323	0.001996008	0.51376163
Control	LPFC_TMS_5mm	Go_NoGo	307	0.53	0.038329016	0.498383485	3.123641323	0.001996008	0.51376163
Control	LPFC_TMS_5mm	Go_NoGo	308	0.53	0.046982076	0.510519678	3.123641323	0.001996008	0.51376163
Control	LPFC_TMS_5mm	Go_NoGo	309	0.53	0.050879264	0.499705801	3.123641323	0.001996008	0.51376163
Control	LPFC_TMS_5mm	Go_NoGo	310	0.53	0.051721979	0.506258872	3.123641323	0.001996008	0.51376163
Control	LPFC_TMS_5mm	Go_NoGo	311	0.53	0.058996991	0.492030872	3.123641323	0.001996008	0.51376163
Control	LPFC_TMS_5mm	Go_NoGo	312	0.53	0.045146066	0.502058674	3.123641323	0.001996008	0.51376163
Control	LPFC_TMS_5mm	Go_NoGo	313	0.53	0.050929627	0.506992636	3.123641323	0.001996008	0.51376163
Control	LPFC_TMS_5mm	Go_NoGo	314	0.53	0.037371548	0.502453876	3.123641323	0.001996008	0.51376163
Control	LPFC_TMS_5mm	Go_NoGo	315	0.53	0.046692672	0.495850322	3.123641323	0.001996008	0.51376163
Control	LPFC_TMS_5mm	Go_NoGo	316	0.53	0.054865242	0.496514992	3.123641323	0.001996008	0.51376163
Control	LPFC_TMS_5mm	Go_NoGo	317	0.53	0.044773819	0.504807521	3.123641323	0.001996008	0.51376163
Control	LPFC_TMS_5mm	Go_NoGo	318	0.53	0.042222979	0.485166109	3.123641323	0.001996008	0.51376163
Control	LPFC_TMS_5mm	Go_NoGo	319	0.53	0.053137719	0.501312806	3.123641323	0.001996008	0.51376163
Control	LPFC_TMS_5mm	Go_NoGo	320	0.53	0.059771655	0.50640955	3.123641323	0.001996008	0.51376163
Control	LPFC_TMS_5mm	Go_NoGo	321	0.53	0.057431181	0.50083892	3.123641323	0.001996008	0.51376163
Control	LPFC_TMS_5mm	Go_NoGo	322	0.53	0.05232807	0.503407889	3.123641323	0.001996008	0.51376163
Control	LPFC_TMS_5mm	Go_NoGo	323	0.53	0.053617556	0.503135772	3.123641323	0.001996008	0.51376163
Control	LPFC_TMS_5mm	Go_NoGo	324	0.53	0.042312167	0.486771801	3.123641323	0.001996008	0.51376163
Control	LPFC_TMS_5mm	Go_NoGo	325	0.53	0.047142929	0.489259526	3.123641323	0.001996008	0.51376163
Control	LPFC_TMS_5mm	Go_NoGo	326	0.53	0.04659377	0.507219511	3.123641323	0.001996008	0.51376163
Control	LPFC_TMS_5mm	Go_NoGo	327	0.53	0.046512072	0.502362884	3.123641323	0.001996008	0.51376163
Control	LPFC_TMS_5mm	Go_NoGo	328	0.53	0.048539617	0.493553897	3.123641323	0.001996008	0.51376163
Control	LPFC_TMS_5mm	Go_NoGo	329	0.53	0.042695842	0.491496249	3.123641323	0.001996008	0.51376163
Control	LPFC_TMS_5mm	Go_NoGo	330	0.53	0.036881595	0.499900814	3.123641323	0.001996008	0.51376163
Control	LPFC_TMS_5mm	Go_NoGo	331	0.53	0.048668493	0.510373571	3.123641323	0.001996008	0.51376163
Control	LPFC_TMS_5mm	Go_NoGo	332	0.53	0.048617081	0.485418321	3.123641323	0.001996008	0.51376163
Control	LPFC_TMS_5mm	Go_NoGo	333	0.53	0.040078936	0.500338416	3.123641323	0.001996008	0.51376163
Control	LPFC_TMS_5mm	Go_NoGo	334	0.53	0.042057637	0.477197984	3.123641323	0.001996008	0.51376163
Control	LPFC_TMS_5mm	Go_NoGo	335	0.53	0.043085395	0.512102849	3.123641323	0.001996008	0.51376163
Control	LPFC_TMS_5mm	Go_NoGo	336	0.53	0.041860304	0.506228709	3.123641323	0.001996008	0.51376163
Control	LPFC_TMS_5mm	Go_NoGo	337	0.53	0.037172827	0.522039566	3.123641323	0.001996008	0.51376163
Control	LPFC_TMS_5mm	Go_NoGo	338	0.53	0.046953387	0.513436836	3.123641323	0.001996008	0.51376163
Control	LPFC_TMS_5mm	Go_NoGo	339	0.53	0.042578122	0.508817796	3.123641323	0.001996008	0.51376163
Control	LPFC_TMS_5mm	Go_NoGo	340	0.53	0.05701111	0.489935486	3.123641323	0.001996008	0.51376163
Control	LPFC_TMS_5mm	Go_NoGo	341	0.53	0.035251411	0.502636105	3.123641323	0.001996008	0.51376163
Control	LPFC_TMS_5mm	Go_NoGo	342	0.53	0.048559469	0.502514135	3.123641323	0.001996008	0.51376163
Control	LPFC_TMS_5mm	Go_NoGo	343	0.53	0.057214246	0.495263696	3.123641323	0.001996008	0.51376163
Control	LPFC_TMS_5mm	Go_NoGo	344	0.53	0.044443335	0.494328975	3.123641323	0.001996008	0.51376163
Control	LPFC_TMS_5mm	Go_NoGo	345	0.53	0.050279275	0.515631458	3.123641323	0.001996008	0.51376163
Control	LPFC_TMS_5mm	Go_NoGo	346	0.53	0.049571638	0.500144912	3.123641323	0.001996008	0.51376163
Control	LPFC_TMS_5mm	Go_NoGo	347	0.53	0.057235374	0.493303637	3.123641323	0.001996008	0.51376163
Control	LPFC_TMS_5mm	Go_NoGo	348	0.53	0.054192239	0.501542418	3.123641323	0.001996008	0.51376163
Control	LPFC_TMS_5mm	Go_NoGo	349	0.53	0.041474867	0.50509447	3.123641323	0.001996008	0.51376163
Control	LPFC_TMS_5mm	Go_NoGo	350	0.53	0.054549165	0.505913773	3.123641323	0.001996008	0.51376163
Control	LPFC_TMS_5mm	Go_NoGo	351	0.53	0.050326119	0.48403911	3.123641323	0.001996008	0.51376163
Control	LPFC_TMS_5mm	Go_NoGo	352	0.53	0.054248775	0.498220075	3.123641323	0.001996008	0.51376163
Control	LPFC_TMS_5mm	Go_NoGo	353	0.53	0.043757655	0.513477345	3.123641323	0.001996008	0.51376163
Control	LPFC_TMS_5mm	Go_NoGo	354	0.53	0.047447015	0.49902966	3.123641323	0.001996008	0.51376163
Control	LPFC_TMS_5mm	Go_NoGo	355	0.53	0.054590342	0.506415142	3.123641323	0.001996008	0.51376163
Control	LPFC_TMS_5mm	Go_NoGo	356	0.53	0.036660685	0.50424171	3.123641323	0.001996008	0.51376163
Control	LPFC_TMS_5mm	Go_NoGo	357	0.53	0.05111059	0.499301374	3.123641323	0.001996008	0.51376163
Control	LPFC_TMS_5mm	Go_NoGo	358	0.53	0.047602663	0.509120116	3.123641323	0.001996008	0.51376163
Control	LPFC_TMS_5mm	Go_NoGo	359	0.53	0.053914126	0.50745339	3.123641323	0.001996008	0.51376163
Control	LPFC_TMS_5mm	Go_NoGo	360	0.53	0.039863284	0.509196061	3.123641323	0.001996008	0.51376163
Control	LPFC_TMS_5mm	Go_NoGo	361	0.53	0.050258054	0.506381965	3.123641323	0.001996008	0.51376163
Control	LPFC_TMS_5mm	Go_NoGo	362	0.53	0.045249355	0.500847671	3.123641323	0.001996008	0.51376163
Control	LPFC_TMS_5mm	Go_NoGo	363	0.53	0.036326032	0.498175843	3.123641323	0.001996008	0.51376163
Control	LPFC_TMS_5mm	Go_NoGo	364	0.53	0.043825063	0.506569418	3.123641323	0.001996008	0.51376163
Control	LPFC_TMS_5mm	Go_NoGo	365	0.53	0.041410557	0.492741439	3.123641323	0.001996008	0.51376163
Control	LPFC_TMS_5mm	Go_NoGo	366	0.53	0.050001069	0.503422071	3.123641323	0.001996008	0.51376163
Control	LPFC_TMS_5mm	Go_NoGo	367	0.53	0.050054486	0.493389902	3.123641323	0.001996008	0.51376163
Control	LPFC_TMS_5mm	Go_NoGo	368	0.53	0.056147737	0.499258402	3.123641323	0.001996008	0.51376163
Control	LPFC_TMS_5mm	Go_NoGo	369	0.53	0.04293349	0.494993083	3.123641323	0.001996008	0.51376163
Control	LPFC_TMS_5mm	Go_NoGo	370	0.53	0.050715284	0.500379392	3.123641323	0.001996008	0.51376163
Control	LPFC_TMS_5mm	Go_NoGo	371	0.53	0.043303463	0.494896203	3.123641323	0.001996008	0.51376163
Control	LPFC_TMS_5mm	Go_NoGo	372	0.53	0.045602756	0.510772974	3.123641323	0.001996008	0.51376163
Control	LPFC_TMS_5mm	Go_NoGo	373	0.53	0.050535788	0.48765738	3.123641323	0.001996008	0.51376163
Control	LPFC_TMS_5mm	Go_NoGo	374	0.53	0.056541532	0.505862938	3.123641323	0.001996008	0.51376163
Control	LPFC_TMS_5mm	Go_NoGo	375	0.53	0.043989593	0.508747251	3.123641323	0.001996008	0.51376163
Control	LPFC_TMS_5mm	Go_NoGo	376	0.53	0.04692919	0.494976407	3.123641323	0.001996008	0.51376163
Control	LPFC_TMS_5mm	Go_NoGo	377	0.53	0.053747107	0.513305726	3.123641323	0.001996008	0.51376163
Control	LPFC_TMS_5mm	Go_NoGo	378	0.53	0.060062839	0.515654237	3.123641323	0.001996008	0.51376163
Control	LPFC_TMS_5mm	Go_NoGo	379	0.53	0.052874547	0.500516164	3.123641323	0.001996008	0.51376163
Control	LPFC_TMS_5mm	Go_NoGo	380	0.53	0.050804663	0.52167392	3.123641323	0.001996008	0.51376163
Control	LPFC_TMS_5mm	Go_NoGo	381	0.53	0.053539372	0.488305436	3.123641323	0.001996008	0.51376163
Control	LPFC_TMS_5mm	Go_NoGo	382	0.53	0.043316252	0.509719593	3.123641323	0.001996008	0.51376163
Control	LPFC_TMS_5mm	Go_NoGo	383	0.53	0.047208006	0.513484662	3.123641323	0.001996008	0.51376163
Control	LPFC_TMS_5mm	Go_NoGo	384	0.53	0.048519077	0.500262866	3.123641323	0.001996008	0.51376163
Control	LPFC_TMS_5mm	Go_NoGo	385	0.53	0.04027056	0.503809	3.123641323	0.001996008	0.51376163
Control	LPFC_TMS_5mm	Go_NoGo	386	0.53	0.044594279	0.490599814	3.123641323	0.001996008	0.51376163
Control	LPFC_TMS_5mm	Go_NoGo	387	0.53	0.054359655	0.493758948	3.123641323	0.001996008	0.51376163
Control	LPFC_TMS_5mm	Go_NoGo	388	0.53	0.049543278	0.511475784	3.123641323	0.001996008	0.51376163
Control	LPFC_TMS_5mm	Go_NoGo	389	0.53	0.050307923	0.498423482	3.123641323	0.001996008	0.51376163
Control	LPFC_TMS_5mm	Go_NoGo	390	0.53	0.04232809	0.501379355	3.123641323	0.001996008	0.51376163
Control	LPFC_TMS_5mm	Go_NoGo	391	0.53	0.051166384	0.501022539	3.123641323	0.001996008	0.51376163
Control	LPFC_TMS_5mm	Go_NoGo	392	0.53	0.048650902	0.508412323	3.123641323	0.001996008	0.51376163
Control	LPFC_TMS_5mm	Go_NoGo	393	0.53	0.048029889	0.501660137	3.123641323	0.001996008	0.51376163
Control	LPFC_TMS_5mm	Go_NoGo	394	0.53	0.044132243	0.499653308	3.123641323	0.001996008	0.51376163
Control	LPFC_TMS_5mm	Go_NoGo	395	0.53	0.049280917	0.499269573	3.123641323	0.001996008	0.51376163
Control	LPFC_TMS_5mm	Go_NoGo	396	0.53	0.050184921	0.498651558	3.123641323	0.001996008	0.51376163
Control	LPFC_TMS_5mm	Go_NoGo	397	0.53	0.060192194	0.497105507	3.123641323	0.001996008	0.51376163
Control	LPFC_TMS_5mm	Go_NoGo	398	0.53	0.060204034	0.499905566	3.123641323	0.001996008	0.51376163
Control	LPFC_TMS_5mm	Go_NoGo	399	0.53	0.043922662	0.51637141	3.123641323	0.001996008	0.51376163
Control	LPFC_TMS_5mm	Go_NoGo	400	0.53	0.050902204	0.510742427	3.123641323	0.001996008	0.51376163
Control	LPFC_TMS_5mm	Go_NoGo	401	0.53	0.048210611	0.5073576	3.123641323	0.001996008	0.51376163
Control	LPFC_TMS_5mm	Go_NoGo	402	0.53	0.042736428	0.498447053	3.123641323	0.001996008	0.51376163
Control	LPFC_TMS_5mm	Go_NoGo	403	0.53	0.043441551	0.50742991	3.123641323	0.001996008	0.51376163
Control	LPFC_TMS_5mm	Go_NoGo	404	0.53	0.050306768	0.510390114	3.123641323	0.001996008	0.51376163
Control	LPFC_TMS_5mm	Go_NoGo	405	0.53	0.040610814	0.500274824	3.123641323	0.001996008	0.51376163
Control	LPFC_TMS_5mm	Go_NoGo	406	0.53	0.049452644	0.506375105	3.123641323	0.001996008	0.51376163
Control	LPFC_TMS_5mm	Go_NoGo	407	0.53	0.048125713	0.506136534	3.123641323	0.001996008	0.51376163
Control	LPFC_TMS_5mm	Go_NoGo	408	0.53	0.047715253	0.500580869	3.123641323	0.001996008	0.51376163
Control	LPFC_TMS_5mm	Go_NoGo	409	0.53	0.0425179	0.504642657	3.123641323	0.001996008	0.51376163
Control	LPFC_TMS_5mm	Go_NoGo	410	0.53	0.048024829	0.493923498	3.123641323	0.001996008	0.51376163
Control	LPFC_TMS_5mm	Go_NoGo	411	0.53	0.049026869	0.496346825	3.123641323	0.001996008	0.51376163
Control	LPFC_TMS_5mm	Go_NoGo	412	0.53	0.05970349	0.492554655	3.123641323	0.001996008	0.51376163
Control	LPFC_TMS_5mm	Go_NoGo	413	0.53	0.046196334	0.494489312	3.123641323	0.001996008	0.51376163
Control	LPFC_TMS_5mm	Go_NoGo	414	0.53	0.050629934	0.490651074	3.123641323	0.001996008	0.51376163
Control	LPFC_TMS_5mm	Go_NoGo	415	0.53	0.042750071	0.506374995	3.123641323	0.001996008	0.51376163
Control	LPFC_TMS_5mm	Go_NoGo	416	0.53	0.045124648	0.502587417	3.123641323	0.001996008	0.51376163
Control	LPFC_TMS_5mm	Go_NoGo	417	0.53	0.043837003	0.486070529	3.123641323	0.001996008	0.51376163
Control	LPFC_TMS_5mm	Go_NoGo	418	0.53	0.056958534	0.494075792	3.123641323	0.001996008	0.51376163
Control	LPFC_TMS_5mm	Go_NoGo	419	0.53	0.045563438	0.504148923	3.123641323	0.001996008	0.51376163
Control	LPFC_TMS_5mm	Go_NoGo	420	0.53	0.049456368	0.504075333	3.123641323	0.001996008	0.51376163
Control	LPFC_TMS_5mm	Go_NoGo	421	0.53	0.051356769	0.5024521	3.123641323	0.001996008	0.51376163
Control	LPFC_TMS_5mm	Go_NoGo	422	0.53	0.063493382	0.490875147	3.123641323	0.001996008	0.51376163
Control	LPFC_TMS_5mm	Go_NoGo	423	0.53	0.058765931	0.49704104	3.123641323	0.001996008	0.51376163
Control	LPFC_TMS_5mm	Go_NoGo	424	0.53	0.038064471	0.492047725	3.123641323	0.001996008	0.51376163
Control	LPFC_TMS_5mm	Go_NoGo	425	0.53	0.050815829	0.483132936	3.123641323	0.001996008	0.51376163
Control	LPFC_TMS_5mm	Go_NoGo	426	0.53	0.042702822	0.513108312	3.123641323	0.001996008	0.51376163
Control	LPFC_TMS_5mm	Go_NoGo	427	0.53	0.048321726	0.472010434	3.123641323	0.001996008	0.51376163
Control	LPFC_TMS_5mm	Go_NoGo	428	0.53	0.046278492	0.506908088	3.123641323	0.001996008	0.51376163
Control	LPFC_TMS_5mm	Go_NoGo	429	0.53	0.05120247	0.481246427	3.123641323	0.001996008	0.51376163
Control	LPFC_TMS_5mm	Go_NoGo	430	0.53	0.062549306	0.497102964	3.123641323	0.001996008	0.51376163
Control	LPFC_TMS_5mm	Go_NoGo	431	0.53	0.047467316	0.49793761	3.123641323	0.001996008	0.51376163
Control	LPFC_TMS_5mm	Go_NoGo	432	0.53	0.054535162	0.479373799	3.123641323	0.001996008	0.51376163
Control	LPFC_TMS_5mm	Go_NoGo	433	0.53	0.054098447	0.492950461	3.123641323	0.001996008	0.51376163
Control	LPFC_TMS_5mm	Go_NoGo	434	0.53	0.043759553	0.507071734	3.123641323	0.001996008	0.51376163
Control	LPFC_TMS_5mm	Go_NoGo	435	0.53	0.05023648	0.496813815	3.123641323	0.001996008	0.51376163
Control	LPFC_TMS_5mm	Go_NoGo	436	0.53	0.058934613	0.501350449	3.123641323	0.001996008	0.51376163
Control	LPFC_TMS_5mm	Go_NoGo	437	0.53	0.044362608	0.503608087	3.123641323	0.001996008	0.51376163
Control	LPFC_TMS_5mm	Go_NoGo	438	0.53	0.032064995	0.508657783	3.123641323	0.001996008	0.51376163
Control	LPFC_TMS_5mm	Go_NoGo	439	0.53	0.050887955	0.497571018	3.123641323	0.001996008	0.51376163
Control	LPFC_TMS_5mm	Go_NoGo	440	0.53	0.051222681	0.512088806	3.123641323	0.001996008	0.51376163
Control	LPFC_TMS_5mm	Go_NoGo	441	0.53	0.054869467	0.496739563	3.123641323	0.001996008	0.51376163
Control	LPFC_TMS_5mm	Go_NoGo	442	0.53	0.062357793	0.481904222	3.123641323	0.001996008	0.51376163
Control	LPFC_TMS_5mm	Go_NoGo	443	0.53	0.0410936	0.498418535	3.123641323	0.001996008	0.51376163
Control	LPFC_TMS_5mm	Go_NoGo	444	0.53	0.041826726	0.493584429	3.123641323	0.001996008	0.51376163
Control	LPFC_TMS_5mm	Go_NoGo	445	0.53	0.048382514	0.483993045	3.123641323	0.001996008	0.51376163
Control	LPFC_TMS_5mm	Go_NoGo	446	0.53	0.042339791	0.501171811	3.123641323	0.001996008	0.51376163
Control	LPFC_TMS_5mm	Go_NoGo	447	0.53	0.047999107	0.497499808	3.123641323	0.001996008	0.51376163
Control	LPFC_TMS_5mm	Go_NoGo	448	0.53	0.051301641	0.492134807	3.123641323	0.001996008	0.51376163
Control	LPFC_TMS_5mm	Go_NoGo	449	0.53	0.042370271	0.506012249	3.123641323	0.001996008	0.51376163
Control	LPFC_TMS_5mm	Go_NoGo	450	0.53	0.041701195	0.495924199	3.123641323	0.001996008	0.51376163
Control	LPFC_TMS_5mm	Go_NoGo	451	0.53	0.056605865	0.504446566	3.123641323	0.001996008	0.51376163
Control	LPFC_TMS_5mm	Go_NoGo	452	0.53	0.038742362	0.505533989	3.123641323	0.001996008	0.51376163
Control	LPFC_TMS_5mm	Go_NoGo	453	0.53	0.05684552	0.485656042	3.123641323	0.001996008	0.51376163
Control	LPFC_TMS_5mm	Go_NoGo	454	0.53	0.048599679	0.498028426	3.123641323	0.001996008	0.51376163
Control	LPFC_TMS_5mm	Go_NoGo	455	0.53	0.037691098	0.508243846	3.123641323	0.001996008	0.51376163
Control	LPFC_TMS_5mm	Go_NoGo	456	0.53	0.054791079	0.512219183	3.123641323	0.001996008	0.51376163
Control	LPFC_TMS_5mm	Go_NoGo	457	0.53	0.041574121	0.508150559	3.123641323	0.001996008	0.51376163
Control	LPFC_TMS_5mm	Go_NoGo	458	0.53	0.045588969	0.494175829	3.123641323	0.001996008	0.51376163
Control	LPFC_TMS_5mm	Go_NoGo	459	0.53	0.040836769	0.491745082	3.123641323	0.001996008	0.51376163
Control	LPFC_TMS_5mm	Go_NoGo	460	0.53	0.04270423	0.499849261	3.123641323	0.001996008	0.51376163
Control	LPFC_TMS_5mm	Go_NoGo	461	0.53	0.049905101	0.496425162	3.123641323	0.001996008	0.51376163
Control	LPFC_TMS_5mm	Go_NoGo	462	0.53	0.038566407	0.513174788	3.123641323	0.001996008	0.51376163
Control	LPFC_TMS_5mm	Go_NoGo	463	0.53	0.048659851	0.501109511	3.123641323	0.001996008	0.51376163
Control	LPFC_TMS_5mm	Go_NoGo	464	0.53	0.039187524	0.49822844	3.123641323	0.001996008	0.51376163
Control	LPFC_TMS_5mm	Go_NoGo	465	0.53	0.047165641	0.501046081	3.123641323	0.001996008	0.51376163
Control	LPFC_TMS_5mm	Go_NoGo	466	0.53	0.055045059	0.506064677	3.123641323	0.001996008	0.51376163
Control	LPFC_TMS_5mm	Go_NoGo	467	0.53	0.053647482	0.497952481	3.123641323	0.001996008	0.51376163
Control	LPFC_TMS_5mm	Go_NoGo	468	0.53	0.053806667	0.485386067	3.123641323	0.001996008	0.51376163
Control	LPFC_TMS_5mm	Go_NoGo	469	0.53	0.048526229	0.490682465	3.123641323	0.001996008	0.51376163
Control	LPFC_TMS_5mm	Go_NoGo	470	0.53	0.055651255	0.506223873	3.123641323	0.001996008	0.51376163
Control	LPFC_TMS_5mm	Go_NoGo	471	0.53	0.050319276	0.486626889	3.123641323	0.001996008	0.51376163
Control	LPFC_TMS_5mm	Go_NoGo	472	0.53	0.049240338	0.497606235	3.123641323	0.001996008	0.51376163
Control	LPFC_TMS_5mm	Go_NoGo	473	0.53	0.04733838	0.505067146	3.123641323	0.001996008	0.51376163
Control	LPFC_TMS_5mm	Go_NoGo	474	0.53	0.042258895	0.496011626	3.123641323	0.001996008	0.51376163
Control	LPFC_TMS_5mm	Go_NoGo	475	0.53	0.04836504	0.500178211	3.123641323	0.001996008	0.51376163
Control	LPFC_TMS_5mm	Go_NoGo	476	0.53	0.048559468	0.505515133	3.123641323	0.001996008	0.51376163
Control	LPFC_TMS_5mm	Go_NoGo	477	0.53	0.041864163	0.498604525	3.123641323	0.001996008	0.51376163
Control	LPFC_TMS_5mm	Go_NoGo	478	0.53	0.052940522	0.505416815	3.123641323	0.001996008	0.51376163
Control	LPFC_TMS_5mm	Go_NoGo	479	0.53	0.046336895	0.505999035	3.123641323	0.001996008	0.51376163
Control	LPFC_TMS_5mm	Go_NoGo	480	0.53	0.044729606	0.500620328	3.123641323	0.001996008	0.51376163
Control	LPFC_TMS_5mm	Go_NoGo	481	0.53	0.041786104	0.512186661	3.123641323	0.001996008	0.51376163
Control	LPFC_TMS_5mm	Go_NoGo	482	0.53	0.049012444	0.501760082	3.123641323	0.001996008	0.51376163
Control	LPFC_TMS_5mm	Go_NoGo	483	0.53	0.052734682	0.488871747	3.123641323	0.001996008	0.51376163
Control	LPFC_TMS_5mm	Go_NoGo	484	0.53	0.060243403	0.505276888	3.123641323	0.001996008	0.51376163
Control	LPFC_TMS_5mm	Go_NoGo	485	0.53	0.05842466	0.497578055	3.123641323	0.001996008	0.51376163
Control	LPFC_TMS_5mm	Go_NoGo	486	0.53	0.043360289	0.505315954	3.123641323	0.001996008	0.51376163
Control	LPFC_TMS_5mm	Go_NoGo	487	0.53	0.058268312	0.501104893	3.123641323	0.001996008	0.51376163
Control	LPFC_TMS_5mm	Go_NoGo	488	0.53	0.052115709	0.495961181	3.123641323	0.001996008	0.51376163
Control	LPFC_TMS_5mm	Go_NoGo	489	0.53	0.040655642	0.494565223	3.123641323	0.001996008	0.51376163
Control	LPFC_TMS_5mm	Go_NoGo	490	0.53	0.046089416	0.514854278	3.123641323	0.001996008	0.51376163
Control	LPFC_TMS_5mm	Go_NoGo	491	0.53	0.043414836	0.495820825	3.123641323	0.001996008	0.51376163
Control	LPFC_TMS_5mm	Go_NoGo	492	0.53	0.047573763	0.510542051	3.123641323	0.001996008	0.51376163
Control	LPFC_TMS_5mm	Go_NoGo	493	0.53	0.03505606	0.5126085	3.123641323	0.001996008	0.51376163
Control	LPFC_TMS_5mm	Go_NoGo	494	0.53	0.050851492	0.480967596	3.123641323	0.001996008	0.51376163
Control	LPFC_TMS_5mm	Go_NoGo	495	0.53	0.040345726	0.49226927	3.123641323	0.001996008	0.51376163
Control	LPFC_TMS_5mm	Go_NoGo	496	0.53	0.042031227	0.506865542	3.123641323	0.001996008	0.51376163
Control	LPFC_TMS_5mm	Go_NoGo	497	0.53	0.058955708	0.506731417	3.123641323	0.001996008	0.51376163
Control	LPFC_TMS_5mm	Go_NoGo	498	0.53	0.047488477	0.490737864	3.123641323	0.001996008	0.51376163
Control	LPFC_TMS_5mm	Go_NoGo	499	0.53	0.065043273	0.520001205	3.123641323	0.001996008	0.51376163
mid-LPFC	LPFC_TMS_5mm	Go_NoGo	0	0.5	0.040260063	0.492950355	0.084530942	0.453093812	0.516343989
mid-LPFC	LPFC_TMS_5mm	Go_NoGo	1	0.5	0.047366537	0.500276128	0.084530942	0.453093812	0.516343989
mid-LPFC	LPFC_TMS_5mm	Go_NoGo	2	0.5	0.049083511	0.501954605	0.084530942	0.453093812	0.516343989
mid-LPFC	LPFC_TMS_5mm	Go_NoGo	3	0.5	0.04340102	0.513042107	0.084530942	0.453093812	0.516343989
mid-LPFC	LPFC_TMS_5mm	Go_NoGo	4	0.5	0.052229709	0.493351209	0.084530942	0.453093812	0.516343989
mid-LPFC	LPFC_TMS_5mm	Go_NoGo	5	0.5	0.055622675	0.491220691	0.084530942	0.453093812	0.516343989
mid-LPFC	LPFC_TMS_5mm	Go_NoGo	6	0.5	0.044432893	0.509347841	0.084530942	0.453093812	0.516343989
mid-LPFC	LPFC_TMS_5mm	Go_NoGo	7	0.5	0.041714725	0.500001116	0.084530942	0.453093812	0.516343989
mid-LPFC	LPFC_TMS_5mm	Go_NoGo	8	0.5	0.045311665	0.515539471	0.084530942	0.453093812	0.516343989
mid-LPFC	LPFC_TMS_5mm	Go_NoGo	9	0.5	0.047748175	0.504243447	0.084530942	0.453093812	0.516343989
mid-LPFC	LPFC_TMS_5mm	Go_NoGo	10	0.5	0.067244409	0.480360142	0.084530942	0.453093812	0.516343989
mid-LPFC	LPFC_TMS_5mm	Go_NoGo	11	0.5	0.059753863	0.497886278	0.084530942	0.453093812	0.516343989
mid-LPFC	LPFC_TMS_5mm	Go_NoGo	12	0.5	0.056315321	0.5082883	0.084530942	0.453093812	0.516343989
mid-LPFC	LPFC_TMS_5mm	Go_NoGo	13	0.5	0.04914791	0.490032518	0.084530942	0.453093812	0.516343989
mid-LPFC	LPFC_TMS_5mm	Go_NoGo	14	0.5	0.047770786	0.514000988	0.084530942	0.453093812	0.516343989
mid-LPFC	LPFC_TMS_5mm	Go_NoGo	15	0.5	0.04377363	0.498817961	0.084530942	0.453093812	0.516343989
mid-LPFC	LPFC_TMS_5mm	Go_NoGo	16	0.5	0.054314417	0.50027751	0.084530942	0.453093812	0.516343989
mid-LPFC	LPFC_TMS_5mm	Go_NoGo	17	0.5	0.038045666	0.500134392	0.084530942	0.453093812	0.516343989
mid-LPFC	LPFC_TMS_5mm	Go_NoGo	18	0.5	0.049376448	0.483633815	0.084530942	0.453093812	0.516343989
mid-LPFC	LPFC_TMS_5mm	Go_NoGo	19	0.5	0.05382964	0.504751321	0.084530942	0.453093812	0.516343989
mid-LPFC	LPFC_TMS_5mm	Go_NoGo	20	0.5	0.046275716	0.501607579	0.084530942	0.453093812	0.516343989
mid-LPFC	LPFC_TMS_5mm	Go_NoGo	21	0.5	0.05287923	0.491444281	0.084530942	0.453093812	0.516343989
mid-LPFC	LPFC_TMS_5mm	Go_NoGo	22	0.5	0.046011534	0.518699254	0.084530942	0.453093812	0.516343989
mid-LPFC	LPFC_TMS_5mm	Go_NoGo	23	0.5	0.042481687	0.512858245	0.084530942	0.453093812	0.516343989
mid-LPFC	LPFC_TMS_5mm	Go_NoGo	24	0.5	0.044904223	0.493684376	0.084530942	0.453093812	0.516343989
mid-LPFC	LPFC_TMS_5mm	Go_NoGo	25	0.5	0.040773041	0.494147796	0.084530942	0.453093812	0.516343989
mid-LPFC	LPFC_TMS_5mm	Go_NoGo	26	0.5	0.034407357	0.490244677	0.084530942	0.453093812	0.516343989
mid-LPFC	LPFC_TMS_5mm	Go_NoGo	27	0.5	0.04981433	0.487184383	0.084530942	0.453093812	0.516343989
mid-LPFC	LPFC_TMS_5mm	Go_NoGo	28	0.5	0.058007661	0.490730679	0.084530942	0.453093812	0.516343989
mid-LPFC	LPFC_TMS_5mm	Go_NoGo	29	0.5	0.047013835	0.510080339	0.084530942	0.453093812	0.516343989
mid-LPFC	LPFC_TMS_5mm	Go_NoGo	30	0.5	0.054696222	0.495501079	0.084530942	0.453093812	0.516343989
mid-LPFC	LPFC_TMS_5mm	Go_NoGo	31	0.5	0.047728513	0.503100016	0.084530942	0.453093812	0.516343989
mid-LPFC	LPFC_TMS_5mm	Go_NoGo	32	0.5	0.051161908	0.499311711	0.084530942	0.453093812	0.516343989
mid-LPFC	LPFC_TMS_5mm	Go_NoGo	33	0.5	0.053190047	0.518081002	0.084530942	0.453093812	0.516343989
mid-LPFC	LPFC_TMS_5mm	Go_NoGo	34	0.5	0.044494536	0.516754066	0.084530942	0.453093812	0.516343989
mid-LPFC	LPFC_TMS_5mm	Go_NoGo	35	0.5	0.054296876	0.494054711	0.084530942	0.453093812	0.516343989
mid-LPFC	LPFC_TMS_5mm	Go_NoGo	36	0.5	0.04727222	0.504293204	0.084530942	0.453093812	0.516343989
mid-LPFC	LPFC_TMS_5mm	Go_NoGo	37	0.5	0.04861292	0.493409024	0.084530942	0.453093812	0.516343989
mid-LPFC	LPFC_TMS_5mm	Go_NoGo	38	0.5	0.040484079	0.496268312	0.084530942	0.453093812	0.516343989
mid-LPFC	LPFC_TMS_5mm	Go_NoGo	39	0.5	0.045655784	0.492408557	0.084530942	0.453093812	0.516343989
mid-LPFC	LPFC_TMS_5mm	Go_NoGo	40	0.5	0.052366692	0.513151755	0.084530942	0.453093812	0.516343989
mid-LPFC	LPFC_TMS_5mm	Go_NoGo	41	0.5	0.048976747	0.491115131	0.084530942	0.453093812	0.516343989
mid-LPFC	LPFC_TMS_5mm	Go_NoGo	42	0.5	0.048421028	0.497752101	0.084530942	0.453093812	0.516343989
mid-LPFC	LPFC_TMS_5mm	Go_NoGo	43	0.5	0.058316243	0.503436727	0.084530942	0.453093812	0.516343989
mid-LPFC	LPFC_TMS_5mm	Go_NoGo	44	0.5	0.053933405	0.493742326	0.084530942	0.453093812	0.516343989
mid-LPFC	LPFC_TMS_5mm	Go_NoGo	45	0.5	0.050368276	0.485088216	0.084530942	0.453093812	0.516343989
mid-LPFC	LPFC_TMS_5mm	Go_NoGo	46	0.5	0.038736079	0.506871877	0.084530942	0.453093812	0.516343989
mid-LPFC	LPFC_TMS_5mm	Go_NoGo	47	0.5	0.052273446	0.477825193	0.084530942	0.453093812	0.516343989
mid-LPFC	LPFC_TMS_5mm	Go_NoGo	48	0.5	0.056113363	0.504388112	0.084530942	0.453093812	0.516343989
mid-LPFC	LPFC_TMS_5mm	Go_NoGo	49	0.5	0.06641263	0.507464275	0.084530942	0.453093812	0.516343989
mid-LPFC	LPFC_TMS_5mm	Go_NoGo	50	0.5	0.041478434	0.507158179	0.084530942	0.453093812	0.516343989
mid-LPFC	LPFC_TMS_5mm	Go_NoGo	51	0.5	0.050158194	0.505764534	0.084530942	0.453093812	0.516343989
mid-LPFC	LPFC_TMS_5mm	Go_NoGo	52	0.5	0.040254175	0.504325262	0.084530942	0.453093812	0.516343989
mid-LPFC	LPFC_TMS_5mm	Go_NoGo	53	0.5	0.046750917	0.483082493	0.084530942	0.453093812	0.516343989
mid-LPFC	LPFC_TMS_5mm	Go_NoGo	54	0.5	0.057112143	0.499069842	0.084530942	0.453093812	0.516343989
mid-LPFC	LPFC_TMS_5mm	Go_NoGo	55	0.5	0.038845752	0.50546494	0.084530942	0.453093812	0.516343989
mid-LPFC	LPFC_TMS_5mm	Go_NoGo	56	0.5	0.053508063	0.488378333	0.084530942	0.453093812	0.516343989
mid-LPFC	LPFC_TMS_5mm	Go_NoGo	57	0.5	0.043293387	0.503325725	0.084530942	0.453093812	0.516343989
mid-LPFC	LPFC_TMS_5mm	Go_NoGo	58	0.5	0.058309862	0.50368104	0.084530942	0.453093812	0.516343989
mid-LPFC	LPFC_TMS_5mm	Go_NoGo	59	0.5	0.042076992	0.49377008	0.084530942	0.453093812	0.516343989
mid-LPFC	LPFC_TMS_5mm	Go_NoGo	60	0.5	0.061009306	0.497039928	0.084530942	0.453093812	0.516343989
mid-LPFC	LPFC_TMS_5mm	Go_NoGo	61	0.5	0.059402771	0.491495356	0.084530942	0.453093812	0.516343989
mid-LPFC	LPFC_TMS_5mm	Go_NoGo	62	0.5	0.03837164	0.494124216	0.084530942	0.453093812	0.516343989
mid-LPFC	LPFC_TMS_5mm	Go_NoGo	63	0.5	0.054941509	0.507231013	0.084530942	0.453093812	0.516343989
mid-LPFC	LPFC_TMS_5mm	Go_NoGo	64	0.5	0.051306376	0.49076318	0.084530942	0.453093812	0.516343989
mid-LPFC	LPFC_TMS_5mm	Go_NoGo	65	0.5	0.048447266	0.50045161	0.084530942	0.453093812	0.516343989
mid-LPFC	LPFC_TMS_5mm	Go_NoGo	66	0.5	0.035400552	0.508876813	0.084530942	0.453093812	0.516343989
mid-LPFC	LPFC_TMS_5mm	Go_NoGo	67	0.5	0.050729913	0.517882867	0.084530942	0.453093812	0.516343989
mid-LPFC	LPFC_TMS_5mm	Go_NoGo	68	0.5	0.050794245	0.484513598	0.084530942	0.453093812	0.516343989
mid-LPFC	LPFC_TMS_5mm	Go_NoGo	69	0.5	0.049087857	0.49350796	0.084530942	0.453093812	0.516343989
mid-LPFC	LPFC_TMS_5mm	Go_NoGo	70	0.5	0.049800035	0.483071307	0.084530942	0.453093812	0.516343989
mid-LPFC	LPFC_TMS_5mm	Go_NoGo	71	0.5	0.04445957	0.490566112	0.084530942	0.453093812	0.516343989
mid-LPFC	LPFC_TMS_5mm	Go_NoGo	72	0.5	0.049292337	0.50475992	0.084530942	0.453093812	0.516343989
mid-LPFC	LPFC_TMS_5mm	Go_NoGo	73	0.5	0.048205594	0.487315858	0.084530942	0.453093812	0.516343989
mid-LPFC	LPFC_TMS_5mm	Go_NoGo	74	0.5	0.053936712	0.502810307	0.084530942	0.453093812	0.516343989
mid-LPFC	LPFC_TMS_5mm	Go_NoGo	75	0.5	0.048532543	0.496350516	0.084530942	0.453093812	0.516343989
mid-LPFC	LPFC_TMS_5mm	Go_NoGo	76	0.5	0.05838302	0.50595517	0.084530942	0.453093812	0.516343989
mid-LPFC	LPFC_TMS_5mm	Go_NoGo	77	0.5	0.042523611	0.484827009	0.084530942	0.453093812	0.516343989
mid-LPFC	LPFC_TMS_5mm	Go_NoGo	78	0.5	0.047736429	0.497483139	0.084530942	0.453093812	0.516343989
mid-LPFC	LPFC_TMS_5mm	Go_NoGo	79	0.5	0.036971336	0.488067733	0.084530942	0.453093812	0.516343989
mid-LPFC	LPFC_TMS_5mm	Go_NoGo	80	0.5	0.050881755	0.497553852	0.084530942	0.453093812	0.516343989
mid-LPFC	LPFC_TMS_5mm	Go_NoGo	81	0.5	0.047363785	0.513818078	0.084530942	0.453093812	0.516343989
mid-LPFC	LPFC_TMS_5mm	Go_NoGo	82	0.5	0.059382917	0.496905587	0.084530942	0.453093812	0.516343989
mid-LPFC	LPFC_TMS_5mm	Go_NoGo	83	0.5	0.048022132	0.493139503	0.084530942	0.453093812	0.516343989
mid-LPFC	LPFC_TMS_5mm	Go_NoGo	84	0.5	0.038685227	0.499763235	0.084530942	0.453093812	0.516343989
mid-LPFC	LPFC_TMS_5mm	Go_NoGo	85	0.5	0.047694187	0.49139704	0.084530942	0.453093812	0.516343989
mid-LPFC	LPFC_TMS_5mm	Go_NoGo	86	0.5	0.066624554	0.506735063	0.084530942	0.453093812	0.516343989
mid-LPFC	LPFC_TMS_5mm	Go_NoGo	87	0.5	0.052828995	0.484808777	0.084530942	0.453093812	0.516343989
mid-LPFC	LPFC_TMS_5mm	Go_NoGo	88	0.5	0.038379014	0.489751759	0.084530942	0.453093812	0.516343989
mid-LPFC	LPFC_TMS_5mm	Go_NoGo	89	0.5	0.048615571	0.491426561	0.084530942	0.453093812	0.516343989
mid-LPFC	LPFC_TMS_5mm	Go_NoGo	90	0.5	0.064286165	0.522375835	0.084530942	0.453093812	0.516343989
mid-LPFC	LPFC_TMS_5mm	Go_NoGo	91	0.5	0.050424396	0.499548671	0.084530942	0.453093812	0.516343989
mid-LPFC	LPFC_TMS_5mm	Go_NoGo	92	0.5	0.038271184	0.50866109	0.084530942	0.453093812	0.516343989
mid-LPFC	LPFC_TMS_5mm	Go_NoGo	93	0.5	0.053540817	0.500307456	0.084530942	0.453093812	0.516343989
mid-LPFC	LPFC_TMS_5mm	Go_NoGo	94	0.5	0.047949336	0.49754995	0.084530942	0.453093812	0.516343989
mid-LPFC	LPFC_TMS_5mm	Go_NoGo	95	0.5	0.056381682	0.497397966	0.084530942	0.453093812	0.516343989
mid-LPFC	LPFC_TMS_5mm	Go_NoGo	96	0.5	0.054529444	0.485314391	0.084530942	0.453093812	0.516343989
mid-LPFC	LPFC_TMS_5mm	Go_NoGo	97	0.5	0.058202922	0.502644022	0.084530942	0.453093812	0.516343989
mid-LPFC	LPFC_TMS_5mm	Go_NoGo	98	0.5	0.04124563	0.501151204	0.084530942	0.453093812	0.516343989
mid-LPFC	LPFC_TMS_5mm	Go_NoGo	99	0.5	0.053592427	0.490166647	0.084530942	0.453093812	0.516343989
mid-LPFC	LPFC_TMS_5mm	Go_NoGo	100	0.5	0.054004549	0.505940558	0.084530942	0.453093812	0.516343989
mid-LPFC	LPFC_TMS_5mm	Go_NoGo	101	0.5	0.04874885	0.506380015	0.084530942	0.453093812	0.516343989
mid-LPFC	LPFC_TMS_5mm	Go_NoGo	102	0.5	0.061602742	0.510850742	0.084530942	0.453093812	0.516343989
mid-LPFC	LPFC_TMS_5mm	Go_NoGo	103	0.5	0.03523155	0.492372723	0.084530942	0.453093812	0.516343989
mid-LPFC	LPFC_TMS_5mm	Go_NoGo	104	0.5	0.061538076	0.468806204	0.084530942	0.453093812	0.516343989
mid-LPFC	LPFC_TMS_5mm	Go_NoGo	105	0.5	0.05482353	0.501210255	0.084530942	0.453093812	0.516343989
mid-LPFC	LPFC_TMS_5mm	Go_NoGo	106	0.5	0.051945237	0.494417216	0.084530942	0.453093812	0.516343989
mid-LPFC	LPFC_TMS_5mm	Go_NoGo	107	0.5	0.044187195	0.509749092	0.084530942	0.453093812	0.516343989
mid-LPFC	LPFC_TMS_5mm	Go_NoGo	108	0.5	0.044065929	0.496295323	0.084530942	0.453093812	0.516343989
mid-LPFC	LPFC_TMS_5mm	Go_NoGo	109	0.5	0.0552069	0.485593705	0.084530942	0.453093812	0.516343989
mid-LPFC	LPFC_TMS_5mm	Go_NoGo	110	0.5	0.049799518	0.5016066	0.084530942	0.453093812	0.516343989
mid-LPFC	LPFC_TMS_5mm	Go_NoGo	111	0.5	0.052469318	0.499426384	0.084530942	0.453093812	0.516343989
mid-LPFC	LPFC_TMS_5mm	Go_NoGo	112	0.5	0.053496369	0.507053655	0.084530942	0.453093812	0.516343989
mid-LPFC	LPFC_TMS_5mm	Go_NoGo	113	0.5	0.048183517	0.505721947	0.084530942	0.453093812	0.516343989
mid-LPFC	LPFC_TMS_5mm	Go_NoGo	114	0.5	0.049796609	0.483596462	0.084530942	0.453093812	0.516343989
mid-LPFC	LPFC_TMS_5mm	Go_NoGo	115	0.5	0.049205274	0.500481672	0.084530942	0.453093812	0.516343989
mid-LPFC	LPFC_TMS_5mm	Go_NoGo	116	0.5	0.047248497	0.499188258	0.084530942	0.453093812	0.516343989
mid-LPFC	LPFC_TMS_5mm	Go_NoGo	117	0.5	0.049828861	0.502878612	0.084530942	0.453093812	0.516343989
mid-LPFC	LPFC_TMS_5mm	Go_NoGo	118	0.5	0.050961654	0.486043367	0.084530942	0.453093812	0.516343989
mid-LPFC	LPFC_TMS_5mm	Go_NoGo	119	0.5	0.049150518	0.508994425	0.084530942	0.453093812	0.516343989
mid-LPFC	LPFC_TMS_5mm	Go_NoGo	120	0.5	0.061375499	0.502198234	0.084530942	0.453093812	0.516343989
mid-LPFC	LPFC_TMS_5mm	Go_NoGo	121	0.5	0.048035789	0.510244221	0.084530942	0.453093812	0.516343989
mid-LPFC	LPFC_TMS_5mm	Go_NoGo	122	0.5	0.050309659	0.507267756	0.084530942	0.453093812	0.516343989
mid-LPFC	LPFC_TMS_5mm	Go_NoGo	123	0.5	0.038562867	0.491054374	0.084530942	0.453093812	0.516343989
mid-LPFC	LPFC_TMS_5mm	Go_NoGo	124	0.5	0.047394367	0.507167536	0.084530942	0.453093812	0.516343989
mid-LPFC	LPFC_TMS_5mm	Go_NoGo	125	0.5	0.064470655	0.514541607	0.084530942	0.453093812	0.516343989
mid-LPFC	LPFC_TMS_5mm	Go_NoGo	126	0.5	0.032411816	0.490061092	0.084530942	0.453093812	0.516343989
mid-LPFC	LPFC_TMS_5mm	Go_NoGo	127	0.5	0.045884713	0.510167204	0.084530942	0.453093812	0.516343989
mid-LPFC	LPFC_TMS_5mm	Go_NoGo	128	0.5	0.053518061	0.496394283	0.084530942	0.453093812	0.516343989
mid-LPFC	LPFC_TMS_5mm	Go_NoGo	129	0.5	0.036059633	0.485890689	0.084530942	0.453093812	0.516343989
mid-LPFC	LPFC_TMS_5mm	Go_NoGo	130	0.5	0.051991334	0.499744759	0.084530942	0.453093812	0.516343989
mid-LPFC	LPFC_TMS_5mm	Go_NoGo	131	0.5	0.059775848	0.511166371	0.084530942	0.453093812	0.516343989
mid-LPFC	LPFC_TMS_5mm	Go_NoGo	132	0.5	0.048645899	0.50827311	0.084530942	0.453093812	0.516343989
mid-LPFC	LPFC_TMS_5mm	Go_NoGo	133	0.5	0.045446416	0.499503822	0.084530942	0.453093812	0.516343989
mid-LPFC	LPFC_TMS_5mm	Go_NoGo	134	0.5	0.045941182	0.516343971	0.084530942	0.453093812	0.516343989
mid-LPFC	LPFC_TMS_5mm	Go_NoGo	135	0.5	0.04776772	0.502882373	0.084530942	0.453093812	0.516343989
mid-LPFC	LPFC_TMS_5mm	Go_NoGo	136	0.5	0.052017558	0.495889791	0.084530942	0.453093812	0.516343989
mid-LPFC	LPFC_TMS_5mm	Go_NoGo	137	0.5	0.055615036	0.47673964	0.084530942	0.453093812	0.516343989
mid-LPFC	LPFC_TMS_5mm	Go_NoGo	138	0.5	0.046375214	0.511075283	0.084530942	0.453093812	0.516343989
mid-LPFC	LPFC_TMS_5mm	Go_NoGo	139	0.5	0.043184943	0.511996791	0.084530942	0.453093812	0.516343989
mid-LPFC	LPFC_TMS_5mm	Go_NoGo	140	0.5	0.056469486	0.499007858	0.084530942	0.453093812	0.516343989
mid-LPFC	LPFC_TMS_5mm	Go_NoGo	141	0.5	0.043202163	0.489453051	0.084530942	0.453093812	0.516343989
mid-LPFC	LPFC_TMS_5mm	Go_NoGo	142	0.5	0.063134873	0.503709503	0.084530942	0.453093812	0.516343989
mid-LPFC	LPFC_TMS_5mm	Go_NoGo	143	0.5	0.04588955	0.511017617	0.084530942	0.453093812	0.516343989
mid-LPFC	LPFC_TMS_5mm	Go_NoGo	144	0.5	0.043206431	0.499094115	0.084530942	0.453093812	0.516343989
mid-LPFC	LPFC_TMS_5mm	Go_NoGo	145	0.5	0.049902197	0.49928423	0.084530942	0.453093812	0.516343989
mid-LPFC	LPFC_TMS_5mm	Go_NoGo	146	0.5	0.065276597	0.49489812	0.084530942	0.453093812	0.516343989
mid-LPFC	LPFC_TMS_5mm	Go_NoGo	147	0.5	0.050212846	0.496473024	0.084530942	0.453093812	0.516343989
mid-LPFC	LPFC_TMS_5mm	Go_NoGo	148	0.5	0.057026877	0.484888687	0.084530942	0.453093812	0.516343989
mid-LPFC	LPFC_TMS_5mm	Go_NoGo	149	0.5	0.04205869	0.511029871	0.084530942	0.453093812	0.516343989
mid-LPFC	LPFC_TMS_5mm	Go_NoGo	150	0.5	0.061825285	0.515445473	0.084530942	0.453093812	0.516343989
mid-LPFC	LPFC_TMS_5mm	Go_NoGo	151	0.5	0.033547804	0.507488679	0.084530942	0.453093812	0.516343989
mid-LPFC	LPFC_TMS_5mm	Go_NoGo	152	0.5	0.044380196	0.507841571	0.084530942	0.453093812	0.516343989
mid-LPFC	LPFC_TMS_5mm	Go_NoGo	153	0.5	0.052284653	0.502605289	0.084530942	0.453093812	0.516343989
mid-LPFC	LPFC_TMS_5mm	Go_NoGo	154	0.5	0.041971931	0.493630138	0.084530942	0.453093812	0.516343989
mid-LPFC	LPFC_TMS_5mm	Go_NoGo	155	0.5	0.040386654	0.502659809	0.084530942	0.453093812	0.516343989
mid-LPFC	LPFC_TMS_5mm	Go_NoGo	156	0.5	0.052068472	0.490241296	0.084530942	0.453093812	0.516343989
mid-LPFC	LPFC_TMS_5mm	Go_NoGo	157	0.5	0.053632068	0.493909464	0.084530942	0.453093812	0.516343989
mid-LPFC	LPFC_TMS_5mm	Go_NoGo	158	0.5	0.046491535	0.500365636	0.084530942	0.453093812	0.516343989
mid-LPFC	LPFC_TMS_5mm	Go_NoGo	159	0.5	0.046354819	0.507749786	0.084530942	0.453093812	0.516343989
mid-LPFC	LPFC_TMS_5mm	Go_NoGo	160	0.5	0.045993797	0.502276938	0.084530942	0.453093812	0.516343989
mid-LPFC	LPFC_TMS_5mm	Go_NoGo	161	0.5	0.050472053	0.488166249	0.084530942	0.453093812	0.516343989
mid-LPFC	LPFC_TMS_5mm	Go_NoGo	162	0.5	0.051889336	0.514394091	0.084530942	0.453093812	0.516343989
mid-LPFC	LPFC_TMS_5mm	Go_NoGo	163	0.5	0.058949979	0.501896699	0.084530942	0.453093812	0.516343989
mid-LPFC	LPFC_TMS_5mm	Go_NoGo	164	0.5	0.055298875	0.489896336	0.084530942	0.453093812	0.516343989
mid-LPFC	LPFC_TMS_5mm	Go_NoGo	165	0.5	0.045777665	0.487223636	0.084530942	0.453093812	0.516343989
mid-LPFC	LPFC_TMS_5mm	Go_NoGo	166	0.5	0.060652664	0.504749507	0.084530942	0.453093812	0.516343989
mid-LPFC	LPFC_TMS_5mm	Go_NoGo	167	0.5	0.050950718	0.500910003	0.084530942	0.453093812	0.516343989
mid-LPFC	LPFC_TMS_5mm	Go_NoGo	168	0.5	0.05020341	0.491715782	0.084530942	0.453093812	0.516343989
mid-LPFC	LPFC_TMS_5mm	Go_NoGo	169	0.5	0.055412451	0.514599967	0.084530942	0.453093812	0.516343989
mid-LPFC	LPFC_TMS_5mm	Go_NoGo	170	0.5	0.058208653	0.505772441	0.084530942	0.453093812	0.516343989
mid-LPFC	LPFC_TMS_5mm	Go_NoGo	171	0.5	0.045739174	0.499438478	0.084530942	0.453093812	0.516343989
mid-LPFC	LPFC_TMS_5mm	Go_NoGo	172	0.5	0.036397029	0.490095997	0.084530942	0.453093812	0.516343989
mid-LPFC	LPFC_TMS_5mm	Go_NoGo	173	0.5	0.046808325	0.503715808	0.084530942	0.453093812	0.516343989
mid-LPFC	LPFC_TMS_5mm	Go_NoGo	174	0.5	0.052506212	0.506919268	0.084530942	0.453093812	0.516343989
mid-LPFC	LPFC_TMS_5mm	Go_NoGo	175	0.5	0.051292508	0.498649914	0.084530942	0.453093812	0.516343989
mid-LPFC	LPFC_TMS_5mm	Go_NoGo	176	0.5	0.051784352	0.482184534	0.084530942	0.453093812	0.516343989
mid-LPFC	LPFC_TMS_5mm	Go_NoGo	177	0.5	0.049384042	0.502647906	0.084530942	0.453093812	0.516343989
mid-LPFC	LPFC_TMS_5mm	Go_NoGo	178	0.5	0.036945332	0.494105127	0.084530942	0.453093812	0.516343989
mid-LPFC	LPFC_TMS_5mm	Go_NoGo	179	0.5	0.039525809	0.501439841	0.084530942	0.453093812	0.516343989
mid-LPFC	LPFC_TMS_5mm	Go_NoGo	180	0.5	0.0436191	0.492836898	0.084530942	0.453093812	0.516343989
mid-LPFC	LPFC_TMS_5mm	Go_NoGo	181	0.5	0.062649888	0.490970381	0.084530942	0.453093812	0.516343989
mid-LPFC	LPFC_TMS_5mm	Go_NoGo	182	0.5	0.039022787	0.513667584	0.084530942	0.453093812	0.516343989
mid-LPFC	LPFC_TMS_5mm	Go_NoGo	183	0.5	0.060232297	0.504067346	0.084530942	0.453093812	0.516343989
mid-LPFC	LPFC_TMS_5mm	Go_NoGo	184	0.5	0.052623106	0.492300712	0.084530942	0.453093812	0.516343989
mid-LPFC	LPFC_TMS_5mm	Go_NoGo	185	0.5	0.055214456	0.499205217	0.084530942	0.453093812	0.516343989
mid-LPFC	LPFC_TMS_5mm	Go_NoGo	186	0.5	0.054001825	0.489110828	0.084530942	0.453093812	0.516343989
mid-LPFC	LPFC_TMS_5mm	Go_NoGo	187	0.5	0.041313004	0.500809891	0.084530942	0.453093812	0.516343989
mid-LPFC	LPFC_TMS_5mm	Go_NoGo	188	0.5	0.042098612	0.504285416	0.084530942	0.453093812	0.516343989
mid-LPFC	LPFC_TMS_5mm	Go_NoGo	189	0.5	0.054175031	0.500080899	0.084530942	0.453093812	0.516343989
mid-LPFC	LPFC_TMS_5mm	Go_NoGo	190	0.5	0.047011093	0.510977046	0.084530942	0.453093812	0.516343989
mid-LPFC	LPFC_TMS_5mm	Go_NoGo	191	0.5	0.053922724	0.505998474	0.084530942	0.453093812	0.516343989
mid-LPFC	LPFC_TMS_5mm	Go_NoGo	192	0.5	0.053896796	0.506979414	0.084530942	0.453093812	0.516343989
mid-LPFC	LPFC_TMS_5mm	Go_NoGo	193	0.5	0.056194489	0.487567354	0.084530942	0.453093812	0.516343989
mid-LPFC	LPFC_TMS_5mm	Go_NoGo	194	0.5	0.059606837	0.518019781	0.084530942	0.453093812	0.516343989
mid-LPFC	LPFC_TMS_5mm	Go_NoGo	195	0.5	0.05210271	0.507150575	0.084530942	0.453093812	0.516343989
mid-LPFC	LPFC_TMS_5mm	Go_NoGo	196	0.5	0.059406228	0.497589416	0.084530942	0.453093812	0.516343989
mid-LPFC	LPFC_TMS_5mm	Go_NoGo	197	0.5	0.047251248	0.511987615	0.084530942	0.453093812	0.516343989
mid-LPFC	LPFC_TMS_5mm	Go_NoGo	198	0.5	0.046126261	0.503427757	0.084530942	0.453093812	0.516343989
mid-LPFC	LPFC_TMS_5mm	Go_NoGo	199	0.5	0.03804479	0.47904144	0.084530942	0.453093812	0.516343989
mid-LPFC	LPFC_TMS_5mm	Go_NoGo	200	0.5	0.054482319	0.508791876	0.084530942	0.453093812	0.516343989
mid-LPFC	LPFC_TMS_5mm	Go_NoGo	201	0.5	0.057996691	0.517558616	0.084530942	0.453093812	0.516343989
mid-LPFC	LPFC_TMS_5mm	Go_NoGo	202	0.5	0.049843667	0.502448031	0.084530942	0.453093812	0.516343989
mid-LPFC	LPFC_TMS_5mm	Go_NoGo	203	0.5	0.050020317	0.492258521	0.084530942	0.453093812	0.516343989
mid-LPFC	LPFC_TMS_5mm	Go_NoGo	204	0.5	0.052524558	0.509005856	0.084530942	0.453093812	0.516343989
mid-LPFC	LPFC_TMS_5mm	Go_NoGo	205	0.5	0.059158469	0.501830745	0.084530942	0.453093812	0.516343989
mid-LPFC	LPFC_TMS_5mm	Go_NoGo	206	0.5	0.038874427	0.502462524	0.084530942	0.453093812	0.516343989
mid-LPFC	LPFC_TMS_5mm	Go_NoGo	207	0.5	0.053547233	0.504794926	0.084530942	0.453093812	0.516343989
mid-LPFC	LPFC_TMS_5mm	Go_NoGo	208	0.5	0.054015834	0.495406918	0.084530942	0.453093812	0.516343989
mid-LPFC	LPFC_TMS_5mm	Go_NoGo	209	0.5	0.057669112	0.489230036	0.084530942	0.453093812	0.516343989
mid-LPFC	LPFC_TMS_5mm	Go_NoGo	210	0.5	0.031363241	0.51706188	0.084530942	0.453093812	0.516343989
mid-LPFC	LPFC_TMS_5mm	Go_NoGo	211	0.5	0.054281337	0.487070635	0.084530942	0.453093812	0.516343989
mid-LPFC	LPFC_TMS_5mm	Go_NoGo	212	0.5	0.050593902	0.492398177	0.084530942	0.453093812	0.516343989
mid-LPFC	LPFC_TMS_5mm	Go_NoGo	213	0.5	0.061796167	0.496126925	0.084530942	0.453093812	0.516343989
mid-LPFC	LPFC_TMS_5mm	Go_NoGo	214	0.5	0.055011015	0.501958405	0.084530942	0.453093812	0.516343989
mid-LPFC	LPFC_TMS_5mm	Go_NoGo	215	0.5	0.060237154	0.506710265	0.084530942	0.453093812	0.516343989
mid-LPFC	LPFC_TMS_5mm	Go_NoGo	216	0.5	0.042886981	0.500446216	0.084530942	0.453093812	0.516343989
mid-LPFC	LPFC_TMS_5mm	Go_NoGo	217	0.5	0.062558421	0.489630733	0.084530942	0.453093812	0.516343989
mid-LPFC	LPFC_TMS_5mm	Go_NoGo	218	0.5	0.052382133	0.499613805	0.084530942	0.453093812	0.516343989
mid-LPFC	LPFC_TMS_5mm	Go_NoGo	219	0.5	0.050319174	0.524613321	0.084530942	0.453093812	0.516343989
mid-LPFC	LPFC_TMS_5mm	Go_NoGo	220	0.5	0.064403755	0.49605597	0.084530942	0.453093812	0.516343989
mid-LPFC	LPFC_TMS_5mm	Go_NoGo	221	0.5	0.060023643	0.498568542	0.084530942	0.453093812	0.516343989
mid-LPFC	LPFC_TMS_5mm	Go_NoGo	222	0.5	0.057683509	0.517652953	0.084530942	0.453093812	0.516343989
mid-LPFC	LPFC_TMS_5mm	Go_NoGo	223	0.5	0.043125297	0.512553291	0.084530942	0.453093812	0.516343989
mid-LPFC	LPFC_TMS_5mm	Go_NoGo	224	0.5	0.035150101	0.499357253	0.084530942	0.453093812	0.516343989
mid-LPFC	LPFC_TMS_5mm	Go_NoGo	225	0.5	0.052054987	0.500264877	0.084530942	0.453093812	0.516343989
mid-LPFC	LPFC_TMS_5mm	Go_NoGo	226	0.5	0.056190401	0.510330506	0.084530942	0.453093812	0.516343989
mid-LPFC	LPFC_TMS_5mm	Go_NoGo	227	0.5	0.058505383	0.514327425	0.084530942	0.453093812	0.516343989
mid-LPFC	LPFC_TMS_5mm	Go_NoGo	228	0.5	0.057122654	0.489136773	0.084530942	0.453093812	0.516343989
mid-LPFC	LPFC_TMS_5mm	Go_NoGo	229	0.5	0.049004914	0.500460689	0.084530942	0.453093812	0.516343989
mid-LPFC	LPFC_TMS_5mm	Go_NoGo	230	0.5	0.043467311	0.513865475	0.084530942	0.453093812	0.516343989
mid-LPFC	LPFC_TMS_5mm	Go_NoGo	231	0.5	0.050164354	0.497072795	0.084530942	0.453093812	0.516343989
mid-LPFC	LPFC_TMS_5mm	Go_NoGo	232	0.5	0.045041537	0.487729854	0.084530942	0.453093812	0.516343989
mid-LPFC	LPFC_TMS_5mm	Go_NoGo	233	0.5	0.045981961	0.49900696	0.084530942	0.453093812	0.516343989
mid-LPFC	LPFC_TMS_5mm	Go_NoGo	234	0.5	0.045439501	0.502000405	0.084530942	0.453093812	0.516343989
mid-LPFC	LPFC_TMS_5mm	Go_NoGo	235	0.5	0.042153126	0.500482947	0.084530942	0.453093812	0.516343989
mid-LPFC	LPFC_TMS_5mm	Go_NoGo	236	0.5	0.048590165	0.506243008	0.084530942	0.453093812	0.516343989
mid-LPFC	LPFC_TMS_5mm	Go_NoGo	237	0.5	0.050729457	0.507533953	0.084530942	0.453093812	0.516343989
mid-LPFC	LPFC_TMS_5mm	Go_NoGo	238	0.5	0.053403808	0.502874299	0.084530942	0.453093812	0.516343989
mid-LPFC	LPFC_TMS_5mm	Go_NoGo	239	0.5	0.05877892	0.497770236	0.084530942	0.453093812	0.516343989
mid-LPFC	LPFC_TMS_5mm	Go_NoGo	240	0.5	0.051912821	0.505908203	0.084530942	0.453093812	0.516343989
mid-LPFC	LPFC_TMS_5mm	Go_NoGo	241	0.5	0.049200277	0.497250689	0.084530942	0.453093812	0.516343989
mid-LPFC	LPFC_TMS_5mm	Go_NoGo	242	0.5	0.039687479	0.500732351	0.084530942	0.453093812	0.516343989
mid-LPFC	LPFC_TMS_5mm	Go_NoGo	243	0.5	0.043819755	0.492898491	0.084530942	0.453093812	0.516343989
mid-LPFC	LPFC_TMS_5mm	Go_NoGo	244	0.5	0.052203718	0.499956373	0.084530942	0.453093812	0.516343989
mid-LPFC	LPFC_TMS_5mm	Go_NoGo	245	0.5	0.052079103	0.498829272	0.084530942	0.453093812	0.516343989
mid-LPFC	LPFC_TMS_5mm	Go_NoGo	246	0.5	0.047877911	0.509061434	0.084530942	0.453093812	0.516343989
mid-LPFC	LPFC_TMS_5mm	Go_NoGo	247	0.5	0.062599979	0.490589773	0.084530942	0.453093812	0.516343989
mid-LPFC	LPFC_TMS_5mm	Go_NoGo	248	0.5	0.048348153	0.482033438	0.084530942	0.453093812	0.516343989
mid-LPFC	LPFC_TMS_5mm	Go_NoGo	249	0.5	0.045176619	0.492242243	0.084530942	0.453093812	0.516343989
mid-LPFC	LPFC_TMS_5mm	Go_NoGo	250	0.5	0.054739323	0.519707123	0.084530942	0.453093812	0.516343989
mid-LPFC	LPFC_TMS_5mm	Go_NoGo	251	0.5	0.053524937	0.499266916	0.084530942	0.453093812	0.516343989
mid-LPFC	LPFC_TMS_5mm	Go_NoGo	252	0.5	0.04602384	0.509893773	0.084530942	0.453093812	0.516343989
mid-LPFC	LPFC_TMS_5mm	Go_NoGo	253	0.5	0.047766767	0.503508083	0.084530942	0.453093812	0.516343989
mid-LPFC	LPFC_TMS_5mm	Go_NoGo	254	0.5	0.049268387	0.508895427	0.084530942	0.453093812	0.516343989
mid-LPFC	LPFC_TMS_5mm	Go_NoGo	255	0.5	0.044167048	0.489650462	0.084530942	0.453093812	0.516343989
mid-LPFC	LPFC_TMS_5mm	Go_NoGo	256	0.5	0.050946755	0.500010994	0.084530942	0.453093812	0.516343989
mid-LPFC	LPFC_TMS_5mm	Go_NoGo	257	0.5	0.043740331	0.491773088	0.084530942	0.453093812	0.516343989
mid-LPFC	LPFC_TMS_5mm	Go_NoGo	258	0.5	0.064101033	0.488498249	0.084530942	0.453093812	0.516343989
mid-LPFC	LPFC_TMS_5mm	Go_NoGo	259	0.5	0.043479241	0.485896915	0.084530942	0.453093812	0.516343989
mid-LPFC	LPFC_TMS_5mm	Go_NoGo	260	0.5	0.04736737	0.471599646	0.084530942	0.453093812	0.516343989
mid-LPFC	LPFC_TMS_5mm	Go_NoGo	261	0.5	0.048781885	0.501670042	0.084530942	0.453093812	0.516343989
mid-LPFC	LPFC_TMS_5mm	Go_NoGo	262	0.5	0.05242806	0.500367968	0.084530942	0.453093812	0.516343989
mid-LPFC	LPFC_TMS_5mm	Go_NoGo	263	0.5	0.046525818	0.500527479	0.084530942	0.453093812	0.516343989
mid-LPFC	LPFC_TMS_5mm	Go_NoGo	264	0.5	0.049402773	0.517523526	0.084530942	0.453093812	0.516343989
mid-LPFC	LPFC_TMS_5mm	Go_NoGo	265	0.5	0.052274172	0.513815844	0.084530942	0.453093812	0.516343989
mid-LPFC	LPFC_TMS_5mm	Go_NoGo	266	0.5	0.050899226	0.4917615	0.084530942	0.453093812	0.516343989
mid-LPFC	LPFC_TMS_5mm	Go_NoGo	267	0.5	0.051174017	0.489815591	0.084530942	0.453093812	0.516343989
mid-LPFC	LPFC_TMS_5mm	Go_NoGo	268	0.5	0.047105008	0.498420861	0.084530942	0.453093812	0.516343989
mid-LPFC	LPFC_TMS_5mm	Go_NoGo	269	0.5	0.044608865	0.523767988	0.084530942	0.453093812	0.516343989
mid-LPFC	LPFC_TMS_5mm	Go_NoGo	270	0.5	0.054936909	0.507360021	0.084530942	0.453093812	0.516343989
mid-LPFC	LPFC_TMS_5mm	Go_NoGo	271	0.5	0.049790416	0.492096126	0.084530942	0.453093812	0.516343989
mid-LPFC	LPFC_TMS_5mm	Go_NoGo	272	0.5	0.037990885	0.493486028	0.084530942	0.453093812	0.516343989
mid-LPFC	LPFC_TMS_5mm	Go_NoGo	273	0.5	0.05027179	0.487251625	0.084530942	0.453093812	0.516343989
mid-LPFC	LPFC_TMS_5mm	Go_NoGo	274	0.5	0.053353563	0.50733499	0.084530942	0.453093812	0.516343989
mid-LPFC	LPFC_TMS_5mm	Go_NoGo	275	0.5	0.055123925	0.486723879	0.084530942	0.453093812	0.516343989
mid-LPFC	LPFC_TMS_5mm	Go_NoGo	276	0.5	0.051013673	0.505181261	0.084530942	0.453093812	0.516343989
mid-LPFC	LPFC_TMS_5mm	Go_NoGo	277	0.5	0.039429732	0.505474969	0.084530942	0.453093812	0.516343989
mid-LPFC	LPFC_TMS_5mm	Go_NoGo	278	0.5	0.057301902	0.491270296	0.084530942	0.453093812	0.516343989
mid-LPFC	LPFC_TMS_5mm	Go_NoGo	279	0.5	0.043989643	0.498215043	0.084530942	0.453093812	0.516343989
mid-LPFC	LPFC_TMS_5mm	Go_NoGo	280	0.5	0.047699129	0.507158695	0.084530942	0.453093812	0.516343989
mid-LPFC	LPFC_TMS_5mm	Go_NoGo	281	0.5	0.05925572	0.519108053	0.084530942	0.453093812	0.516343989
mid-LPFC	LPFC_TMS_5mm	Go_NoGo	282	0.5	0.046470896	0.507498131	0.084530942	0.453093812	0.516343989
mid-LPFC	LPFC_TMS_5mm	Go_NoGo	283	0.5	0.037131784	0.505542942	0.084530942	0.453093812	0.516343989
mid-LPFC	LPFC_TMS_5mm	Go_NoGo	284	0.5	0.052315776	0.493172932	0.084530942	0.453093812	0.516343989
mid-LPFC	LPFC_TMS_5mm	Go_NoGo	285	0.5	0.058896975	0.488740683	0.084530942	0.453093812	0.516343989
mid-LPFC	LPFC_TMS_5mm	Go_NoGo	286	0.5	0.047699066	0.508036953	0.084530942	0.453093812	0.516343989
mid-LPFC	LPFC_TMS_5mm	Go_NoGo	287	0.5	0.05253686	0.499076349	0.084530942	0.453093812	0.516343989
mid-LPFC	LPFC_TMS_5mm	Go_NoGo	288	0.5	0.049172848	0.496483956	0.084530942	0.453093812	0.516343989
mid-LPFC	LPFC_TMS_5mm	Go_NoGo	289	0.5	0.05511994	0.499898091	0.084530942	0.453093812	0.516343989
mid-LPFC	LPFC_TMS_5mm	Go_NoGo	290	0.5	0.049104806	0.502459784	0.084530942	0.453093812	0.516343989
mid-LPFC	LPFC_TMS_5mm	Go_NoGo	291	0.5	0.051651998	0.495646505	0.084530942	0.453093812	0.516343989
mid-LPFC	LPFC_TMS_5mm	Go_NoGo	292	0.5	0.038857029	0.514344489	0.084530942	0.453093812	0.516343989
mid-LPFC	LPFC_TMS_5mm	Go_NoGo	293	0.5	0.046474798	0.504312826	0.084530942	0.453093812	0.516343989
mid-LPFC	LPFC_TMS_5mm	Go_NoGo	294	0.5	0.040800718	0.524152115	0.084530942	0.453093812	0.516343989
mid-LPFC	LPFC_TMS_5mm	Go_NoGo	295	0.5	0.042703942	0.515046701	0.084530942	0.453093812	0.516343989
mid-LPFC	LPFC_TMS_5mm	Go_NoGo	296	0.5	0.037476076	0.493059224	0.084530942	0.453093812	0.516343989
mid-LPFC	LPFC_TMS_5mm	Go_NoGo	297	0.5	0.034753343	0.495786379	0.084530942	0.453093812	0.516343989
mid-LPFC	LPFC_TMS_5mm	Go_NoGo	298	0.5	0.042718727	0.497323602	0.084530942	0.453093812	0.516343989
mid-LPFC	LPFC_TMS_5mm	Go_NoGo	299	0.5	0.045133373	0.491917641	0.084530942	0.453093812	0.516343989
mid-LPFC	LPFC_TMS_5mm	Go_NoGo	300	0.5	0.051119415	0.496820173	0.084530942	0.453093812	0.516343989
mid-LPFC	LPFC_TMS_5mm	Go_NoGo	301	0.5	0.03592593	0.488133197	0.084530942	0.453093812	0.516343989
mid-LPFC	LPFC_TMS_5mm	Go_NoGo	302	0.5	0.049101181	0.510176392	0.084530942	0.453093812	0.516343989
mid-LPFC	LPFC_TMS_5mm	Go_NoGo	303	0.5	0.049533452	0.505025001	0.084530942	0.453093812	0.516343989
mid-LPFC	LPFC_TMS_5mm	Go_NoGo	304	0.5	0.04249857	0.504450451	0.084530942	0.453093812	0.516343989
mid-LPFC	LPFC_TMS_5mm	Go_NoGo	305	0.5	0.050261645	0.500555634	0.084530942	0.453093812	0.516343989
mid-LPFC	LPFC_TMS_5mm	Go_NoGo	306	0.5	0.045204376	0.511345981	0.084530942	0.453093812	0.516343989
mid-LPFC	LPFC_TMS_5mm	Go_NoGo	307	0.5	0.04315687	0.504319517	0.084530942	0.453093812	0.516343989
mid-LPFC	LPFC_TMS_5mm	Go_NoGo	308	0.5	0.041012947	0.508872873	0.084530942	0.453093812	0.516343989
mid-LPFC	LPFC_TMS_5mm	Go_NoGo	309	0.5	0.03087092	0.502825579	0.084530942	0.453093812	0.516343989
mid-LPFC	LPFC_TMS_5mm	Go_NoGo	310	0.5	0.058521867	0.509110891	0.084530942	0.453093812	0.516343989
mid-LPFC	LPFC_TMS_5mm	Go_NoGo	311	0.5	0.04428788	0.492976809	0.084530942	0.453093812	0.516343989
mid-LPFC	LPFC_TMS_5mm	Go_NoGo	312	0.5	0.042290342	0.490984538	0.084530942	0.453093812	0.516343989
mid-LPFC	LPFC_TMS_5mm	Go_NoGo	313	0.5	0.058523326	0.498384261	0.084530942	0.453093812	0.516343989
mid-LPFC	LPFC_TMS_5mm	Go_NoGo	314	0.5	0.05074729	0.506474797	0.084530942	0.453093812	0.516343989
mid-LPFC	LPFC_TMS_5mm	Go_NoGo	315	0.5	0.051195758	0.502479728	0.084530942	0.453093812	0.516343989
mid-LPFC	LPFC_TMS_5mm	Go_NoGo	316	0.5	0.050486802	0.489093209	0.084530942	0.453093812	0.516343989
mid-LPFC	LPFC_TMS_5mm	Go_NoGo	317	0.5	0.040917667	0.489223632	0.084530942	0.453093812	0.516343989
mid-LPFC	LPFC_TMS_5mm	Go_NoGo	318	0.5	0.057335874	0.509832144	0.084530942	0.453093812	0.516343989
mid-LPFC	LPFC_TMS_5mm	Go_NoGo	319	0.5	0.045566927	0.500830619	0.084530942	0.453093812	0.516343989
mid-LPFC	LPFC_TMS_5mm	Go_NoGo	320	0.5	0.048624164	0.495815272	0.084530942	0.453093812	0.516343989
mid-LPFC	LPFC_TMS_5mm	Go_NoGo	321	0.5	0.05033647	0.504989027	0.084530942	0.453093812	0.516343989
mid-LPFC	LPFC_TMS_5mm	Go_NoGo	322	0.5	0.053919424	0.503552236	0.084530942	0.453093812	0.516343989
mid-LPFC	LPFC_TMS_5mm	Go_NoGo	323	0.5	0.040841705	0.50589663	0.084530942	0.453093812	0.516343989
mid-LPFC	LPFC_TMS_5mm	Go_NoGo	324	0.5	0.043819729	0.482563522	0.084530942	0.453093812	0.516343989
mid-LPFC	LPFC_TMS_5mm	Go_NoGo	325	0.5	0.048200473	0.509662861	0.084530942	0.453093812	0.516343989
mid-LPFC	LPFC_TMS_5mm	Go_NoGo	326	0.5	0.043738879	0.504151035	0.084530942	0.453093812	0.516343989
mid-LPFC	LPFC_TMS_5mm	Go_NoGo	327	0.5	0.046713933	0.501938171	0.084530942	0.453093812	0.516343989
mid-LPFC	LPFC_TMS_5mm	Go_NoGo	328	0.5	0.057397681	0.488143638	0.084530942	0.453093812	0.516343989
mid-LPFC	LPFC_TMS_5mm	Go_NoGo	329	0.5	0.058446312	0.500364959	0.084530942	0.453093812	0.516343989
mid-LPFC	LPFC_TMS_5mm	Go_NoGo	330	0.5	0.044357905	0.492689497	0.084530942	0.453093812	0.516343989
mid-LPFC	LPFC_TMS_5mm	Go_NoGo	331	0.5	0.055261687	0.493433323	0.084530942	0.453093812	0.516343989
mid-LPFC	LPFC_TMS_5mm	Go_NoGo	332	0.5	0.048798949	0.492154316	0.084530942	0.453093812	0.516343989
mid-LPFC	LPFC_TMS_5mm	Go_NoGo	333	0.5	0.052012234	0.504460344	0.084530942	0.453093812	0.516343989
mid-LPFC	LPFC_TMS_5mm	Go_NoGo	334	0.5	0.058676496	0.492882432	0.084530942	0.453093812	0.516343989
mid-LPFC	LPFC_TMS_5mm	Go_NoGo	335	0.5	0.054089499	0.5065779	0.084530942	0.453093812	0.516343989
mid-LPFC	LPFC_TMS_5mm	Go_NoGo	336	0.5	0.042182642	0.487880277	0.084530942	0.453093812	0.516343989
mid-LPFC	LPFC_TMS_5mm	Go_NoGo	337	0.5	0.050431881	0.501484894	0.084530942	0.453093812	0.516343989
mid-LPFC	LPFC_TMS_5mm	Go_NoGo	338	0.5	0.042924583	0.495785421	0.084530942	0.453093812	0.516343989
mid-LPFC	LPFC_TMS_5mm	Go_NoGo	339	0.5	0.047335572	0.510298088	0.084530942	0.453093812	0.516343989
mid-LPFC	LPFC_TMS_5mm	Go_NoGo	340	0.5	0.047333237	0.501557458	0.084530942	0.453093812	0.516343989
mid-LPFC	LPFC_TMS_5mm	Go_NoGo	341	0.5	0.062243032	0.497973465	0.084530942	0.453093812	0.516343989
mid-LPFC	LPFC_TMS_5mm	Go_NoGo	342	0.5	0.045916481	0.503417934	0.084530942	0.453093812	0.516343989
mid-LPFC	LPFC_TMS_5mm	Go_NoGo	343	0.5	0.047657243	0.476644825	0.084530942	0.453093812	0.516343989
mid-LPFC	LPFC_TMS_5mm	Go_NoGo	344	0.5	0.046660991	0.498875363	0.084530942	0.453093812	0.516343989
mid-LPFC	LPFC_TMS_5mm	Go_NoGo	345	0.5	0.046951399	0.507580619	0.084530942	0.453093812	0.516343989
mid-LPFC	LPFC_TMS_5mm	Go_NoGo	346	0.5	0.045618781	0.500720119	0.084530942	0.453093812	0.516343989
mid-LPFC	LPFC_TMS_5mm	Go_NoGo	347	0.5	0.040494477	0.505870516	0.084530942	0.453093812	0.516343989
mid-LPFC	LPFC_TMS_5mm	Go_NoGo	348	0.5	0.048854594	0.489997054	0.084530942	0.453093812	0.516343989
mid-LPFC	LPFC_TMS_5mm	Go_NoGo	349	0.5	0.039107017	0.493468047	0.084530942	0.453093812	0.516343989
mid-LPFC	LPFC_TMS_5mm	Go_NoGo	350	0.5	0.054627805	0.515455705	0.084530942	0.453093812	0.516343989
mid-LPFC	LPFC_TMS_5mm	Go_NoGo	351	0.5	0.039877816	0.497340433	0.084530942	0.453093812	0.516343989
mid-LPFC	LPFC_TMS_5mm	Go_NoGo	352	0.5	0.048450633	0.500085605	0.084530942	0.453093812	0.516343989
mid-LPFC	LPFC_TMS_5mm	Go_NoGo	353	0.5	0.038122974	0.505820323	0.084530942	0.453093812	0.516343989
mid-LPFC	LPFC_TMS_5mm	Go_NoGo	354	0.5	0.04189917	0.501485947	0.084530942	0.453093812	0.516343989
mid-LPFC	LPFC_TMS_5mm	Go_NoGo	355	0.5	0.052108058	0.498520354	0.084530942	0.453093812	0.516343989
mid-LPFC	LPFC_TMS_5mm	Go_NoGo	356	0.5	0.046538131	0.503755384	0.084530942	0.453093812	0.516343989
mid-LPFC	LPFC_TMS_5mm	Go_NoGo	357	0.5	0.04925219	0.500604903	0.084530942	0.453093812	0.516343989
mid-LPFC	LPFC_TMS_5mm	Go_NoGo	358	0.5	0.046984176	0.503976209	0.084530942	0.453093812	0.516343989
mid-LPFC	LPFC_TMS_5mm	Go_NoGo	359	0.5	0.04336427	0.494624181	0.084530942	0.453093812	0.516343989
mid-LPFC	LPFC_TMS_5mm	Go_NoGo	360	0.5	0.05942733	0.518920123	0.084530942	0.453093812	0.516343989
mid-LPFC	LPFC_TMS_5mm	Go_NoGo	361	0.5	0.035900029	0.516707788	0.084530942	0.453093812	0.516343989
mid-LPFC	LPFC_TMS_5mm	Go_NoGo	362	0.5	0.047716929	0.499928133	0.084530942	0.453093812	0.516343989
mid-LPFC	LPFC_TMS_5mm	Go_NoGo	363	0.5	0.057090129	0.48982201	0.084530942	0.453093812	0.516343989
mid-LPFC	LPFC_TMS_5mm	Go_NoGo	364	0.5	0.042801565	0.481451879	0.084530942	0.453093812	0.516343989
mid-LPFC	LPFC_TMS_5mm	Go_NoGo	365	0.5	0.055687866	0.495259777	0.084530942	0.453093812	0.516343989
mid-LPFC	LPFC_TMS_5mm	Go_NoGo	366	0.5	0.057348764	0.504156356	0.084530942	0.453093812	0.516343989
mid-LPFC	LPFC_TMS_5mm	Go_NoGo	367	0.5	0.057881703	0.491222883	0.084530942	0.453093812	0.516343989
mid-LPFC	LPFC_TMS_5mm	Go_NoGo	368	0.5	0.063305638	0.500301141	0.084530942	0.453093812	0.516343989
mid-LPFC	LPFC_TMS_5mm	Go_NoGo	369	0.5	0.0583692	0.49716594	0.084530942	0.453093812	0.516343989
mid-LPFC	LPFC_TMS_5mm	Go_NoGo	370	0.5	0.054895667	0.48748253	0.084530942	0.453093812	0.516343989
mid-LPFC	LPFC_TMS_5mm	Go_NoGo	371	0.5	0.054048416	0.500706667	0.084530942	0.453093812	0.516343989
mid-LPFC	LPFC_TMS_5mm	Go_NoGo	372	0.5	0.049849697	0.492561929	0.084530942	0.453093812	0.516343989
mid-LPFC	LPFC_TMS_5mm	Go_NoGo	373	0.5	0.043671809	0.502810821	0.084530942	0.453093812	0.516343989
mid-LPFC	LPFC_TMS_5mm	Go_NoGo	374	0.5	0.05088949	0.490285784	0.084530942	0.453093812	0.516343989
mid-LPFC	LPFC_TMS_5mm	Go_NoGo	375	0.5	0.053177727	0.486608965	0.084530942	0.453093812	0.516343989
mid-LPFC	LPFC_TMS_5mm	Go_NoGo	376	0.5	0.045518011	0.513061734	0.084530942	0.453093812	0.516343989
mid-LPFC	LPFC_TMS_5mm	Go_NoGo	377	0.5	0.05181564	0.501816892	0.084530942	0.453093812	0.516343989
mid-LPFC	LPFC_TMS_5mm	Go_NoGo	378	0.5	0.046134313	0.499297749	0.084530942	0.453093812	0.516343989
mid-LPFC	LPFC_TMS_5mm	Go_NoGo	379	0.5	0.045680717	0.507829487	0.084530942	0.453093812	0.516343989
mid-LPFC	LPFC_TMS_5mm	Go_NoGo	380	0.5	0.058930842	0.482096643	0.084530942	0.453093812	0.516343989
mid-LPFC	LPFC_TMS_5mm	Go_NoGo	381	0.5	0.053616794	0.503542809	0.084530942	0.453093812	0.516343989
mid-LPFC	LPFC_TMS_5mm	Go_NoGo	382	0.5	0.057795783	0.503313134	0.084530942	0.453093812	0.516343989
mid-LPFC	LPFC_TMS_5mm	Go_NoGo	383	0.5	0.050163807	0.505381528	0.084530942	0.453093812	0.516343989
mid-LPFC	LPFC_TMS_5mm	Go_NoGo	384	0.5	0.046788622	0.50836399	0.084530942	0.453093812	0.516343989
mid-LPFC	LPFC_TMS_5mm	Go_NoGo	385	0.5	0.048339113	0.504968334	0.084530942	0.453093812	0.516343989
mid-LPFC	LPFC_TMS_5mm	Go_NoGo	386	0.5	0.059634621	0.502183882	0.084530942	0.453093812	0.516343989
mid-LPFC	LPFC_TMS_5mm	Go_NoGo	387	0.5	0.043582356	0.492438507	0.084530942	0.453093812	0.516343989
mid-LPFC	LPFC_TMS_5mm	Go_NoGo	388	0.5	0.041329406	0.502361639	0.084530942	0.453093812	0.516343989
mid-LPFC	LPFC_TMS_5mm	Go_NoGo	389	0.5	0.049994301	0.496619045	0.084530942	0.453093812	0.516343989
mid-LPFC	LPFC_TMS_5mm	Go_NoGo	390	0.5	0.063196607	0.501551728	0.084530942	0.453093812	0.516343989
mid-LPFC	LPFC_TMS_5mm	Go_NoGo	391	0.5	0.042111466	0.505779999	0.084530942	0.453093812	0.516343989
mid-LPFC	LPFC_TMS_5mm	Go_NoGo	392	0.5	0.062377201	0.49682667	0.084530942	0.453093812	0.516343989
mid-LPFC	LPFC_TMS_5mm	Go_NoGo	393	0.5	0.05879738	0.519582771	0.084530942	0.453093812	0.516343989
mid-LPFC	LPFC_TMS_5mm	Go_NoGo	394	0.5	0.048141152	0.496850014	0.084530942	0.453093812	0.516343989
mid-LPFC	LPFC_TMS_5mm	Go_NoGo	395	0.5	0.046646825	0.507643831	0.084530942	0.453093812	0.516343989
mid-LPFC	LPFC_TMS_5mm	Go_NoGo	396	0.5	0.053855059	0.519348079	0.084530942	0.453093812	0.516343989
mid-LPFC	LPFC_TMS_5mm	Go_NoGo	397	0.5	0.039590351	0.49940057	0.084530942	0.453093812	0.516343989
mid-LPFC	LPFC_TMS_5mm	Go_NoGo	398	0.5	0.05642146	0.50028316	0.084530942	0.453093812	0.516343989
mid-LPFC	LPFC_TMS_5mm	Go_NoGo	399	0.5	0.037059557	0.500104484	0.084530942	0.453093812	0.516343989
mid-LPFC	LPFC_TMS_5mm	Go_NoGo	400	0.5	0.051168876	0.500626086	0.084530942	0.453093812	0.516343989
mid-LPFC	LPFC_TMS_5mm	Go_NoGo	401	0.5	0.044651218	0.497076824	0.084530942	0.453093812	0.516343989
mid-LPFC	LPFC_TMS_5mm	Go_NoGo	402	0.5	0.048931556	0.50334037	0.084530942	0.453093812	0.516343989
mid-LPFC	LPFC_TMS_5mm	Go_NoGo	403	0.5	0.044734771	0.492678333	0.084530942	0.453093812	0.516343989
mid-LPFC	LPFC_TMS_5mm	Go_NoGo	404	0.5	0.055837941	0.520563672	0.084530942	0.453093812	0.516343989
mid-LPFC	LPFC_TMS_5mm	Go_NoGo	405	0.5	0.055872612	0.5101596	0.084530942	0.453093812	0.516343989
mid-LPFC	LPFC_TMS_5mm	Go_NoGo	406	0.5	0.062170159	0.494833811	0.084530942	0.453093812	0.516343989
mid-LPFC	LPFC_TMS_5mm	Go_NoGo	407	0.5	0.047307474	0.503382711	0.084530942	0.453093812	0.516343989
mid-LPFC	LPFC_TMS_5mm	Go_NoGo	408	0.5	0.043922187	0.48535717	0.084530942	0.453093812	0.516343989
mid-LPFC	LPFC_TMS_5mm	Go_NoGo	409	0.5	0.052352585	0.512903463	0.084530942	0.453093812	0.516343989
mid-LPFC	LPFC_TMS_5mm	Go_NoGo	410	0.5	0.059756407	0.485499474	0.084530942	0.453093812	0.516343989
mid-LPFC	LPFC_TMS_5mm	Go_NoGo	411	0.5	0.05164701	0.477843026	0.084530942	0.453093812	0.516343989
mid-LPFC	LPFC_TMS_5mm	Go_NoGo	412	0.5	0.045877531	0.525635365	0.084530942	0.453093812	0.516343989
mid-LPFC	LPFC_TMS_5mm	Go_NoGo	413	0.5	0.052754827	0.507726382	0.084530942	0.453093812	0.516343989
mid-LPFC	LPFC_TMS_5mm	Go_NoGo	414	0.5	0.041531426	0.499441171	0.084530942	0.453093812	0.516343989
mid-LPFC	LPFC_TMS_5mm	Go_NoGo	415	0.5	0.050115732	0.491815346	0.084530942	0.453093812	0.516343989
mid-LPFC	LPFC_TMS_5mm	Go_NoGo	416	0.5	0.053299728	0.5114836	0.084530942	0.453093812	0.516343989
mid-LPFC	LPFC_TMS_5mm	Go_NoGo	417	0.5	0.055695709	0.494947654	0.084530942	0.453093812	0.516343989
mid-LPFC	LPFC_TMS_5mm	Go_NoGo	418	0.5	0.04749178	0.499178917	0.084530942	0.453093812	0.516343989
mid-LPFC	LPFC_TMS_5mm	Go_NoGo	419	0.5	0.054439382	0.484227812	0.084530942	0.453093812	0.516343989
mid-LPFC	LPFC_TMS_5mm	Go_NoGo	420	0.5	0.049792975	0.505826817	0.084530942	0.453093812	0.516343989
mid-LPFC	LPFC_TMS_5mm	Go_NoGo	421	0.5	0.059157525	0.511575385	0.084530942	0.453093812	0.516343989
mid-LPFC	LPFC_TMS_5mm	Go_NoGo	422	0.5	0.040972856	0.497467659	0.084530942	0.453093812	0.516343989
mid-LPFC	LPFC_TMS_5mm	Go_NoGo	423	0.5	0.043970864	0.492370413	0.084530942	0.453093812	0.516343989
mid-LPFC	LPFC_TMS_5mm	Go_NoGo	424	0.5	0.053610839	0.516525018	0.084530942	0.453093812	0.516343989
mid-LPFC	LPFC_TMS_5mm	Go_NoGo	425	0.5	0.053328477	0.485349032	0.084530942	0.453093812	0.516343989
mid-LPFC	LPFC_TMS_5mm	Go_NoGo	426	0.5	0.061076028	0.493126134	0.084530942	0.453093812	0.516343989
mid-LPFC	LPFC_TMS_5mm	Go_NoGo	427	0.5	0.05391857	0.500215829	0.084530942	0.453093812	0.516343989
mid-LPFC	LPFC_TMS_5mm	Go_NoGo	428	0.5	0.053468022	0.524421014	0.084530942	0.453093812	0.516343989
mid-LPFC	LPFC_TMS_5mm	Go_NoGo	429	0.5	0.040013797	0.507760528	0.084530942	0.453093812	0.516343989
mid-LPFC	LPFC_TMS_5mm	Go_NoGo	430	0.5	0.046739564	0.51111146	0.084530942	0.453093812	0.516343989
mid-LPFC	LPFC_TMS_5mm	Go_NoGo	431	0.5	0.040890417	0.499736651	0.084530942	0.453093812	0.516343989
mid-LPFC	LPFC_TMS_5mm	Go_NoGo	432	0.5	0.047508055	0.495121734	0.084530942	0.453093812	0.516343989
mid-LPFC	LPFC_TMS_5mm	Go_NoGo	433	0.5	0.054915323	0.493839705	0.084530942	0.453093812	0.516343989
mid-LPFC	LPFC_TMS_5mm	Go_NoGo	434	0.5	0.051815983	0.489499283	0.084530942	0.453093812	0.516343989
mid-LPFC	LPFC_TMS_5mm	Go_NoGo	435	0.5	0.039876001	0.501006305	0.084530942	0.453093812	0.516343989
mid-LPFC	LPFC_TMS_5mm	Go_NoGo	436	0.5	0.05155517	0.51373499	0.084530942	0.453093812	0.516343989
mid-LPFC	LPFC_TMS_5mm	Go_NoGo	437	0.5	0.051999628	0.494498149	0.084530942	0.453093812	0.516343989
mid-LPFC	LPFC_TMS_5mm	Go_NoGo	438	0.5	0.045681267	0.50592165	0.084530942	0.453093812	0.516343989
mid-LPFC	LPFC_TMS_5mm	Go_NoGo	439	0.5	0.042667387	0.487522626	0.084530942	0.453093812	0.516343989
mid-LPFC	LPFC_TMS_5mm	Go_NoGo	440	0.5	0.043512316	0.498258631	0.084530942	0.453093812	0.516343989
mid-LPFC	LPFC_TMS_5mm	Go_NoGo	441	0.5	0.050735817	0.502437499	0.084530942	0.453093812	0.516343989
mid-LPFC	LPFC_TMS_5mm	Go_NoGo	442	0.5	0.048760024	0.505454005	0.084530942	0.453093812	0.516343989
mid-LPFC	LPFC_TMS_5mm	Go_NoGo	443	0.5	0.054069848	0.49184952	0.084530942	0.453093812	0.516343989
mid-LPFC	LPFC_TMS_5mm	Go_NoGo	444	0.5	0.040458064	0.516880755	0.084530942	0.453093812	0.516343989
mid-LPFC	LPFC_TMS_5mm	Go_NoGo	445	0.5	0.062668008	0.49466338	0.084530942	0.453093812	0.516343989
mid-LPFC	LPFC_TMS_5mm	Go_NoGo	446	0.5	0.046581956	0.503003572	0.084530942	0.453093812	0.516343989
mid-LPFC	LPFC_TMS_5mm	Go_NoGo	447	0.5	0.05118222	0.498247201	0.084530942	0.453093812	0.516343989
mid-LPFC	LPFC_TMS_5mm	Go_NoGo	448	0.5	0.034999449	0.502883449	0.084530942	0.453093812	0.516343989
mid-LPFC	LPFC_TMS_5mm	Go_NoGo	449	0.5	0.050323843	0.507122629	0.084530942	0.453093812	0.516343989
mid-LPFC	LPFC_TMS_5mm	Go_NoGo	450	0.5	0.046501277	0.495122729	0.084530942	0.453093812	0.516343989
mid-LPFC	LPFC_TMS_5mm	Go_NoGo	451	0.5	0.042943445	0.496327614	0.084530942	0.453093812	0.516343989
mid-LPFC	LPFC_TMS_5mm	Go_NoGo	452	0.5	0.038723679	0.494458198	0.084530942	0.453093812	0.516343989
mid-LPFC	LPFC_TMS_5mm	Go_NoGo	453	0.5	0.043212141	0.487795069	0.084530942	0.453093812	0.516343989
mid-LPFC	LPFC_TMS_5mm	Go_NoGo	454	0.5	0.040260325	0.50268325	0.084530942	0.453093812	0.516343989
mid-LPFC	LPFC_TMS_5mm	Go_NoGo	455	0.5	0.05049348	0.498328568	0.084530942	0.453093812	0.516343989
mid-LPFC	LPFC_TMS_5mm	Go_NoGo	456	0.5	0.051041347	0.507412654	0.084530942	0.453093812	0.516343989
mid-LPFC	LPFC_TMS_5mm	Go_NoGo	457	0.5	0.033729139	0.48299078	0.084530942	0.453093812	0.516343989
mid-LPFC	LPFC_TMS_5mm	Go_NoGo	458	0.5	0.05192516	0.51360602	0.084530942	0.453093812	0.516343989
mid-LPFC	LPFC_TMS_5mm	Go_NoGo	459	0.5	0.057051472	0.496988882	0.084530942	0.453093812	0.516343989
mid-LPFC	LPFC_TMS_5mm	Go_NoGo	460	0.5	0.048004056	0.497460194	0.084530942	0.453093812	0.516343989
mid-LPFC	LPFC_TMS_5mm	Go_NoGo	461	0.5	0.049180186	0.498328602	0.084530942	0.453093812	0.516343989
mid-LPFC	LPFC_TMS_5mm	Go_NoGo	462	0.5	0.046470617	0.492537126	0.084530942	0.453093812	0.516343989
mid-LPFC	LPFC_TMS_5mm	Go_NoGo	463	0.5	0.047455001	0.48628537	0.084530942	0.453093812	0.516343989
mid-LPFC	LPFC_TMS_5mm	Go_NoGo	464	0.5	0.044680206	0.488925447	0.084530942	0.453093812	0.516343989
mid-LPFC	LPFC_TMS_5mm	Go_NoGo	465	0.5	0.042418399	0.511675617	0.084530942	0.453093812	0.516343989
mid-LPFC	LPFC_TMS_5mm	Go_NoGo	466	0.5	0.057815468	0.50934916	0.084530942	0.453093812	0.516343989
mid-LPFC	LPFC_TMS_5mm	Go_NoGo	467	0.5	0.045148551	0.500635877	0.084530942	0.453093812	0.516343989
mid-LPFC	LPFC_TMS_5mm	Go_NoGo	468	0.5	0.05022112	0.499265412	0.084530942	0.453093812	0.516343989
mid-LPFC	LPFC_TMS_5mm	Go_NoGo	469	0.5	0.056490581	0.485552874	0.084530942	0.453093812	0.516343989
mid-LPFC	LPFC_TMS_5mm	Go_NoGo	470	0.5	0.049248961	0.518549104	0.084530942	0.453093812	0.516343989
mid-LPFC	LPFC_TMS_5mm	Go_NoGo	471	0.5	0.042815936	0.513319043	0.084530942	0.453093812	0.516343989
mid-LPFC	LPFC_TMS_5mm	Go_NoGo	472	0.5	0.057397049	0.493200491	0.084530942	0.453093812	0.516343989
mid-LPFC	LPFC_TMS_5mm	Go_NoGo	473	0.5	0.04980933	0.510593533	0.084530942	0.453093812	0.516343989
mid-LPFC	LPFC_TMS_5mm	Go_NoGo	474	0.5	0.058385429	0.491606919	0.084530942	0.453093812	0.516343989
mid-LPFC	LPFC_TMS_5mm	Go_NoGo	475	0.5	0.045254278	0.509566502	0.084530942	0.453093812	0.516343989
mid-LPFC	LPFC_TMS_5mm	Go_NoGo	476	0.5	0.051251244	0.479322125	0.084530942	0.453093812	0.516343989
mid-LPFC	LPFC_TMS_5mm	Go_NoGo	477	0.5	0.043099343	0.509715622	0.084530942	0.453093812	0.516343989
mid-LPFC	LPFC_TMS_5mm	Go_NoGo	478	0.5	0.061907108	0.493241108	0.084530942	0.453093812	0.516343989
mid-LPFC	LPFC_TMS_5mm	Go_NoGo	479	0.5	0.049476157	0.499295677	0.084530942	0.453093812	0.516343989
mid-LPFC	LPFC_TMS_5mm	Go_NoGo	480	0.5	0.052147122	0.498895684	0.084530942	0.453093812	0.516343989
mid-LPFC	LPFC_TMS_5mm	Go_NoGo	481	0.5	0.058731674	0.503493142	0.084530942	0.453093812	0.516343989
mid-LPFC	LPFC_TMS_5mm	Go_NoGo	482	0.5	0.057560337	0.495472787	0.084530942	0.453093812	0.516343989
mid-LPFC	LPFC_TMS_5mm	Go_NoGo	483	0.5	0.041026956	0.489656771	0.084530942	0.453093812	0.516343989
mid-LPFC	LPFC_TMS_5mm	Go_NoGo	484	0.5	0.035168488	0.503295571	0.084530942	0.453093812	0.516343989
mid-LPFC	LPFC_TMS_5mm	Go_NoGo	485	0.5	0.056252663	0.490652368	0.084530942	0.453093812	0.516343989
mid-LPFC	LPFC_TMS_5mm	Go_NoGo	486	0.5	0.044976989	0.508260985	0.084530942	0.453093812	0.516343989
mid-LPFC	LPFC_TMS_5mm	Go_NoGo	487	0.5	0.04912258	0.499642872	0.084530942	0.453093812	0.516343989
mid-LPFC	LPFC_TMS_5mm	Go_NoGo	488	0.5	0.057806512	0.4941229	0.084530942	0.453093812	0.516343989
mid-LPFC	LPFC_TMS_5mm	Go_NoGo	489	0.5	0.064594139	0.497212924	0.084530942	0.453093812	0.516343989
mid-LPFC	LPFC_TMS_5mm	Go_NoGo	490	0.5	0.04996755	0.501356481	0.084530942	0.453093812	0.516343989
mid-LPFC	LPFC_TMS_5mm	Go_NoGo	491	0.5	0.047886895	0.503886173	0.084530942	0.453093812	0.516343989
mid-LPFC	LPFC_TMS_5mm	Go_NoGo	492	0.5	0.053712332	0.511488974	0.084530942	0.453093812	0.516343989
mid-LPFC	LPFC_TMS_5mm	Go_NoGo	493	0.5	0.040986997	0.499613537	0.084530942	0.453093812	0.516343989
mid-LPFC	LPFC_TMS_5mm	Go_NoGo	494	0.5	0.051996066	0.497885348	0.084530942	0.453093812	0.516343989
mid-LPFC	LPFC_TMS_5mm	Go_NoGo	495	0.5	0.046942406	0.490652103	0.084530942	0.453093812	0.516343989
mid-LPFC	LPFC_TMS_5mm	Go_NoGo	496	0.5	0.058315378	0.509621341	0.084530942	0.453093812	0.516343989
mid-LPFC	LPFC_TMS_5mm	Go_NoGo	497	0.5	0.042173546	0.504685509	0.084530942	0.453093812	0.516343989
mid-LPFC	LPFC_TMS_5mm	Go_NoGo	498	0.5	0.054054974	0.502959031	0.084530942	0.453093812	0.516343989
mid-LPFC	LPFC_TMS_5mm	Go_NoGo	499	0.5	0.051576254	0.489642289	0.084530942	0.453093812	0.516343989
