# Supplementary material for: Information-based TMS to mid-lateral prefrontal cortex disrupts action goals during emotional processing
Source: Nat Commun. 2024 May 20;15:4294. doi: 10.1038/s41467-024-48015-8 (PMC11106324; doi:10.1038/s41467-024-48015-8)
Supplement: Supplementary file 4 — Source Data [file 41467_2024_48015_MOESM4_ESM.zip › Figure_S3_Beh_RT_Valence_byTMS.csv]

subject	RT	TMS_subject	valence	TMScondition	cTBS
2	630.157553	1	HA	b	no TMS
2	526.411977	1	HA	b	no TMS
2	458.590765	1	HA	b	no TMS
2	460.420888	1	HA	b	no TMS
2	474.453785	1	HA	b	no TMS
2	421.821898	1	HA	b	no TMS
2	419.288756	1	HA	b	no TMS
2	450.7212	1	HA	b	no TMS
2	415.6571	1	HA	b	no TMS
2	479.601075	1	HA	b	no TMS
2	661.795991	1	HA	b	no TMS
2	493.357603	1	HA	b	no TMS
2	679.147521	1	HA	b	no TMS
2	581.84348	1	HA	b	no TMS
2	497.983676	1	HA	b	no TMS
2	558.014861	1	FE	b	no TMS
2	622.150169	1	FE	b	no TMS
2	604.777013	1	FE	b	no TMS
2	420.250184	1	FE	b	no TMS
2	436.222433	1	FE	b	no TMS
2	517.632665	1	FE	b	no TMS
2	632.753373	1	FE	b	no TMS
2	453.798284	1	FE	b	no TMS
2	485.180513	1	FE	b	no TMS
2	469.708221	1	FE	b	no TMS
2	513.998443	1	FE	b	no TMS
2	582.83753	1	FE	b	no TMS
2	549.884321	1	FE	b	no TMS
2	537.942154	1	FE	b	no TMS
2	546.776447	1	FE	b	no TMS
2	504.117685	1	HA	b	no TMS
2	503.826654	1	HA	b	no TMS
2	503.424562	1	HA	b	no TMS
2	505.370878	1	HA	b	no TMS
2	636.171337	1	HA	b	no TMS
2	569.444607	1	HA	b	no TMS
2	517.026411	1	HA	b	no TMS
2	679.81462	1	HA	b	no TMS
2	546.491281	1	HA	b	no TMS
2	496.383372	1	HA	b	no TMS
2	511.824874	1	HA	b	no TMS
2	541.004944	1	HA	b	no TMS
2	521.767577	1	HA	b	no TMS
2	506.038709	1	HA	b	no TMS
2	553.415179	1	HA	b	no TMS
2	814.025713	1	FE	b	no TMS
2	512.856678	1	FE	b	no TMS
2	598.288929	1	FE	b	no TMS
2	528.952083	1	FE	b	no TMS
2	544.31478	1	FE	b	no TMS
2	576.416155	1	FE	b	no TMS
2	474.835718	1	FE	b	no TMS
2	588.852414	1	FE	b	no TMS
2	556.579866	1	FE	b	no TMS
2	534.90209	1	FE	b	no TMS
2	616.897683	1	FE	b	no TMS
2	654.638242	1	FE	b	no TMS
2	569.974254	1	FE	b	no TMS
2	517.640729	1	FE	b	no TMS
2	648.263417	1	FE	b	no TMS
2	805.232473	1	HA	b	no TMS
2	523.875902	1	HA	b	no TMS
2	454.794167	1	HA	b	no TMS
2	555.723267	1	HA	b	no TMS
2	436.580907	1	HA	b	no TMS
2	436.140328	1	HA	b	no TMS
2	454.304839	1	HA	b	no TMS
2	448.281158	1	HA	b	no TMS
2	516.588765	1	HA	b	no TMS
2	679.450648	1	HA	b	no TMS
2	494.199907	1	HA	b	no TMS
2	840.811192	1	HA	b	no TMS
2	527.663337	1	HA	b	no TMS
2	508.949752	1	HA	b	no TMS
2	438.960103	1	HA	b	no TMS
2	532.282445	1	FE	b	no TMS
2	478.255515	1	FE	b	no TMS
2	510.265256	1	FE	b	no TMS
2	622.552994	1	FE	b	no TMS
2	439.135675	1	FE	b	no TMS
2	541.46165	1	FE	b	no TMS
2	656.624876	1	FE	b	no TMS
2	502.945131	1	FE	b	no TMS
2	569.454137	1	FE	b	no TMS
2	503.208305	1	FE	b	no TMS
2	565.794991	1	FE	b	no TMS
2	685.331013	1	FE	b	no TMS
2	552.433957	1	FE	b	no TMS
2	564.648094	1	FE	b	no TMS
2	482.026089	1	FE	b	no TMS
2	541.399705	1	HA	b	no TMS
2	518.635145	1	HA	b	no TMS
2	630.455914	1	HA	b	no TMS
2	533.872119	1	HA	b	no TMS
2	400.169047	1	HA	b	no TMS
2	493.675025	1	HA	b	no TMS
2	444.885919	1	HA	b	no TMS
2	513.56996	1	HA	b	no TMS
2	461.090919	1	HA	b	no TMS
2	525.150354	1	HA	b	no TMS
2	510.494342	1	HA	b	no TMS
2	492.56185	1	HA	b	no TMS
2	576.931141	1	HA	b	no TMS
2	573.259532	1	HA	b	no TMS
2	506.635066	1	HA	b	no TMS
2	498.287536	1	FE	b	no TMS
2	476.532788	1	FE	b	no TMS
2	676.344607	1	FE	b	no TMS
2	527.445613	1	FE	b	no TMS
2	557.065162	1	FE	b	no TMS
2	840.082882	1	FE	b	no TMS
2	624.548059	1	FE	b	no TMS
2	674.289796	1	FE	b	no TMS
2	503.967038	1	FE	b	no TMS
2	518.079474	1	FE	b	no TMS
2	600.99581	1	FE	b	no TMS
2	654.115193	1	FE	b	no TMS
2	686.148026	1	FE	b	no TMS
2	467.12413	1	FE	b	no TMS
2	494.274314	1	FE	b	no TMS
2	612.762038	1	FE	b	no TMS
2	463.905562	1	FE	b	no TMS
2	444.595254	1	FE	b	no TMS
2	459.317609	1	FE	b	no TMS
2	657.576408	1	FE	b	no TMS
2	937.738433	1	FE	b	no TMS
2	616.58466	1	FE	b	no TMS
2	520.953863	1	FE	b	no TMS
2	600.873386	1	FE	b	no TMS
2	687.697747	1	FE	b	no TMS
2	685.336144	1	FE	b	no TMS
2	568.436629	1	FE	b	no TMS
2	732.678892	1	FE	b	no TMS
2	715.928484	1	FE	b	no TMS
2	735.15009	1	FE	b	no TMS
2	623.228157	1	HA	b	no TMS
2	524.927865	1	HA	b	no TMS
2	506.449598	1	HA	b	no TMS
2	541.076785	1	HA	b	no TMS
2	655.680675	1	HA	b	no TMS
2	490.018444	1	HA	b	no TMS
2	654.519484	1	HA	b	no TMS
2	717.604661	1	HA	b	no TMS
2	465.83465	1	HA	b	no TMS
2	513.140745	1	HA	b	no TMS
2	476.1186	1	HA	b	no TMS
2	643.796055	1	HA	b	no TMS
2	705.948394	1	HA	b	no TMS
2	556.621651	1	HA	b	no TMS
2	573.622038	1	HA	b	no TMS
2	582.22981	1	FE	b	no TMS
2	616.497424	1	FE	b	no TMS
2	486.415012	1	FE	b	no TMS
2	717.249486	1	FE	b	no TMS
2	467.242888	1	FE	b	no TMS
2	496.860604	1	FE	b	no TMS
2	528.837357	1	FE	b	no TMS
2	490.369221	1	FE	b	no TMS
2	524.670556	1	FE	b	no TMS
2	621.032595	1	FE	b	no TMS
2	657.472678	1	FE	b	no TMS
2	805.321908	1	FE	b	no TMS
2	633.412041	1	FE	b	no TMS
2	1004.126848	1	FE	b	no TMS
2	600.871553	1	FE	b	no TMS
2	458.995789	1	HA	b	no TMS
2	541.184181	1	HA	b	no TMS
2	475.10549	1	HA	b	no TMS
2	674.911078	1	HA	b	no TMS
2	740.095051	1	HA	b	no TMS
2	503.195843	1	HA	b	no TMS
2	514.724554	1	HA	b	no TMS
2	561.110272	1	HA	b	no TMS
2	494.408833	1	HA	b	no TMS
2	411.04019	1	HA	b	no TMS
2	541.741318	1	HA	b	no TMS
2	538.925575	1	HA	b	no TMS
2	423.318471	1	HA	b	no TMS
2	408.688851	1	HA	b	no TMS
2	440.535482	1	HA	b	no TMS
2	840.089113	1	FE	b	no TMS
2	506.787912	1	FE	b	no TMS
2	658.864422	1	FE	b	no TMS
2	493.1769	1	FE	b	no TMS
2	561.625991	1	FE	b	no TMS
2	611.084761	1	FE	b	no TMS
2	514.474209	1	FE	b	no TMS
2	494.55215	1	FE	b	no TMS
2	558.199229	1	FE	b	no TMS
2	442.667999	1	FE	b	no TMS
2	1074.458844	1	FE	b	no TMS
2	656.816576	1	FE	b	no TMS
2	636.170604	1	FE	b	no TMS
2	481.921625	1	FE	b	no TMS
2	547.12869	1	FE	b	no TMS
2	521.002613	1	HA	b	no TMS
2	436.560747	1	HA	b	no TMS
2	482.974322	1	HA	b	no TMS
2	433.431614	1	HA	b	no TMS
2	453.455205	1	HA	b	no TMS
2	453.571397	1	HA	b	no TMS
2	565.096737	1	HA	b	no TMS
2	618.388759	1	HA	b	no TMS
2	532.661079	1	HA	b	no TMS
2	527.528817	1	HA	b	no TMS
2	490.389014	1	HA	b	no TMS
2	822.79293	1	HA	b	no TMS
2	555.67525	1	HA	b	no TMS
2	556.048752	1	HA	b	no TMS
2	636.186365	1	HA	b	no TMS
2	581.597166	1	FE	b	no TMS
2	445.9815	1	FE	b	no TMS
2	613.332737	1	FE	b	no TMS
2	778.497576	1	FE	b	no TMS
2	528.62	1	FE	b	no TMS
2	558.098065	1	FE	b	no TMS
2	541.053693	1	FE	b	no TMS
2	556.602224	1	FE	b	no TMS
2	671.74016	1	FE	b	no TMS
2	587.972357	1	FE	b	no TMS
2	550.597237	1	FE	b	no TMS
2	613.59811	1	FE	b	no TMS
2	696.849095	1	FE	b	no TMS
2	1266.454979	1	FE	b	no TMS
2	682.205912	1	FE	b	no TMS
2	507.282738	1	HA	b	no TMS
2	422.60299	1	HA	b	no TMS
2	670.994256	1	HA	b	no TMS
2	450.837026	1	HA	b	no TMS
2	467.492134	1	HA	b	no TMS
2	587.558903	1	HA	b	no TMS
2	586.717332	1	HA	b	no TMS
2	637.491606	1	HA	b	no TMS
2	622.975246	1	HA	b	no TMS
2	521.565248	1	HA	b	no TMS
2	550.295943	1	HA	b	no TMS
2	761.912843	1	HA	b	no TMS
2	625.733075	1	HA	b	no TMS
2	524.443302	1	HA	b	no TMS
2	540.963525	1	HA	b	no TMS
2	773.621891	1	HA	b	no TMS
2	492.571013	1	HA	b	no TMS
2	443.717396	1	HA	b	no TMS
2	475.564395	1	HA	b	no TMS
2	506.052271	1	HA	b	no TMS
2	439.241238	1	HA	b	no TMS
2	457.065235	1	HA	b	no TMS
2	439.672286	1	HA	b	no TMS
2	537.70757	1	HA	b	no TMS
2	438.606761	1	HA	b	no TMS
2	600.747664	1	HA	b	no TMS
2	731.37805	1	HA	b	no TMS
2	612.708523	1	HA	b	no TMS
2	560.195027	1	HA	b	no TMS
2	441.030308	1	HA	b	no TMS
2	567.017028	1	FE	b	no TMS
2	630.982996	1	FE	b	no TMS
2	667.779353	1	FE	b	no TMS
2	580.62804	1	FE	b	no TMS
2	462.713582	1	FE	b	no TMS
2	579.143929	1	FE	b	no TMS
2	629.895845	1	FE	b	no TMS
2	597.663615	1	FE	b	no TMS
2	541.99313	1	FE	b	no TMS
2	541.179416	1	FE	b	no TMS
2	506.563225	1	FE	b	no TMS
2	659.85664	1	FE	b	no TMS
2	637.46155	1	FE	b	no TMS
2	506.254967	1	FE	b	no TMS
2	604.295749	1	FE	b	no TMS
2	545.341085	1	HA	b	no TMS
2	1425.564248	1	HA	b	no TMS
2	611.609277	1	HA	b	no TMS
2	443.589108	1	HA	b	no TMS
2	477.949456	1	HA	b	no TMS
2	530.982336	1	HA	b	no TMS
2	512.00851	1	HA	b	no TMS
2	395.115591	1	HA	b	no TMS
2	530.323667	1	HA	b	no TMS
2	527.688628	1	HA	b	no TMS
2	623.950236	1	HA	b	no TMS
2	436.748414	1	HA	b	no TMS
2	871.307132	1	HA	b	no TMS
2	549.632876	1	HA	b	no TMS
2	547.094235	1	HA	b	no TMS
2	756.371526	1	FE	b	no TMS
2	507.272475	1	FE	b	no TMS
2	608.412701	1	FE	b	no TMS
2	540.345176	1	FE	b	no TMS
2	537.70757	1	FE	b	no TMS
2	673.126406	1	FE	b	no TMS
2	636.091066	1	FE	b	no TMS
2	600.246973	1	FE	b	no TMS
2	635.513769	1	FE	b	no TMS
2	1414.85988	1	FE	b	no TMS
2	484.18353	1	FE	b	no TMS
2	549.618947	1	FE	b	no TMS
2	744.509998	1	FE	b	no TMS
2	557.290216	1	FE	b	no TMS
2	523.62629	1	FE	b	no TMS
2	623.794824	1	FE	b	no TMS
2	473.546605	1	FE	b	no TMS
2	525.615124	1	FE	b	no TMS
2	506.256066	1	FE	b	no TMS
2	570.349589	1	FE	b	no TMS
2	523.881034	1	FE	b	no TMS
2	503.202074	1	FE	b	no TMS
2	720.112512	1	FE	b	no TMS
2	539.590108	1	FE	b	no TMS
2	603.635248	1	FE	b	no TMS
2	652.952901	1	FE	b	no TMS
2	999.079257	1	FE	b	no TMS
2	580.266634	1	FE	b	no TMS
2	562.335608	1	FE	b	no TMS
2	559.679309	1	FE	b	no TMS
2	538.349378	1	HA	b	no TMS
2	480.886523	1	HA	b	no TMS
2	400.658009	1	HA	b	no TMS
2	870.256635	1	HA	b	no TMS
2	696.838832	1	HA	b	no TMS
2	812.861589	1	HA	b	no TMS
2	479.673283	1	HA	b	no TMS
2	764.791631	1	HA	b	no TMS
2	495.769788	1	HA	b	no TMS
2	513.497752	1	HA	b	no TMS
2	577.649921	1	HA	b	no TMS
2	591.631137	1	HA	b	no TMS
2	590.164253	1	HA	b	no TMS
2	420.49943	1	HA	b	no TMS
2	480.796355	1	FE	b	no TMS
2	432.946685	1	FE	b	no TMS
2	552.777037	1	FE	b	no TMS
2	502.674259	1	FE	b	no TMS
2	533.56716	1	FE	b	no TMS
2	603.459676	1	FE	b	no TMS
2	655.353357	1	FE	b	no TMS
2	918.23386	1	FE	b	no TMS
2	713.300408	1	FE	b	no TMS
2	507.085908	1	FE	b	no TMS
2	554.50966	1	FE	b	no TMS
2	651.98964	1	FE	b	no TMS
2	633.044404	1	FE	b	no TMS
2	682.953283	1	FE	b	no TMS
2	677.836782	1	FE	b	no TMS
2	439.769785	1	HA	b	no TMS
2	553.96022	1	HA	b	no TMS
2	532.386908	1	HA	b	no TMS
2	497.647927	1	HA	b	no TMS
2	547.596026	1	HA	b	no TMS
2	512.775306	1	HA	b	no TMS
2	560.161672	1	HA	b	no TMS
2	596.749103	1	HA	b	no TMS
2	428.651962	1	HA	b	no TMS
2	527.066247	1	HA	b	no TMS
2	512.461184	1	HA	b	no TMS
2	496.773735	1	HA	b	no TMS
2	477.626536	1	HA	b	no TMS
2	592.631418	1	HA	b	no TMS
2	541.51773	1	HA	b	no TMS
2	587.71317	1	HA	d	mid-LPFC
2	563.433254	1	HA	d	mid-LPFC
2	645.417051	1	HA	d	mid-LPFC
2	696.352423	1	HA	d	mid-LPFC
2	543.747173	1	HA	d	mid-LPFC
2	491.169341	1	HA	d	mid-LPFC
2	524.101412	1	HA	d	mid-LPFC
2	455.407588	1	HA	d	mid-LPFC
2	588.111965	1	HA	d	mid-LPFC
2	534.451376	1	HA	d	mid-LPFC
2	697.195096	1	HA	d	mid-LPFC
2	581.417494	1	HA	d	mid-LPFC
2	617.223598	1	HA	d	mid-LPFC
2	604.170042	1	HA	d	mid-LPFC
2	854.724798	1	HA	d	mid-LPFC
2	498.404822	1	FE	d	mid-LPFC
2	1062.353797	1	FE	d	mid-LPFC
2	793.759452	1	FE	d	mid-LPFC
2	793.750289	1	FE	d	mid-LPFC
2	492.466522	1	FE	d	mid-LPFC
2	857.726388	1	FE	d	mid-LPFC
2	639.581383	1	FE	d	mid-LPFC
2	608.556782	1	FE	d	mid-LPFC
2	689.863947	1	FE	d	mid-LPFC
2	1106.171345	1	FE	d	mid-LPFC
2	937.781823	1	FE	d	mid-LPFC
2	621.756954	1	FE	d	mid-LPFC
2	724.405859	1	FE	d	mid-LPFC
2	791.553986	1	FE	d	mid-LPFC
2	786.949156	1	FE	d	mid-LPFC
2	725.657956	1	HA	d	mid-LPFC
2	1124.948043	1	HA	d	mid-LPFC
2	608.234594	1	HA	d	mid-LPFC
2	842.378663	1	HA	d	mid-LPFC
2	506.525129	1	HA	d	mid-LPFC
2	616.963722	1	HA	d	mid-LPFC
2	750.135803	1	HA	d	mid-LPFC
2	633.382474	1	HA	d	mid-LPFC
2	564.252103	1	HA	d	mid-LPFC
2	559.023789	1	HA	d	mid-LPFC
2	592.036865	1	HA	d	mid-LPFC
2	609.701483	1	HA	d	mid-LPFC
2	808.221985	1	HA	d	mid-LPFC
2	937.598919	1	FE	d	mid-LPFC
2	517.64116	1	FE	d	mid-LPFC
2	787.429689	1	FE	d	mid-LPFC
2	610.742087	1	FE	d	mid-LPFC
2	1042.446326	1	FE	d	mid-LPFC
2	578.487748	1	FE	d	mid-LPFC
2	540.622061	1	FE	d	mid-LPFC
2	475.202898	1	FE	d	mid-LPFC
2	640.498831	1	FE	d	mid-LPFC
2	505.73597	1	FE	d	mid-LPFC
2	720.772724	1	FE	d	mid-LPFC
2	501.900139	1	HA	d	mid-LPFC
2	538.235892	1	HA	d	mid-LPFC
2	567.034135	1	HA	d	mid-LPFC
2	636.662999	1	HA	d	mid-LPFC
2	667.575805	1	HA	d	mid-LPFC
2	517.419037	1	HA	d	mid-LPFC
2	650.684585	1	HA	d	mid-LPFC
2	611.515485	1	HA	d	mid-LPFC
2	493.934511	1	HA	d	mid-LPFC
2	709.733665	1	HA	d	mid-LPFC
2	657.572587	1	HA	d	mid-LPFC
2	791.987236	1	HA	d	mid-LPFC
2	740.912946	1	HA	d	mid-LPFC
2	836.613002	1	HA	d	mid-LPFC
2	628.335231	1	FE	d	mid-LPFC
2	475.997188	1	FE	d	mid-LPFC
2	857.780268	1	FE	d	mid-LPFC
2	554.703759	1	FE	d	mid-LPFC
2	1272.286492	1	FE	d	mid-LPFC
2	391.563077	1	FE	d	mid-LPFC
2	739.816261	1	FE	d	mid-LPFC
2	603.83136	1	FE	d	mid-LPFC
2	333.461134	1	FE	d	mid-LPFC
2	431.364823	1	FE	d	mid-LPFC
2	615.158517	1	FE	d	mid-LPFC
2	484.139487	1	HA	d	mid-LPFC
2	430.480364	1	HA	d	mid-LPFC
2	1432.03559	1	HA	d	mid-LPFC
2	565.379211	1	HA	d	mid-LPFC
2	627.039515	1	HA	d	mid-LPFC
2	728.060254	1	HA	d	mid-LPFC
2	1446.351506	1	HA	d	mid-LPFC
2	1060.627764	1	HA	d	mid-LPFC
2	710.184876	1	HA	d	mid-LPFC
2	506.518165	1	HA	d	mid-LPFC
2	631.390334	1	FE	d	mid-LPFC
2	460.980448	1	FE	d	mid-LPFC
2	510.884011	1	FE	d	mid-LPFC
2	460.710309	1	FE	d	mid-LPFC
2	823.470743	1	FE	d	mid-LPFC
2	640.043955	1	FE	d	mid-LPFC
2	642.355352	1	FE	d	mid-LPFC
2	740.90305	1	FE	d	mid-LPFC
2	637.180186	1	FE	d	mid-LPFC
2	550.35404	1	FE	d	mid-LPFC
2	470.776205	1	FE	d	mid-LPFC
2	882.545848	1	FE	d	mid-LPFC
2	645.356939	1	FE	d	mid-LPFC
2	779.955957	1	FE	d	mid-LPFC
2	513.223996	1	FE	d	mid-LPFC
2	426.187092	1	FE	d	mid-LPFC
2	509.690927	1	FE	d	mid-LPFC
2	608.123166	1	FE	d	mid-LPFC
2	637.255326	1	FE	d	mid-LPFC
2	468.276042	1	FE	d	mid-LPFC
2	521.279793	1	FE	d	mid-LPFC
2	801.324452	1	FE	d	mid-LPFC
2	621.670084	1	FE	d	mid-LPFC
2	603.355592	1	FE	d	mid-LPFC
2	568.957731	1	FE	d	mid-LPFC
2	666.453463	1	FE	d	mid-LPFC
2	698.46772	1	FE	d	mid-LPFC
2	685.044692	1	FE	d	mid-LPFC
2	1124.531289	1	HA	d	mid-LPFC
2	408.808741	1	HA	d	mid-LPFC
2	906.899438	1	HA	d	mid-LPFC
2	622.786196	1	HA	d	mid-LPFC
2	455.149177	1	HA	d	mid-LPFC
2	468.110734	1	HA	d	mid-LPFC
2	431.720367	1	HA	d	mid-LPFC
2	545.766437	1	HA	d	mid-LPFC
2	543.262608	1	HA	d	mid-LPFC
2	409.91239	1	HA	d	mid-LPFC
2	407.729283	1	HA	d	mid-LPFC
2	992.35656	1	HA	d	mid-LPFC
2	577.232352	1	HA	d	mid-LPFC
2	451.682817	1	FE	d	mid-LPFC
2	454.757714	1	FE	d	mid-LPFC
2	590.182178	1	FE	d	mid-LPFC
2	521.000124	1	FE	d	mid-LPFC
2	520.900426	1	FE	d	mid-LPFC
2	632.719038	1	FE	d	mid-LPFC
2	514.929137	1	FE	d	mid-LPFC
2	608.589036	1	FE	d	mid-LPFC
2	642.843581	1	FE	d	mid-LPFC
2	623.674686	1	FE	d	mid-LPFC
2	725.658689	1	FE	d	mid-LPFC
2	674.220426	1	FE	d	mid-LPFC
2	521.708644	1	FE	d	mid-LPFC
2	590.454515	1	FE	d	mid-LPFC
2	1286.23917	1	FE	d	mid-LPFC
2	410.551635	1	HA	d	mid-LPFC
2	960.113583	1	HA	d	mid-LPFC
2	777.593979	1	HA	d	mid-LPFC
2	794.183537	1	HA	d	mid-LPFC
2	907.083075	1	HA	d	mid-LPFC
2	590.340522	1	HA	d	mid-LPFC
2	499.75442	1	HA	d	mid-LPFC
2	781.480759	1	HA	d	mid-LPFC
2	480.563165	1	HA	d	mid-LPFC
2	931.254128	1	HA	d	mid-LPFC
2	595.561505	1	HA	d	mid-LPFC
2	458.325239	1	HA	d	mid-LPFC
2	474.790175	1	HA	d	mid-LPFC
2	693.049906	1	HA	d	mid-LPFC
2	416.841812	1	FE	d	mid-LPFC
2	451.420742	1	FE	d	mid-LPFC
2	550.4684	1	FE	d	mid-LPFC
2	387.464803	1	FE	d	mid-LPFC
2	704.863828	1	FE	d	mid-LPFC
2	570.023627	1	FE	d	mid-LPFC
2	688.855966	1	FE	d	mid-LPFC
2	836.890839	1	FE	d	mid-LPFC
2	667.310065	1	FE	d	mid-LPFC
2	1098.944294	1	FE	d	mid-LPFC
2	1346.370273	1	FE	d	mid-LPFC
2	827.933723	1	FE	d	mid-LPFC
2	726.022296	1	FE	d	mid-LPFC
2	640.134124	1	FE	d	mid-LPFC
2	839.14982	1	FE	d	mid-LPFC
2	426.812408	1	HA	d	mid-LPFC
2	626.710364	1	HA	d	mid-LPFC
2	658.540251	1	HA	d	mid-LPFC
2	424.615739	1	HA	d	mid-LPFC
2	444.60678	1	HA	d	mid-LPFC
2	777.655924	1	HA	d	mid-LPFC
2	624.057353	1	HA	d	mid-LPFC
2	527.38047	1	HA	d	mid-LPFC
2	475.018162	1	HA	d	mid-LPFC
2	752.838296	1	HA	d	mid-LPFC
2	450.465174	1	HA	d	mid-LPFC
2	931.798439	1	HA	d	mid-LPFC
2	781.202923	1	HA	d	mid-LPFC
2	830.465043	1	HA	d	mid-LPFC
2	610.642022	1	HA	d	mid-LPFC
2	390.773552	1	FE	d	mid-LPFC
2	404.986838	1	FE	d	mid-LPFC
2	456.898669	1	FE	d	mid-LPFC
2	769.727684	1	FE	d	mid-LPFC
2	494.307281	1	FE	d	mid-LPFC
2	842.111822	1	FE	d	mid-LPFC
2	608.081014	1	FE	d	mid-LPFC
2	458.364093	1	FE	d	mid-LPFC
2	482.137084	1	HA	d	mid-LPFC
2	463.844951	1	HA	d	mid-LPFC
2	293.619434	1	HA	d	mid-LPFC
2	377.672711	1	HA	d	mid-LPFC
2	542.985138	1	HA	d	mid-LPFC
2	446.337578	1	HA	d	mid-LPFC
2	561.184537	1	HA	d	mid-LPFC
2	914.251479	1	HA	d	mid-LPFC
2	482.109227	1	HA	d	mid-LPFC
2	647.169475	1	HA	d	mid-LPFC
2	493.632483	1	HA	d	mid-LPFC
2	740.598456	1	HA	d	mid-LPFC
2	703.470979	1	HA	d	mid-LPFC
2	566.783422	1	HA	d	mid-LPFC
2	467.783781	1	HA	d	mid-LPFC
2	583.964209	1	HA	d	mid-LPFC
2	470.513397	1	HA	d	mid-LPFC
2	453.684487	1	HA	d	mid-LPFC
2	653.103743	1	HA	d	mid-LPFC
2	481.678178	1	HA	d	mid-LPFC
2	532.806715	1	HA	d	mid-LPFC
2	516.301826	1	HA	d	mid-LPFC
2	498.552171	1	HA	d	mid-LPFC
2	513.432558	1	HA	d	mid-LPFC
2	414.201996	1	HA	d	mid-LPFC
2	426.388321	1	HA	d	mid-LPFC
2	573.768923	1	HA	d	mid-LPFC
2	489.465667	1	HA	d	mid-LPFC
2	686.78502	1	HA	d	mid-LPFC
2	549.925922	1	HA	d	mid-LPFC
2	509.366539	1	FE	d	mid-LPFC
2	474.547159	1	FE	d	mid-LPFC
2	558.812663	1	FE	d	mid-LPFC
2	525.231452	1	FE	d	mid-LPFC
2	1105.898274	1	FE	d	mid-LPFC
2	656.80029	1	FE	d	mid-LPFC
2	573.364264	1	FE	d	mid-LPFC
2	686.43974	1	FE	d	mid-LPFC
2	832.087345	1	FE	d	mid-LPFC
2	650.008687	1	FE	d	mid-LPFC
2	603.082521	1	FE	d	mid-LPFC
2	397.647626	1	FE	d	mid-LPFC
2	615.267012	1	FE	d	mid-LPFC
2	513.107438	1	FE	d	mid-LPFC
2	556.598033	1	HA	d	mid-LPFC
2	304.042706	1	HA	d	mid-LPFC
2	607.688817	1	HA	d	mid-LPFC
2	370.252861	1	HA	d	mid-LPFC
2	606.622921	1	HA	d	mid-LPFC
2	525.394195	1	HA	d	mid-LPFC
2	689.448293	1	HA	d	mid-LPFC
2	356.097121	1	HA	d	mid-LPFC
2	608.036663	1	HA	d	mid-LPFC
2	655.435665	1	HA	d	mid-LPFC
2	817.309955	1	HA	d	mid-LPFC
2	677.894981	1	HA	d	mid-LPFC
2	760.968865	1	HA	d	mid-LPFC
2	892.087961	1	HA	d	mid-LPFC
2	689.402476	1	HA	d	mid-LPFC
2	448.845806	1	FE	d	mid-LPFC
2	467.844992	1	FE	d	mid-LPFC
2	749.589293	1	FE	d	mid-LPFC
2	581.558246	1	FE	d	mid-LPFC
2	579.086307	1	FE	d	mid-LPFC
2	563.296169	1	FE	d	mid-LPFC
2	361.115774	1	FE	d	mid-LPFC
2	392.760927	1	FE	d	mid-LPFC
2	595.012063	1	FE	d	mid-LPFC
2	359.831055	1	FE	d	mid-LPFC
2	594.328467	1	FE	d	mid-LPFC
2	457.011563	1	FE	d	mid-LPFC
2	917.271761	1	FE	d	mid-LPFC
2	714.843586	1	FE	d	mid-LPFC
2	720.924104	1	FE	d	mid-LPFC
2	400.824053	1	FE	d	mid-LPFC
2	520.531687	1	FE	d	mid-LPFC
2	516.929707	1	FE	d	mid-LPFC
2	563.178876	1	FE	d	mid-LPFC
2	583.514831	1	FE	d	mid-LPFC
2	612.575883	1	FE	d	mid-LPFC
2	762.023032	1	FE	d	mid-LPFC
2	782.27505	1	FE	d	mid-LPFC
2	1246.199173	1	FE	d	mid-LPFC
2	928.950797	1	FE	d	mid-LPFC
2	576.648088	1	FE	d	mid-LPFC
2	740.810315	1	FE	d	mid-LPFC
2	572.778534	1	FE	d	mid-LPFC
2	620.205027	1	FE	d	mid-LPFC
2	596.474554	1	HA	d	mid-LPFC
2	506.796734	1	HA	d	mid-LPFC
2	793.346729	1	HA	d	mid-LPFC
2	411.135531	1	HA	d	mid-LPFC
2	506.562882	1	HA	d	mid-LPFC
2	489.225217	1	HA	d	mid-LPFC
2	990.07962	1	HA	d	mid-LPFC
2	623.294951	1	HA	d	mid-LPFC
2	656.371806	1	HA	d	mid-LPFC
2	673.015246	1	HA	d	mid-LPFC
2	635.874573	1	HA	d	mid-LPFC
2	583.334861	1	HA	d	mid-LPFC
2	812.957303	1	HA	d	mid-LPFC
2	579.064313	1	HA	d	mid-LPFC
2	491.90755	1	HA	d	mid-LPFC
2	555.949626	1	FE	d	mid-LPFC
2	690.220591	1	FE	d	mid-LPFC
2	459.307563	1	FE	d	mid-LPFC
2	491.376068	1	FE	d	mid-LPFC
2	706.408422	1	FE	d	mid-LPFC
2	408.751927	1	FE	d	mid-LPFC
2	692.825584	1	FE	d	mid-LPFC
2	1057.9392	1	FE	d	mid-LPFC
2	1017.314207	1	FE	d	mid-LPFC
2	494.72367	1	FE	d	mid-LPFC
2	690.590428	1	FE	d	mid-LPFC
2	658.293203	1	FE	d	mid-LPFC
2	525.029489	1	FE	d	mid-LPFC
2	636.443809	1	FE	d	mid-LPFC
2	747.158039	1	HA	d	mid-LPFC
2	478.131179	1	HA	d	mid-LPFC
2	690.684263	1	HA	d	mid-LPFC
2	640.527054	1	HA	d	mid-LPFC
2	458.487982	1	HA	d	mid-LPFC
2	555.70991	1	HA	d	mid-LPFC
2	537.581253	1	HA	d	mid-LPFC
2	672.956233	1	HA	d	mid-LPFC
2	505.899813	1	HA	d	mid-LPFC
2	619.808065	1	HA	d	mid-LPFC
2	422.064994	1	HA	d	mid-LPFC
2	475.32129	1	HA	d	mid-LPFC
2	622.560041	1	HA	d	mid-LPFC
2	454.628692	1	HA	d	mid-LPFC
2	553.274624	1	HA	d	mid-LPFC
2	646.930492	1	HA	s	Control
2	475.068011	1	HA	s	Control
2	458.141603	1	HA	s	Control
2	542.341496	1	HA	s	Control
2	489.618147	1	HA	s	Control
2	471.578192	1	HA	s	Control
2	483.523701	1	HA	s	Control
2	516.004196	1	HA	s	Control
2	448.757102	1	HA	s	Control
2	512.763624	1	HA	s	Control
2	542.289814	1	HA	s	Control
2	593.032385	1	HA	s	Control
2	411.292043	1	HA	s	Control
2	495.924819	1	HA	s	Control
2	447.838556	1	HA	s	Control
2	640.12716	1	FE	s	Control
2	571.892976	1	FE	s	Control
2	654.497691	1	FE	s	Control
2	503.280159	1	FE	s	Control
2	569.325737	1	FE	s	Control
2	850.484675	1	FE	s	Control
2	965.614602	1	FE	s	Control
2	536.783664	1	FE	s	Control
2	669.301105	1	FE	s	Control
2	684.672655	1	FE	s	Control
2	580.436269	1	FE	s	Control
2	614.568756	1	FE	s	Control
2	699.346681	1	FE	s	Control
2	601.269618	1	FE	s	Control
2	645.50832	1	FE	s	Control
2	419.645835	1	HA	s	Control
2	653.55202	1	HA	s	Control
2	1118.58016	1	HA	s	Control
2	553.023544	1	HA	s	Control
2	682.809903	1	HA	s	Control
2	482.800154	1	HA	s	Control
2	496.68612	1	HA	s	Control
2	528.796777	1	HA	s	Control
2	395.442893	1	HA	s	Control
2	494.206849	1	HA	s	Control
2	1074.507866	1	HA	s	Control
2	754.052273	1	HA	s	Control
2	801.493427	1	HA	s	Control
2	454.974705	1	HA	s	Control
2	500.095667	1	HA	s	Control
2	678.560249	1	FE	s	Control
2	426.028014	1	FE	s	Control
2	396.060511	1	FE	s	Control
2	643.346473	1	FE	s	Control
2	524.458786	1	FE	s	Control
2	871.318023	1	FE	s	Control
2	784.350394	1	FE	s	Control
2	619.834456	1	FE	s	Control
2	781.466464	1	FE	s	Control
2	664.829328	1	FE	s	Control
2	615.773203	1	FE	s	Control
2	533.601005	1	FE	s	Control
2	1047.448485	1	FE	s	Control
2	378.841972	1	HA	s	Control
2	629.41982	1	HA	s	Control
2	511.47194	1	HA	s	Control
2	446.977922	1	HA	s	Control
2	426.493152	1	HA	s	Control
2	476.468924	1	HA	s	Control
2	594.017276	1	HA	s	Control
2	407.281006	1	HA	s	Control
2	474.266757	1	HA	s	Control
2	537.669589	1	HA	s	Control
2	733.334751	1	HA	s	Control
2	635.264286	1	HA	s	Control
2	949.126208	1	HA	s	Control
2	663.565135	1	HA	s	Control
2	488.77584	1	FE	s	Control
2	769.214896	1	FE	s	Control
2	765.760997	1	FE	s	Control
2	530.61591	1	FE	s	Control
2	597.316494	1	FE	s	Control
2	465.964647	1	FE	s	Control
2	596.695577	1	FE	s	Control
2	1110.607201	1	FE	s	Control
2	927.27608	1	FE	s	Control
2	444.69585	1	FE	s	Control
2	510.334203	1	FE	s	Control
2	425.984029	1	FE	s	Control
2	540.348622	1	FE	s	Control
2	457.795223	1	FE	s	Control
2	548.274664	1	HA	s	Control
2	511.004603	1	HA	s	Control
2	458.435201	1	HA	s	Control
2	426.121115	1	HA	s	Control
2	443.497633	1	HA	s	Control
2	654.679128	1	HA	s	Control
2	639.031208	1	HA	s	Control
2	636.442709	1	HA	s	Control
2	667.339388	1	HA	s	Control
2	587.349196	1	HA	s	Control
2	1102.361538	1	HA	s	Control
2	520.421359	1	HA	s	Control
2	583.380312	1	HA	s	Control
2	658.255083	1	FE	s	Control
2	521.072699	1	FE	s	Control
2	620.077838	1	FE	s	Control
2	886.146362	1	FE	s	Control
2	850.457184	1	FE	s	Control
2	50.698953	1	FE	s	Control
2	466.740976	1	FE	s	Control
2	679.711182	1	FE	s	Control
2	560.454758	1	FE	s	Control
2	476.631667	1	FE	s	Control
2	1095.319589	1	FE	s	Control
2	559.464369	1	FE	s	Control
2	687.662881	1	FE	s	Control
2	1371.100666	1	FE	s	Control
2	453.511115	1	FE	s	Control
2	800.276517	1	FE	s	Control
2	661.293326	1	FE	s	Control
2	476.357129	1	FE	s	Control
2	841.980235	1	FE	s	Control
2	1195.524411	1	FE	s	Control
2	593.107159	1	FE	s	Control
2	474.842956	1	FE	s	Control
2	382.280475	1	HA	s	Control
2	450.443183	1	HA	s	Control
2	498.779058	1	HA	s	Control
2	466.538647	1	HA	s	Control
2	581.251819	1	HA	s	Control
2	983.119409	1	HA	s	Control
2	829.146235	1	HA	s	Control
2	527.726116	1	HA	s	Control
2	457.388365	1	HA	s	Control
2	854.783445	1	HA	s	Control
2	420.413001	1	HA	s	Control
2	733.749306	1	HA	s	Control
2	667.790598	1	HA	s	Control
2	725.486416	1	FE	s	Control
2	476.681883	1	FE	s	Control
2	396.691692	1	FE	s	Control
2	409.481707	1	FE	s	Control
2	460.614275	1	FE	s	Control
2	408.203218	1	FE	s	Control
2	538.848745	1	FE	s	Control
2	547.134361	1	FE	s	Control
2	448.464604	1	FE	s	Control
2	411.288377	1	FE	s	Control
2	447.724562	1	FE	s	Control
2	494.022481	1	FE	s	Control
2	424.745127	1	FE	s	Control
2	540.935818	1	FE	s	Control
2	468.066748	1	HA	s	Control
2	851.156174	1	HA	s	Control
2	534.066876	1	HA	s	Control
2	432.888526	1	HA	s	Control
2	480.358636	1	HA	s	Control
2	423.835744	1	HA	s	Control
2	390.161431	1	HA	s	Control
2	406.696742	1	HA	s	Control
2	1403.688556	1	HA	s	Control
2	381.359728	1	HA	s	Control
2	999.88454	1	HA	s	Control
2	450.762805	1	HA	s	Control
2	598.153669	1	FE	s	Control
2	398.119361	1	FE	s	Control
2	381.434869	1	FE	s	Control
2	615.566475	1	FE	s	Control
2	569.634729	1	FE	s	Control
2	721.287344	1	FE	s	Control
2	406.715436	1	FE	s	Control
2	553.595712	1	FE	s	Control
2	832.563479	1	FE	s	Control
2	517.093183	1	FE	s	Control
2	464.643273	1	FE	s	Control
2	744.680968	1	FE	s	Control
2	741.209477	1	FE	s	Control
2	755.95571	1	FE	s	Control
2	360.11109	1	HA	s	Control
2	493.309562	1	HA	s	Control
2	424.064097	1	HA	s	Control
2	341.478443	1	HA	s	Control
2	492.478985	1	HA	s	Control
2	558.9919	1	HA	s	Control
2	391.031595	1	HA	s	Control
2	823.912424	1	HA	s	Control
2	766.365421	1	HA	s	Control
2	763.759694	1	HA	s	Control
2	828.508091	1	HA	s	Control
2	512.531971	1	HA	s	Control
2	478.601081	1	HA	s	Control
2	808.584126	1	HA	s	Control
2	1003.52464	1	FE	s	Control
2	722.460269	1	FE	s	Control
2	653.115472	1	FE	s	Control
2	585.542892	1	FE	s	Control
2	563.935046	1	FE	s	Control
2	561.36634	1	FE	s	Control
2	512.549932	1	FE	s	Control
2	976.448031	1	FE	s	Control
2	692.983196	1	FE	s	Control
2	906.826497	1	FE	s	Control
2	404.104212	1	FE	s	Control
2	603.998502	1	FE	s	Control
2	771.351452	1	FE	s	Control
2	445.21157	1	HA	s	Control
2	459.272376	1	HA	s	Control
2	306.696083	1	HA	s	Control
2	474.371221	1	HA	s	Control
2	374.271595	1	HA	s	Control
2	1125.563462	1	HA	s	Control
2	578.018211	1	HA	s	Control
2	1129.866265	1	HA	s	Control
2	507.145313	1	HA	s	Control
2	499.426733	1	HA	s	Control
2	381.462359	1	HA	s	Control
2	430.140949	1	HA	s	Control
2	614.411144	1	HA	s	Control
2	499.771279	1	HA	s	Control
2	483.040603	1	HA	s	Control
2	615.975533	1	HA	s	Control
2	731.004295	1	HA	s	Control
2	581.124996	1	HA	s	Control
2	429.962445	1	HA	s	Control
2	413.661718	1	HA	s	Control
2	560.469053	1	HA	s	Control
2	495.91089	1	HA	s	Control
2	491.304227	1	HA	s	Control
2	524.383279	1	HA	s	Control
2	673.160395	1	HA	s	Control
2	502.955405	1	HA	s	Control
2	749.201495	1	HA	s	Control
2	457.361241	1	FE	s	Control
2	640.507994	1	FE	s	Control
2	622.28587	1	FE	s	Control
2	569.691909	1	FE	s	Control
2	537.542766	1	FE	s	Control
2	638.276137	1	FE	s	Control
2	1088.0097	1	FE	s	Control
2	482.755436	1	FE	s	Control
2	580.734632	1	FE	s	Control
2	464.180334	1	FE	s	Control
2	481.587276	1	FE	s	Control
2	661.502253	1	FE	s	Control
2	696.094379	1	FE	s	Control
2	542.667715	1	FE	s	Control
2	970.176914	1	HA	s	Control
2	483.502809	1	HA	s	Control
2	471.300723	1	HA	s	Control
2	616.781919	1	HA	s	Control
2	653.923325	1	HA	s	Control
2	522.863975	1	HA	s	Control
2	786.698443	1	HA	s	Control
2	552.330418	1	HA	s	Control
2	754.239574	1	HA	s	Control
2	500.516454	1	HA	s	Control
2	515.831923	1	HA	s	Control
2	527.53295	1	HA	s	Control
2	1377.016973	1	HA	s	Control
2	741.466787	1	HA	s	Control
2	516.048181	1	FE	s	Control
2	478.761626	1	FE	s	Control
2	527.583899	1	FE	s	Control
2	327.201379	1	FE	s	Control
2	623.293485	1	FE	s	Control
2	723.868879	1	FE	s	Control
2	391.650313	1	FE	s	Control
2	361.618299	1	FE	s	Control
2	425.655243	1	FE	s	Control
2	577.543543	1	FE	s	Control
2	591.584189	1	FE	s	Control
2	559.249577	1	FE	s	Control
2	973.229818	1	FE	s	Control
2	487.418912	1	FE	s	Control
2	657.656525	1	FE	s	Control
2	503.401482	1	FE	s	Control
2	503.011852	1	FE	s	Control
2	702.033046	1	FE	s	Control
2	1015.146495	1	FE	s	Control
2	647.32892	1	FE	s	Control
2	597.209465	1	FE	s	Control
2	826.589259	1	FE	s	Control
2	1054.896193	1	HA	s	Control
2	364.521289	1	HA	s	Control
2	483.299013	1	HA	s	Control
2	387.556438	1	HA	s	Control
2	448.705787	1	HA	s	Control
2	381.521739	1	HA	s	Control
2	430.370402	1	HA	s	Control
2	849.776888	1	HA	s	Control
2	1063.75361	1	HA	s	Control
2	527.972064	1	HA	s	Control
2	475.419889	1	HA	s	Control
2	572.907556	1	HA	s	Control
2	504.263216	1	HA	s	Control
2	500.644742	1	HA	s	Control
2	581.381574	1	FE	s	Control
2	482.400992	1	FE	s	Control
2	435.543735	1	FE	s	Control
2	417.78235	1	FE	s	Control
2	448.651906	1	FE	s	Control
2	400.864739	1	FE	s	Control
2	502.631384	1	FE	s	Control
2	565.724857	1	FE	s	Control
2	906.374555	1	FE	s	Control
2	721.662313	1	FE	s	Control
2	668.234843	1	FE	s	Control
2	734.761321	1	FE	s	Control
2	584.725143	1	FE	s	Control
2	611.855633	1	FE	s	Control
2	591.44014	1	HA	s	Control
2	1104.230887	1	HA	s	Control
2	650.534304	1	HA	s	Control
2	632.60028	1	HA	s	Control
2	416.018564	1	HA	s	Control
2	381.29485	1	HA	s	Control
2	395.34576	1	HA	s	Control
2	562.73903	1	HA	s	Control
2	463.654351	1	HA	s	Control
2	394.402655	1	HA	s	Control
2	561.897455	1	HA	s	Control
2	531.94718	1	HA	s	Control
2	611.517685	1	HA	s	Control
2	408.87765	1	HA	s	Control
2	475.476336	1	HA	s	Control
3	412.372921	1	FE	b	no TMS
3	426.167936	1	FE	b	no TMS
3	306.619818	1	FE	b	no TMS
3	389.76634	1	FE	b	no TMS
3	352.699111	1	FE	b	no TMS
3	419.131511	1	FE	b	no TMS
3	470.203414	1	FE	b	no TMS
3	338.914359	1	FE	b	no TMS
3	418.45085	1	FE	b	no TMS
3	446.745365	1	FE	b	no TMS
3	460.949069	1	FE	b	no TMS
3	428.97928	1	FE	b	no TMS
3	364.607922	1	FE	b	no TMS
3	431.127558	1	FE	b	no TMS
3	415.953262	1	FE	b	no TMS
3	342.165916	1	HA	b	no TMS
3	303.726736	1	HA	b	no TMS
3	390.178694	1	HA	b	no TMS
3	355.227488	1	HA	b	no TMS
3	470.430301	1	HA	b	no TMS
3	403.697706	1	HA	b	no TMS
3	352.341003	1	HA	b	no TMS
3	365.176422	1	HA	b	no TMS
3	316.51707	1	HA	b	no TMS
3	333.279941	1	HA	b	no TMS
3	429.32126	1	HA	b	no TMS
3	412.718566	1	HA	b	no TMS
3	379.68985	1	HA	b	no TMS
3	361.7317	1	HA	b	no TMS
3	393.861299	1	HA	b	no TMS
3	370.484255	1	FE	b	no TMS
3	384.659003	1	FE	b	no TMS
3	451.064279	1	FE	b	no TMS
3	384.398761	1	FE	b	no TMS
3	411.603192	1	FE	b	no TMS
3	329.239595	1	FE	b	no TMS
3	358.912292	1	FE	b	no TMS
3	344.500761	1	FE	b	no TMS
3	360.831117	1	FE	b	no TMS
3	324.757938	1	FE	b	no TMS
3	407.910691	1	FE	b	no TMS
3	461.03997	1	FE	b	no TMS
3	458.525888	1	FE	b	no TMS
3	342.801858	1	FE	b	no TMS
3	391.409162	1	FE	b	no TMS
3	429.404098	1	HA	b	no TMS
3	431.386334	1	HA	b	no TMS
3	364.743541	1	HA	b	no TMS
3	433.553305	1	HA	b	no TMS
3	428.335274	1	HA	b	no TMS
3	448.285556	1	HA	b	no TMS
3	425.555451	1	HA	b	no TMS
3	393.17624	1	HA	b	no TMS
3	376.502805	1	HA	b	no TMS
3	405.734923	1	HA	b	no TMS
3	318.74562	1	HA	b	no TMS
3	404.252644	1	HA	b	no TMS
3	419.583818	1	HA	b	no TMS
3	366.010295	1	HA	b	no TMS
3	464.402587	1	HA	b	no TMS
3	870.349736	1	HA	b	no TMS
3	336.664184	1	HA	b	no TMS
3	302.327661	1	HA	b	no TMS
3	371.081712	1	HA	b	no TMS
3	386.341411	1	HA	b	no TMS
3	449.323591	1	HA	b	no TMS
3	359.493987	1	HA	b	no TMS
3	342.897158	1	HA	b	no TMS
3	342.313264	1	HA	b	no TMS
3	357.509919	1	HA	b	no TMS
3	325.456193	1	HA	b	no TMS
3	373.226324	1	HA	b	no TMS
3	439.76502	1	HA	b	no TMS
3	391.428588	1	HA	b	no TMS
3	372.821666	1	HA	b	no TMS
3	398.241425	1	FE	b	no TMS
3	344.976527	1	FE	b	no TMS
3	447.913154	1	FE	b	no TMS
3	342.733682	1	FE	b	no TMS
3	373.517721	1	FE	b	no TMS
3	355.247648	1	FE	b	no TMS
3	419.351433	1	FE	b	no TMS
3	454.297875	1	FE	b	no TMS
3	298.923625	1	FE	b	no TMS
3	386.525413	1	FE	b	no TMS
3	368.802946	1	FE	b	no TMS
3	298.887338	1	FE	b	no TMS
3	399.358266	1	FE	b	no TMS
3	412.84209	1	FE	b	no TMS
3	377.614514	1	FE	b	no TMS
3	393.209595	1	HA	b	no TMS
3	325.269625	1	HA	b	no TMS
3	323.580986	1	HA	b	no TMS
3	440.084641	1	HA	b	no TMS
3	356.370719	1	HA	b	no TMS
3	341.919236	1	HA	b	no TMS
3	387.780438	1	HA	b	no TMS
3	483.109208	1	HA	b	no TMS
3	384.026358	1	HA	b	no TMS
3	363.648326	1	HA	b	no TMS
3	346.784291	1	HA	b	no TMS
3	395.320486	1	HA	b	no TMS
3	413.111861	1	HA	b	no TMS
3	314.206416	1	HA	b	no TMS
3	328.349642	1	HA	b	no TMS
3	437.50055	1	FE	b	no TMS
3	401.958851	1	FE	b	no TMS
3	332.568491	1	FE	b	no TMS
3	465.811559	1	FE	b	no TMS
3	347.902598	1	FE	b	no TMS
3	335.553575	1	FE	b	no TMS
3	349.616895	1	FE	b	no TMS
3	496.992558	1	FE	b	no TMS
3	344.576634	1	FE	b	no TMS
3	379.057573	1	FE	b	no TMS
3	408.24534	1	FE	b	no TMS
3	341.486355	1	FE	b	no TMS
3	325.44593	1	FE	b	no TMS
3	491.04475	1	FE	b	no TMS
3	391.919749	1	FE	b	no TMS
3	478.083975	1	FE	b	no TMS
3	611.161368	1	FE	b	no TMS
3	427.432858	1	FE	b	no TMS
3	544.010553	1	FE	b	no TMS
3	427.001809	1	FE	b	no TMS
3	394.624797	1	FE	b	no TMS
3	426.129449	1	FE	b	no TMS
3	391.303232	1	FE	b	no TMS
3	341.461797	1	FE	b	no TMS
3	423.181753	1	FE	b	no TMS
3	391.26328	1	FE	b	no TMS
3	388.38156	1	FE	b	no TMS
3	335.203898	1	FE	b	no TMS
3	382.781963	1	FE	b	no TMS
3	362.534784	1	FE	b	no TMS
3	322.413197	1	HA	b	no TMS
3	356.684476	1	HA	b	no TMS
3	371.874533	1	HA	b	no TMS
3	339.65	1	HA	b	no TMS
3	331.323363	1	HA	b	no TMS
3	328.40279	1	HA	b	no TMS
3	461.283351	1	HA	b	no TMS
3	392.026045	1	HA	b	no TMS
3	325.342566	1	HA	b	no TMS
3	325.323506	1	HA	b	no TMS
3	289.863912	1	HA	b	no TMS
3	306.622384	1	HA	b	no TMS
3	419.561826	1	HA	b	no TMS
3	337.375634	1	HA	b	no TMS
3	355.469769	1	HA	b	no TMS
3	432.985538	1	FE	b	no TMS
3	514.819487	1	FE	b	no TMS
3	363.206648	1	FE	b	no TMS
3	395.238748	1	FE	b	no TMS
3	306.725381	1	FE	b	no TMS
3	338.526562	1	FE	b	no TMS
3	372.959484	1	FE	b	no TMS
3	356.079688	1	FE	b	no TMS
3	436.837483	1	FE	b	no TMS
3	366.687657	1	FE	b	no TMS
3	347.45139	1	FE	b	no TMS
3	317.2868	1	FE	b	no TMS
3	413.44871	1	FE	b	no TMS
3	413.405092	1	FE	b	no TMS
3	333.330523	1	FE	b	no TMS
3	359.573526	1	HA	b	no TMS
3	327.412038	1	HA	b	no TMS
3	408.185961	1	HA	b	no TMS
3	325.769583	1	HA	b	no TMS
3	313.33259	1	HA	b	no TMS
3	396.448689	1	HA	b	no TMS
3	357.078504	1	HA	b	no TMS
3	322.2149	1	HA	b	no TMS
3	306.342349	1	HA	b	no TMS
3	420.653376	1	HA	b	no TMS
3	366.997015	1	HA	b	no TMS
3	382.341018	1	HA	b	no TMS
3	280.673711	1	HA	b	no TMS
3	381.681617	1	HA	b	no TMS
3	445.798598	1	HA	b	no TMS
3	369.017371	1	FE	b	no TMS
3	354.248832	1	FE	b	no TMS
3	437.162235	1	FE	b	no TMS
3	388.615044	1	FE	b	no TMS
3	417.079999	1	FE	b	no TMS
3	332.601846	1	FE	b	no TMS
3	362.067815	1	FE	b	no TMS
3	411.339285	1	FE	b	no TMS
3	1109.668093	1	FE	b	no TMS
3	392.664187	1	FE	b	no TMS
3	424.571664	1	FE	b	no TMS
3	373.926777	1	FE	b	no TMS
3	340.085814	1	FE	b	no TMS
3	353.442816	1	FE	b	no TMS
3	338.379581	1	FE	b	no TMS
3	378.522428	1	HA	b	no TMS
3	345.758352	1	HA	b	no TMS
3	343.937392	1	HA	b	no TMS
3	341.863522	1	HA	b	no TMS
3	390.998639	1	HA	b	no TMS
3	299.472332	1	HA	b	no TMS
3	404.568233	1	HA	b	no TMS
3	321.193359	1	HA	b	no TMS
3	369.407367	1	HA	b	no TMS
3	349.549818	1	HA	b	no TMS
3	397.690519	1	HA	b	no TMS
3	333.715388	1	HA	b	no TMS
3	513.677722	1	HA	b	no TMS
3	332.519009	1	HA	b	no TMS
3	397.082066	1	HA	b	no TMS
3	456.387873	1	FE	b	no TMS
3	371.88113	1	FE	b	no TMS
3	485.512962	1	FE	b	no TMS
3	405.568881	1	FE	b	no TMS
3	401.978278	1	FE	b	no TMS
3	381.65376	1	FE	b	no TMS
3	443.296611	1	FE	b	no TMS
3	542.052509	1	FE	b	no TMS
3	389.245489	1	FE	b	no TMS
3	388.966188	1	FE	b	no TMS
3	423.20851	1	FE	b	no TMS
3	342.154919	1	FE	b	no TMS
3	390.67462	1	FE	b	no TMS
3	390.6376	1	FE	b	no TMS
3	454.633257	1	FE	b	no TMS
3	398.778036	1	HA	b	no TMS
3	361.747828	1	HA	b	no TMS
3	331.755144	1	HA	b	no TMS
3	432.58198	1	HA	b	no TMS
3	333.844409	1	HA	b	no TMS
3	381.188257	1	HA	b	no TMS
3	290.313287	1	HA	b	no TMS
3	388.852561	1	HA	b	no TMS
3	274.120016	1	HA	b	no TMS
3	439.522005	1	HA	b	no TMS
3	307.218008	1	HA	b	no TMS
3	391.735014	1	HA	b	no TMS
3	371.28514	1	HA	b	no TMS
3	319.04838	1	HA	b	no TMS
3	384.314824	1	HA	b	no TMS
3	409.954872	1	HA	b	no TMS
3	392.04987	1	HA	b	no TMS
3	359.380727	1	HA	b	no TMS
3	341.590818	1	HA	b	no TMS
3	405.229101	1	HA	b	no TMS
3	388.553833	1	HA	b	no TMS
3	289.537327	1	HA	b	no TMS
3	340.301705	1	HA	b	no TMS
3	387.334728	1	HA	b	no TMS
3	419.41741	1	HA	b	no TMS
3	383.694642	1	HA	b	no TMS
3	365.509605	1	HA	b	no TMS
3	381.130344	1	HA	b	no TMS
3	445.125634	1	HA	b	no TMS
3	541.31027	1	HA	b	no TMS
3	437.550765	1	FE	b	no TMS
3	370.87755	1	FE	b	no TMS
3	336.222506	1	FE	b	no TMS
3	414.704834	1	FE	b	no TMS
3	428.756792	1	FE	b	no TMS
3	359.56143	1	FE	b	no TMS
3	379.296189	1	FE	b	no TMS
3	295.569805	1	FE	b	no TMS
3	464.870656	1	FE	b	no TMS
3	462.743638	1	FE	b	no TMS
3	462.097798	1	FE	b	no TMS
3	516.156617	1	FE	b	no TMS
3	597.008246	1	FE	b	no TMS
3	424.215389	1	FE	b	no TMS
3	439.968815	1	FE	b	no TMS
3	431.438016	1	HA	b	no TMS
3	362.502163	1	HA	b	no TMS
3	310.94533	1	HA	b	no TMS
3	345.503242	1	HA	b	no TMS
3	660.304915	1	HA	b	no TMS
3	294.753525	1	HA	b	no TMS
3	312.482223	1	HA	b	no TMS
3	443.088051	1	HA	b	no TMS
3	354.582015	1	HA	b	no TMS
3	331.971768	1	HA	b	no TMS
3	411.539781	1	HA	b	no TMS
3	344.832844	1	HA	b	no TMS
3	430.204983	1	HA	b	no TMS
3	383.486815	1	HA	b	no TMS
3	365.566785	1	HA	b	no TMS
3	341.928399	1	FE	b	no TMS
3	372.39355	1	FE	b	no TMS
3	370.063103	1	FE	b	no TMS
3	334.037208	1	FE	b	no TMS
3	282.520695	1	FE	b	no TMS
3	349.158723	1	FE	b	no TMS
3	346.558504	1	FE	b	no TMS
3	365.277586	1	FE	b	no TMS
3	516.217462	1	FE	b	no TMS
3	295.983259	1	FE	b	no TMS
3	360.71749	1	FE	b	no TMS
3	422.737876	1	FE	b	no TMS
3	373.763668	1	FE	b	no TMS
3	373.470805	1	FE	b	no TMS
3	357.874257	1	FE	b	no TMS
3	289.672213	1	HA	b	no TMS
3	305.989373	1	HA	b	no TMS
3	353.566705	1	HA	b	no TMS
3	401.061567	1	HA	b	no TMS
3	349.490806	1	HA	b	no TMS
3	349.377912	1	HA	b	no TMS
3	320.401271	1	HA	b	no TMS
3	371.232725	1	HA	b	no TMS
3	338.559917	1	HA	b	no TMS
3	385.333066	1	HA	b	no TMS
3	349.065622	1	HA	b	no TMS
3	397.845931	1	HA	b	no TMS
3	344.05725	1	HA	b	no TMS
3	331.178947	1	HA	b	no TMS
3	392.679215	1	HA	b	no TMS
3	433.642007	1	FE	b	no TMS
3	415.075404	1	FE	b	no TMS
3	412.539329	1	FE	b	no TMS
3	428.5453	1	FE	b	no TMS
3	391.739412	1	FE	b	no TMS
3	371.95737	1	FE	b	no TMS
3	389.878134	1	FE	b	no TMS
3	371.425157	1	FE	b	no TMS
3	421.403678	1	FE	b	no TMS
3	440.142554	1	FE	b	no TMS
3	373.45431	1	FE	b	no TMS
3	457.810406	1	FE	b	no TMS
3	436.925819	1	FE	b	no TMS
3	401.361394	1	FE	b	no TMS
3	337.757933	1	FE	b	no TMS
3	379.862123	1	HA	b	no TMS
3	398.622624	1	HA	b	no TMS
3	331.826252	1	HA	b	no TMS
3	329.298608	1	HA	b	no TMS
3	329.230799	1	HA	b	no TMS
3	392.911966	1	HA	b	no TMS
3	378.247158	1	HA	b	no TMS
3	377.883919	1	HA	b	no TMS
3	424.230784	1	HA	b	no TMS
3	436.814391	1	HA	b	no TMS
3	366.577329	1	HA	b	no TMS
3	400.911653	1	HA	b	no TMS
3	363.908568	1	HA	b	no TMS
3	398.360183	1	HA	b	no TMS
3	361.326676	1	HA	b	no TMS
3	540.809946	1	FE	b	no TMS
3	405.066725	1	FE	b	no TMS
3	407.226731	1	FE	b	no TMS
3	472.28095	1	FE	b	no TMS
3	367.758314	1	FE	b	no TMS
3	413.721047	1	FE	b	no TMS
3	467.091142	1	FE	b	no TMS
3	398.072451	1	FE	b	no TMS
3	378.754813	1	FE	b	no TMS
3	490.213809	1	FE	b	no TMS
3	391.296268	1	FE	b	no TMS
3	457.921101	1	FE	b	no TMS
3	373.203232	1	FE	b	no TMS
3	307.64649	1	FE	b	no TMS
3	356.117442	1	FE	b	no TMS
3	519.637698	1	FE	d	mid-LPFC
3	482.016126	1	FE	d	mid-LPFC
3	360.02752	1	FE	d	mid-LPFC
3	440.644127	1	FE	d	mid-LPFC
3	505.695651	1	FE	d	mid-LPFC
3	323.439954	1	FE	d	mid-LPFC
3	438.732992	1	FE	d	mid-LPFC
3	439.584462	1	FE	d	mid-LPFC
3	487.086461	1	FE	d	mid-LPFC
3	564.27043	1	FE	d	mid-LPFC
3	478.520076	1	FE	d	mid-LPFC
3	465.67728	1	FE	d	mid-LPFC
3	384.499135	1	FE	d	mid-LPFC
3	366.670674	1	FE	d	mid-LPFC
3	453.536772	1	FE	d	mid-LPFC
3	377.553219	1	HA	d	mid-LPFC
3	489.021055	1	HA	d	mid-LPFC
3	373.394834	1	HA	d	mid-LPFC
3	607.349768	1	HA	d	mid-LPFC
3	420.294609	1	HA	d	mid-LPFC
3	721.215136	1	HA	d	mid-LPFC
3	419.788786	1	HA	d	mid-LPFC
3	432.782963	1	HA	d	mid-LPFC
3	349.549633	1	HA	d	mid-LPFC
3	349.698815	1	HA	d	mid-LPFC
3	430.32092	1	HA	d	mid-LPFC
3	430.367103	1	HA	d	mid-LPFC
3	330.914054	1	HA	d	mid-LPFC
3	464.123154	1	HA	d	mid-LPFC
3	461.532456	1	HA	d	mid-LPFC
3	836.781245	1	FE	d	mid-LPFC
3	451.205217	1	FE	d	mid-LPFC
3	601.037599	1	FE	d	mid-LPFC
3	317.690056	1	FE	d	mid-LPFC
3	411.50207	1	FE	d	mid-LPFC
3	312.615322	1	FE	d	mid-LPFC
3	358.862659	1	FE	d	mid-LPFC
3	427.640786	1	FE	d	mid-LPFC
3	578.724898	1	FE	d	mid-LPFC
3	423.41349	1	FE	d	mid-LPFC
3	341.192542	1	FE	d	mid-LPFC
3	513.154721	1	FE	d	mid-LPFC
3	426.085194	1	FE	d	mid-LPFC
3	312.797492	1	FE	d	mid-LPFC
3	425.709125	1	FE	d	mid-LPFC
3	364.837612	1	HA	d	mid-LPFC
3	416.886896	1	HA	d	mid-LPFC
3	367.076433	1	HA	d	mid-LPFC
3	404.564585	1	HA	d	mid-LPFC
3	514.936835	1	HA	d	mid-LPFC
3	450.439883	1	HA	d	mid-LPFC
3	544.187387	1	HA	d	mid-LPFC
3	477.439153	1	HA	d	mid-LPFC
3	494.047039	1	HA	d	mid-LPFC
3	440.167625	1	HA	d	mid-LPFC
3	538.668041	1	HA	d	mid-LPFC
3	356.100054	1	HA	d	mid-LPFC
3	356.162732	1	HA	d	mid-LPFC
3	388.147299	1	HA	d	mid-LPFC
3	384.960242	1	HA	d	mid-LPFC
3	488.404536	1	HA	d	mid-LPFC
3	572.313397	1	HA	d	mid-LPFC
3	419.933568	1	HA	d	mid-LPFC
3	416.271843	1	HA	d	mid-LPFC
3	610.799268	1	HA	d	mid-LPFC
3	461.8847	1	HA	d	mid-LPFC
3	410.325846	1	HA	d	mid-LPFC
3	441.028993	1	HA	d	mid-LPFC
3	374.6407	1	HA	d	mid-LPFC
3	440.137936	1	HA	d	mid-LPFC
3	391.227327	1	HA	d	mid-LPFC
3	423.760236	1	HA	d	mid-LPFC
3	306.434374	1	HA	d	mid-LPFC
3	430.775428	1	FE	d	mid-LPFC
3	361.504306	1	FE	d	mid-LPFC
3	398.118261	1	FE	d	mid-LPFC
3	358.674624	1	FE	d	mid-LPFC
3	523.847399	1	FE	d	mid-LPFC
3	370.16086	1	FE	d	mid-LPFC
3	384.463214	1	FE	d	mid-LPFC
3	401.557498	1	FE	d	mid-LPFC
3	413.76105	1	FE	d	mid-LPFC
3	482.336115	1	FE	d	mid-LPFC
3	432.320024	1	FE	d	mid-LPFC
3	413.775345	1	FE	d	mid-LPFC
3	429.688273	1	FE	d	mid-LPFC
3	411.033999	1	FE	d	mid-LPFC
3	424.596679	1	FE	d	mid-LPFC
3	373.81892	1	HA	d	mid-LPFC
3	437.64437	1	HA	d	mid-LPFC
3	367.62111	1	HA	d	mid-LPFC
3	404.129136	1	HA	d	mid-LPFC
3	403.630276	1	HA	d	mid-LPFC
3	389.128157	1	HA	d	mid-LPFC
3	315.343473	1	HA	d	mid-LPFC
3	379.238566	1	HA	d	mid-LPFC
3	379.075456	1	HA	d	mid-LPFC
3	425.454747	1	HA	d	mid-LPFC
3	491.888123	1	HA	d	mid-LPFC
3	541.48636	1	HA	d	mid-LPFC
3	325.997298	1	HA	d	mid-LPFC
3	358.139843	1	HA	d	mid-LPFC
3	356.637766	1	HA	d	mid-LPFC
3	348.301201	1	FE	d	mid-LPFC
3	463.538524	1	FE	d	mid-LPFC
3	311.103349	1	FE	d	mid-LPFC
3	343.122004	1	FE	d	mid-LPFC
3	359.68114	1	FE	d	mid-LPFC
3	446.122786	1	FE	d	mid-LPFC
3	395.860747	1	FE	d	mid-LPFC
3	443.437154	1	FE	d	mid-LPFC
3	374.045074	1	FE	d	mid-LPFC
3	374.013185	1	FE	d	mid-LPFC
3	387.736042	1	FE	d	mid-LPFC
3	404.280517	1	FE	d	mid-LPFC
3	438.070289	1	FE	d	mid-LPFC
3	405.858101	1	FE	d	mid-LPFC
3	322.61121	1	FE	d	mid-LPFC
3	475.655207	1	FE	d	mid-LPFC
3	443.56471	1	FE	d	mid-LPFC
3	425.19597	1	FE	d	mid-LPFC
3	408.351666	1	FE	d	mid-LPFC
3	375.942281	1	FE	d	mid-LPFC
3	424.506144	1	FE	d	mid-LPFC
3	574.086713	1	FE	d	mid-LPFC
3	639.005184	1	FE	d	mid-LPFC
3	439.011928	1	FE	d	mid-LPFC
3	555.173662	1	FE	d	mid-LPFC
3	505.097093	1	FE	d	mid-LPFC
3	419.221017	1	FE	d	mid-LPFC
3	482.939804	1	FE	d	mid-LPFC
3	363.778681	1	FE	d	mid-LPFC
3	427.824789	1	FE	d	mid-LPFC
3	353.458773	1	HA	d	mid-LPFC
3	372.211645	1	HA	d	mid-LPFC
3	353.095899	1	HA	d	mid-LPFC
3	369.462969	1	HA	d	mid-LPFC
3	445.93805	1	HA	d	mid-LPFC
3	442.707741	1	HA	d	mid-LPFC
3	407.847675	1	HA	d	mid-LPFC
3	474.055264	1	HA	d	mid-LPFC
3	373.062016	1	HA	d	mid-LPFC
3	439.587394	1	HA	d	mid-LPFC
3	420.868977	1	HA	d	mid-LPFC
3	505.483058	1	HA	d	mid-LPFC
3	366.247688	1	HA	d	mid-LPFC
3	366.131129	1	HA	d	mid-LPFC
3	387.671165	1	HA	d	mid-LPFC
3	398.506427	1	FE	d	mid-LPFC
3	411.525895	1	FE	d	mid-LPFC
3	312.104733	1	FE	d	mid-LPFC
3	326.463536	1	FE	d	mid-LPFC
3	354.535664	1	FE	d	mid-LPFC
3	367.820141	1	FE	d	mid-LPFC
3	419.636305	1	FE	d	mid-LPFC
3	369.619114	1	FE	d	mid-LPFC
3	450.447581	1	FE	d	mid-LPFC
3	430.048581	1	FE	d	mid-LPFC
3	610.719729	1	FE	d	mid-LPFC
3	313.991677	1	FE	d	mid-LPFC
3	493.524354	1	FE	d	mid-LPFC
3	445.00081	1	FE	d	mid-LPFC
3	380.128523	1	FE	d	mid-LPFC
3	342.039614	1	HA	d	mid-LPFC
3	291.933721	1	HA	d	mid-LPFC
3	341.478443	1	HA	d	mid-LPFC
3	357.922119	1	HA	d	mid-LPFC
3	327.903301	1	HA	d	mid-LPFC
3	394.343276	1	HA	d	mid-LPFC
3	473.602588	1	HA	d	mid-LPFC
3	353.261208	1	HA	d	mid-LPFC
3	505.361733	1	HA	d	mid-LPFC
3	486.117332	1	HA	d	mid-LPFC
3	432.542513	1	HA	d	mid-LPFC
3	314.511796	1	HA	d	mid-LPFC
3	314.050323	1	HA	d	mid-LPFC
3	330.671404	1	HA	d	mid-LPFC
3	328.053582	1	HA	d	mid-LPFC
3	289.99253	1	FE	d	mid-LPFC
3	391.639317	1	FE	d	mid-LPFC
3	423.780763	1	FE	d	mid-LPFC
3	274.980189	1	FE	d	mid-LPFC
3	422.200979	1	FE	d	mid-LPFC
3	436.306136	1	FE	d	mid-LPFC
3	416.183141	1	FE	d	mid-LPFC
3	400.232459	1	FE	d	mid-LPFC
3	397.585314	1	FE	d	mid-LPFC
3	563.029695	1	FE	d	mid-LPFC
3	447.504639	1	FE	d	mid-LPFC
3	313.470825	1	FE	d	mid-LPFC
3	577.49516	1	FE	d	mid-LPFC
3	475.122625	1	FE	d	mid-LPFC
3	392.375694	1	FE	d	mid-LPFC
3	367.013755	1	HA	d	mid-LPFC
3	470.7905	1	HA	d	mid-LPFC
3	384.81216	1	HA	d	mid-LPFC
3	430.084869	1	HA	d	mid-LPFC
3	361.574315	1	HA	d	mid-LPFC
3	440.247531	1	HA	d	mid-LPFC
3	327.519901	1	HA	d	mid-LPFC
3	377.349424	1	HA	d	mid-LPFC
3	408.83953	1	HA	d	mid-LPFC
3	375.747648	1	HA	d	mid-LPFC
3	406.994006	1	HA	d	mid-LPFC
3	391.960405	1	HA	d	mid-LPFC
3	421.912147	1	HA	d	mid-LPFC
3	340.68232	1	HA	d	mid-LPFC
3	322.131777	1	HA	d	mid-LPFC
3	397.111745	1	FE	d	mid-LPFC
3	463.729858	1	FE	d	mid-LPFC
3	460.690149	1	FE	d	mid-LPFC
3	396.236817	1	FE	d	mid-LPFC
3	460.256167	1	FE	d	mid-LPFC
3	391.106735	1	FE	d	mid-LPFC
3	518.184004	1	FE	d	mid-LPFC
3	433.692346	1	FE	d	mid-LPFC
3	411.885836	1	FE	d	mid-LPFC
3	495.053188	1	FE	d	mid-LPFC
3	331.704312	1	FE	d	mid-LPFC
3	350.499703	1	FE	d	mid-LPFC
3	413.56092	1	FE	d	mid-LPFC
3	464.436912	1	FE	d	mid-LPFC
3	445.37358	1	FE	d	mid-LPFC
3	307.087913	1	HA	d	mid-LPFC
3	339.116465	1	HA	d	mid-LPFC
3	341.374346	1	HA	d	mid-LPFC
3	458.706073	1	HA	d	mid-LPFC
3	475.392765	1	HA	d	mid-LPFC
3	372.770618	1	HA	d	mid-LPFC
3	364.282672	1	HA	d	mid-LPFC
3	329.517173	1	HA	d	mid-LPFC
3	430.306258	1	HA	d	mid-LPFC
3	398.074643	1	HA	d	mid-LPFC
3	383.554197	1	HA	d	mid-LPFC
3	383.445335	1	HA	d	mid-LPFC
3	530.667592	1	HA	d	mid-LPFC
3	410.381193	1	HA	d	mid-LPFC
3	313.596914	1	HA	d	mid-LPFC
3	306.920771	1	HA	d	mid-LPFC
3	355.504427	1	HA	d	mid-LPFC
3	357.578306	1	HA	d	mid-LPFC
3	356.190588	1	HA	d	mid-LPFC
3	353.093333	1	HA	d	mid-LPFC
3	303.027759	1	HA	d	mid-LPFC
3	355.232822	1	HA	d	mid-LPFC
3	456.150196	1	HA	d	mid-LPFC
3	435.095824	1	HA	d	mid-LPFC
3	351.824741	1	HA	d	mid-LPFC
3	414.986757	1	HA	d	mid-LPFC
3	348.165215	1	HA	d	mid-LPFC
3	446.731607	1	HA	d	mid-LPFC
3	476.298117	1	HA	d	mid-LPFC
3	373.69173	1	HA	d	mid-LPFC
3	369.991519	1	FE	d	mid-LPFC
3	321.194536	1	FE	d	mid-LPFC
3	349.759294	1	FE	d	mid-LPFC
3	363.842825	1	FE	d	mid-LPFC
3	427.781537	1	FE	d	mid-LPFC
3	376.453969	1	FE	d	mid-LPFC
3	360.682891	1	FE	d	mid-LPFC
3	379.142533	1	FE	d	mid-LPFC
3	513.946446	1	FE	d	mid-LPFC
3	344.164075	1	FE	d	mid-LPFC
3	360.000029	1	FE	d	mid-LPFC
3	414.306093	1	FE	d	mid-LPFC
3	396.218123	1	FE	d	mid-LPFC
3	373.336921	1	FE	d	mid-LPFC
3	540.180381	1	FE	d	mid-LPFC
3	265.208256	1	HA	d	mid-LPFC
3	294.832679	1	HA	d	mid-LPFC
3	358.9356	1	HA	d	mid-LPFC
3	344.375934	1	HA	d	mid-LPFC
3	326.233349	1	HA	d	mid-LPFC
3	311.579117	1	HA	d	mid-LPFC
3	378.07847	1	HA	d	mid-LPFC
3	357.787233	1	HA	d	mid-LPFC
3	271.746214	1	HA	d	mid-LPFC
3	265.511751	1	HA	d	mid-LPFC
3	345.066127	1	HA	d	mid-LPFC
3	344.998318	1	HA	d	mid-LPFC
3	413.767281	1	HA	d	mid-LPFC
3	383.918171	1	HA	d	mid-LPFC
3	333.604816	1	HA	d	mid-LPFC
3	290.837769	1	FE	d	mid-LPFC
3	340.375893	1	FE	d	mid-LPFC
3	353.450709	1	FE	d	mid-LPFC
3	317.707283	1	FE	d	mid-LPFC
3	450.503661	1	FE	d	mid-LPFC
3	317.155642	1	FE	d	mid-LPFC
3	346.799124	1	FE	d	mid-LPFC
3	365.550164	1	FE	d	mid-LPFC
3	333.203823	1	FE	d	mid-LPFC
3	346.133123	1	FE	d	mid-LPFC
3	426.928601	1	FE	d	mid-LPFC
3	356.293953	1	FE	d	mid-LPFC
3	425.001705	1	FE	d	mid-LPFC
3	408.120747	1	FE	d	mid-LPFC
3	328.005565	1	FE	d	mid-LPFC
3	290.185696	1	HA	d	mid-LPFC
3	306.572559	1	HA	d	mid-LPFC
3	322.048572	1	HA	d	mid-LPFC
3	350.51693	1	HA	d	mid-LPFC
3	451.094889	1	HA	d	mid-LPFC
3	384.488139	1	HA	d	mid-LPFC
3	404.285648	1	HA	d	mid-LPFC
3	369.714048	1	HA	d	mid-LPFC
3	403.703584	1	HA	d	mid-LPFC
3	349.445903	1	HA	d	mid-LPFC
3	933.010583	1	HA	d	mid-LPFC
3	429.34116	1	HA	d	mid-LPFC
3	959.846376	1	HA	d	mid-LPFC
3	429.559251	1	HA	d	mid-LPFC
3	375.632188	1	HA	d	mid-LPFC
3	334.413768	1	FE	d	mid-LPFC
3	382.438819	1	FE	d	mid-LPFC
3	362.114593	1	FE	d	mid-LPFC
3	379.234168	1	FE	d	mid-LPFC
3	373.545115	1	FE	d	mid-LPFC
3	687.078984	1	FE	d	mid-LPFC
3	353.048616	1	FE	d	mid-LPFC
3	403.283897	1	FE	d	mid-LPFC
3	352.38408	1	FE	d	mid-LPFC
3	354.380985	1	FE	d	mid-LPFC
3	471.98725	1	FE	d	mid-LPFC
3	455.184732	1	FE	d	mid-LPFC
3	401.183628	1	FE	d	mid-LPFC
3	430.824544	1	FE	d	mid-LPFC
3	467.220776	1	FE	d	mid-LPFC
3	309.640491	1	HA	d	mid-LPFC
3	343.995467	1	HA	d	mid-LPFC
3	410.466963	1	HA	d	mid-LPFC
3	392.292856	1	HA	d	mid-LPFC
3	375.80886	1	HA	d	mid-LPFC
3	372.514407	1	HA	d	mid-LPFC
3	341.513997	1	HA	d	mid-LPFC
3	439.833342	1	HA	d	mid-LPFC
3	405.093867	1	HA	d	mid-LPFC
3	315.701948	1	HA	d	mid-LPFC
3	345.258927	1	HA	d	mid-LPFC
3	411.759747	1	HA	d	mid-LPFC
3	342.758397	1	HA	d	mid-LPFC
3	475.882094	1	HA	d	mid-LPFC
3	458.855255	1	HA	d	mid-LPFC
3	353.986589	1	FE	d	mid-LPFC
3	334.97274	1	FE	d	mid-LPFC
3	636.726043	1	FE	d	mid-LPFC
3	436.336926	1	FE	d	mid-LPFC
3	416.232623	1	FE	d	mid-LPFC
3	363.542263	1	FE	d	mid-LPFC
3	600.100358	1	FE	d	mid-LPFC
3	363.163628	1	FE	d	mid-LPFC
3	343.970909	1	FE	d	mid-LPFC
3	407.772901	1	FE	d	mid-LPFC
3	390.945825	1	FE	d	mid-LPFC
3	407.485901	1	FE	d	mid-LPFC
3	422.914631	1	FE	d	mid-LPFC
3	440.535264	1	FE	d	mid-LPFC
3	390.428638	1	FE	d	mid-LPFC
3	307.344491	1	FE	s	Control
3	390.514775	1	FE	s	Control
3	667.433222	1	FE	s	Control
3	465.138101	1	FE	s	Control
3	344.798554	1	FE	s	Control
3	379.244431	1	FE	s	Control
3	361.088284	1	FE	s	Control
3	412.985087	1	FE	s	Control
3	461.57754	1	FE	s	Control
3	341.041895	1	FE	s	Control
3	405.041085	1	FE	s	Control
3	341.165052	1	FE	s	Control
3	408.0643	1	FE	s	Control
3	374.236041	1	FE	s	Control
3	393.483741	1	FE	s	Control
3	302.857318	1	HA	s	Control
3	397.951486	1	HA	s	Control
3	548.539305	1	HA	s	Control
3	332.707162	1	HA	s	Control
3	345.730296	1	HA	s	Control
3	646.682345	1	HA	s	Control
3	513.073349	1	HA	s	Control
3	443.852076	1	HA	s	Control
3	492.505375	1	HA	s	Control
3	460.5439	1	HA	s	Control
3	341.237627	1	HA	s	Control
3	375.792366	1	HA	s	Control
3	507.060276	1	HA	s	Control
3	391.558678	1	HA	s	Control
3	406.820633	1	HA	s	Control
3	298.087179	1	FE	s	Control
3	446.351873	1	FE	s	Control
3	712.792067	1	FE	s	Control
3	396.278236	1	FE	s	Control
3	391.210099	1	FE	s	Control
3	724.587295	1	FE	s	Control
3	703.900563	1	FE	s	Control
3	556.140959	1	FE	s	Control
3	572.715857	1	FE	s	Control
3	616.49052	1	FE	s	Control
3	436.365515	1	FE	s	Control
3	888.207411	1	FE	s	Control
3	470.45585	1	FE	s	Control
3	437.966192	1	FE	s	Control
3	501.131506	1	FE	s	Control
3	756.746701	1	HA	s	Control
3	424.480119	1	HA	s	Control
3	392.50215	1	HA	s	Control
3	493.242852	1	HA	s	Control
3	439.121157	1	HA	s	Control
3	423.6752	1	HA	s	Control
3	500.871263	1	HA	s	Control
3	566.195493	1	HA	s	Control
3	482.903151	1	HA	s	Control
3	494.496049	1	HA	s	Control
3	443.084177	1	HA	s	Control
3	477.336522	1	HA	s	Control
3	560.567651	1	HA	s	Control
3	392.585721	1	HA	s	Control
3	457.800355	1	HA	s	Control
3	711.160969	1	HA	s	Control
3	826.312521	1	HA	s	Control
3	609.618279	1	HA	s	Control
3	1028.237805	1	HA	s	Control
3	825.729724	1	HA	s	Control
3	475.529484	1	HA	s	Control
3	436.968839	1	HA	s	Control
3	353.653771	1	HA	s	Control
3	486.329192	1	HA	s	Control
3	517.363323	1	HA	s	Control
3	317.328649	1	HA	s	Control
3	364.18334	1	HA	s	Control
3	448.572733	1	HA	s	Control
3	415.523004	1	HA	s	Control
3	664.658155	1	HA	s	Control
3	638.976594	1	FE	s	Control
3	819.693559	1	FE	s	Control
3	821.845143	1	FE	s	Control
3	415.871216	1	FE	s	Control
3	430.020357	1	FE	s	Control
3	410.896914	1	FE	s	Control
3	291.574879	1	FE	s	Control
3	526.405476	1	FE	s	Control
3	391.110034	1	FE	s	Control
3	408.640133	1	FE	s	Control
3	490.676712	1	FE	s	Control
3	306.569993	1	FE	s	Control
3	390.415809	1	FE	s	Control
3	420.642455	1	FE	s	Control
3	467.548829	1	FE	s	Control
3	600.816209	1	HA	s	Control
3	331.824903	1	HA	s	Control
3	428.02272	1	HA	s	Control
3	714.45982	1	HA	s	Control
3	380.834477	1	HA	s	Control
3	564.96942	1	HA	s	Control
3	311.134871	1	HA	s	Control
3	307.321032	1	HA	s	Control
3	408.451732	1	HA	s	Control
3	439.125922	1	HA	s	Control
3	1073.211784	1	HA	s	Control
3	569.628865	1	HA	s	Control
3	539.62031	1	HA	s	Control
3	389.712054	1	HA	s	Control
3	369.265771	1	HA	s	Control
3	327.677147	1	FE	s	Control
3	475.131422	1	FE	s	Control
3	473.660135	1	FE	s	Control
3	789.969438	1	FE	s	Control
3	972.018773	1	FE	s	Control
3	458.923064	1	FE	s	Control
3	408.597981	1	FE	s	Control
3	390.368892	1	FE	s	Control
3	604.396563	1	FE	s	Control
3	503.205018	1	FE	s	Control
3	464.922576	1	FE	s	Control
3	480.419849	1	FE	s	Control
3	498.753401	1	FE	s	Control
3	415.221708	1	FE	s	Control
3	1036.964734	1	FE	s	Control
3	436.5048	1	FE	s	Control
3	387.738241	1	FE	s	Control
3	403.827841	1	FE	s	Control
3	587.07136	1	FE	s	Control
3	481.769446	1	FE	s	Control
3	466.248714	1	FE	s	Control
3	497.639854	1	FE	s	Control
3	979.516696	1	FE	s	Control
3	594.452357	1	FE	s	Control
3	407.172876	1	FE	s	Control
3	381.541165	1	HA	s	Control
3	349.142775	1	HA	s	Control
3	664.37482	1	HA	s	Control
3	397.598876	1	HA	s	Control
3	408.359364	1	HA	s	Control
3	739.587174	1	HA	s	Control
3	500.313025	1	HA	s	Control
3	667.707393	1	HA	s	Control
3	566.477362	1	HA	s	Control
3	764.283478	1	HA	s	Control
3	499.303209	1	HA	s	Control
3	627.577961	1	HA	s	Control
3	477.498166	1	HA	s	Control
3	398.098468	1	HA	s	Control
3	807.508333	1	FE	s	Control
3	390.683016	1	FE	s	Control
3	489.060641	1	FE	s	Control
3	537.676186	1	FE	s	Control
3	464.990019	1	FE	s	Control
3	645.64284	1	FE	s	Control
3	381.176459	1	FE	s	Control
3	514.418915	1	FE	s	Control
3	560.58378	1	FE	s	Control
3	525.903684	1	FE	s	Control
3	457.764434	1	FE	s	Control
3	1240.372668	1	FE	s	Control
3	556.102106	1	FE	s	Control
3	422.658787	1	FE	s	Control
3	690.279603	1	FE	s	Control
3	585.467385	1	HA	s	Control
3	547.372245	1	HA	s	Control
3	432.855171	1	HA	s	Control
3	369.236081	1	HA	s	Control
3	403.545606	1	HA	s	Control
3	429.599204	1	HA	s	Control
3	528.429871	1	HA	s	Control
3	513.676306	1	HA	s	Control
3	410.046543	1	HA	s	Control
3	392.579856	1	HA	s	Control
3	372.713071	1	HA	s	Control
3	456.577214	1	HA	s	Control
3	505.279996	1	HA	s	Control
3	454.072653	1	HA	s	Control
3	445.890401	1	FE	s	Control
3	613.14695	1	FE	s	Control
3	546.458096	1	FE	s	Control
3	397.458491	1	FE	s	Control
3	378.349709	1	FE	s	Control
3	392.445336	1	FE	s	Control
3	474.278853	1	FE	s	Control
3	407.12596	1	FE	s	Control
3	337.976528	1	FE	s	Control
3	454.774575	1	FE	s	Control
3	454.477678	1	FE	s	Control
3	387.292163	1	FE	s	Control
3	482.415287	1	FE	s	Control
3	864.304665	1	FE	s	Control
3	731.580861	1	FE	s	Control
3	1222.670662	1	HA	s	Control
3	307.054924	1	HA	s	Control
3	340.63247	1	HA	s	Control
3	453.937033	1	HA	s	Control
3	334.373816	1	HA	s	Control
3	743.944957	1	HA	s	Control
3	413.531963	1	HA	s	Control
3	413.390113	1	HA	s	Control
3	330.583068	1	HA	s	Control
3	661.791819	1	HA	s	Control
3	342.240111	1	HA	s	Control
3	677.411149	1	HA	s	Control
3	474.89024	1	HA	s	Control
3	409.015469	1	HA	s	Control
3	442.698944	1	HA	s	Control
3	1251.623585	1	FE	s	Control
3	450.873499	1	FE	s	Control
3	397.952219	1	FE	s	Control
3	583.263752	1	FE	s	Control
3	429.663715	1	FE	s	Control
3	477.186241	1	FE	s	Control
3	607.577389	1	FE	s	Control
3	636.590058	1	FE	s	Control
3	721.118736	1	FE	s	Control
3	422.069392	1	FE	s	Control
3	408.567558	1	FE	s	Control
3	457.115293	1	FE	s	Control
3	457.079739	1	FE	s	Control
3	486.671906	1	FE	s	Control
3	544.786311	1	HA	s	Control
3	413.865514	1	HA	s	Control
3	349.090727	1	HA	s	Control
3	349.146807	1	HA	s	Control
3	363.288985	1	HA	s	Control
3	807.504301	1	HA	s	Control
3	471.955728	1	HA	s	Control
3	489.522846	1	HA	s	Control
3	390.626203	1	HA	s	Control
3	408.312446	1	HA	s	Control
3	309.313904	1	HA	s	Control
3	521.744931	1	HA	s	Control
3	738.266901	1	HA	s	Control
3	549.479845	1	HA	s	Control
3	363.699142	1	HA	s	Control
3	415.919966	1	HA	s	Control
3	381.098019	1	HA	s	Control
3	426.775387	1	HA	s	Control
3	493.583	1	HA	s	Control
3	463.393741	1	HA	s	Control
3	412.074604	1	HA	s	Control
3	393.604699	1	HA	s	Control
3	326.859398	1	HA	s	Control
3	439.690392	1	HA	s	Control
3	506.102509	1	HA	s	Control
3	437.362502	1	HA	s	Control
3	433.598879	1	HA	s	Control
3	798.454085	1	HA	s	Control
3	425.127061	1	FE	s	Control
3	474.958416	1	FE	s	Control
3	489.00676	1	FE	s	Control
3	436.467047	1	FE	s	Control
3	432.83941	1	FE	s	Control
3	496.940498	1	FE	s	Control
3	482.357374	1	FE	s	Control
3	432.909419	1	FE	s	Control
3	319.984957	1	FE	s	Control
3	432.444647	1	FE	s	Control
3	415.099651	1	FE	s	Control
3	538.448484	1	FE	s	Control
3	534.318321	1	FE	s	Control
3	678.208005	1	FE	s	Control
3	426.327476	1	FE	s	Control
3	254.611245	1	HA	s	Control
3	349.952826	1	HA	s	Control
3	398.517789	1	HA	s	Control
3	333.932503	1	HA	s	Control
3	316.687938	1	HA	s	Control
3	365.391819	1	HA	s	Control
3	380.592561	1	HA	s	Control
3	474.322471	1	HA	s	Control
3	436.950512	1	HA	s	Control
3	467.929662	1	HA	s	Control
3	616.603048	1	HA	s	Control
3	389.712421	1	HA	s	Control
[truncated: 29,702 more rows]
