# Supplementary material for: Information-based TMS to mid-lateral prefrontal cortex disrupts action goals during emotional processing
Source: Nat Commun. 2024 May 20;15:4294. doi: 10.1038/s41467-024-48015-8 (PMC11106324; doi:10.1038/s41467-024-48015-8)
Supplement: Supplementary file 4 — Source Data [file 41467_2024_48015_MOESM4_ESM.zip › Figure_S4_Beh_Acc_Rule_Valence_byTMS.csv]

subject	run	correctResponse	TMS_subject	valence	targetCondition	TMScondition	cTBS
2	1	100	1	HA	Go	b	no TMS
2	1	100	1	FE	No-Go	b	no TMS
2	1	100	1	HA	Go	b	no TMS
2	1	100	1	HA	Go	b	no TMS
2	1	100	1	HA	Go	b	no TMS
2	1	100	1	FE	No-Go	b	no TMS
2	1	100	1	HA	Go	b	no TMS
2	1	100	1	HA	Go	b	no TMS
2	1	100	1	HA	Go	b	no TMS
2	1	100	1	HA	Go	b	no TMS
2	1	100	1	HA	Go	b	no TMS
2	1	0	1	FE	No-Go	b	no TMS
2	1	100	1	HA	Go	b	no TMS
2	1	100	1	HA	Go	b	no TMS
2	1	100	1	FE	No-Go	b	no TMS
2	1	100	1	FE	No-Go	b	no TMS
2	1	100	1	HA	Go	b	no TMS
2	1	100	1	HA	Go	b	no TMS
2	1	100	1	HA	Go	b	no TMS
2	1	100	1	HA	Go	b	no TMS
2	1	100	1	FE	Go	b	no TMS
2	1	100	1	FE	Go	b	no TMS
2	1	100	1	FE	Go	b	no TMS
2	1	100	1	FE	Go	b	no TMS
2	1	100	1	FE	Go	b	no TMS
2	1	100	1	FE	Go	b	no TMS
2	1	100	1	HA	No-Go	b	no TMS
2	1	100	1	FE	Go	b	no TMS
2	1	100	1	FE	Go	b	no TMS
2	1	100	1	FE	Go	b	no TMS
2	1	100	1	FE	Go	b	no TMS
2	1	0	1	HA	No-Go	b	no TMS
2	1	100	1	HA	No-Go	b	no TMS
2	1	100	1	FE	Go	b	no TMS
2	1	100	1	FE	Go	b	no TMS
2	1	100	1	FE	Go	b	no TMS
2	1	100	1	FE	Go	b	no TMS
2	1	0	1	HA	No-Go	b	no TMS
2	1	100	1	FE	Go	b	no TMS
2	1	100	1	HA	No-Go	b	no TMS
2	1	100	1	HA	Go	b	no TMS
2	1	100	1	HA	Go	b	no TMS
2	1	100	1	HA	Go	b	no TMS
2	1	100	1	HA	Go	b	no TMS
2	1	100	1	HA	Go	b	no TMS
2	1	100	1	HA	Go	b	no TMS
2	1	100	1	HA	Go	b	no TMS
2	1	100	1	HA	Go	b	no TMS
2	1	100	1	HA	Go	b	no TMS
2	1	100	1	HA	Go	b	no TMS
2	1	100	1	HA	Go	b	no TMS
2	1	100	1	HA	Go	b	no TMS
2	1	100	1	HA	Go	b	no TMS
2	1	100	1	HA	Go	b	no TMS
2	1	100	1	HA	Go	b	no TMS
2	1	100	1	FE	Go	b	no TMS
2	1	100	1	FE	Go	b	no TMS
2	1	100	1	FE	Go	b	no TMS
2	1	100	1	FE	Go	b	no TMS
2	1	100	1	FE	Go	b	no TMS
2	1	100	1	FE	Go	b	no TMS
2	1	100	1	FE	Go	b	no TMS
2	1	100	1	FE	Go	b	no TMS
2	1	100	1	FE	Go	b	no TMS
2	1	100	1	FE	Go	b	no TMS
2	1	100	1	FE	Go	b	no TMS
2	1	100	1	FE	Go	b	no TMS
2	1	100	1	FE	Go	b	no TMS
2	1	100	1	FE	Go	b	no TMS
2	1	100	1	FE	Go	b	no TMS
2	2	100	1	HA	Go	b	no TMS
2	2	100	1	HA	Go	b	no TMS
2	2	100	1	HA	Go	b	no TMS
2	2	100	1	HA	Go	b	no TMS
2	2	100	1	HA	Go	b	no TMS
2	2	100	1	HA	Go	b	no TMS
2	2	100	1	HA	Go	b	no TMS
2	2	100	1	HA	Go	b	no TMS
2	2	100	1	HA	Go	b	no TMS
2	2	100	1	HA	Go	b	no TMS
2	2	100	1	HA	Go	b	no TMS
2	2	100	1	HA	Go	b	no TMS
2	2	100	1	HA	Go	b	no TMS
2	2	100	1	HA	Go	b	no TMS
2	2	100	1	HA	Go	b	no TMS
2	2	100	1	FE	Go	b	no TMS
2	2	100	1	FE	Go	b	no TMS
2	2	100	1	FE	Go	b	no TMS
2	2	100	1	FE	Go	b	no TMS
2	2	100	1	FE	Go	b	no TMS
2	2	100	1	FE	Go	b	no TMS
2	2	100	1	FE	Go	b	no TMS
2	2	100	1	FE	Go	b	no TMS
2	2	100	1	FE	Go	b	no TMS
2	2	100	1	FE	Go	b	no TMS
2	2	100	1	FE	Go	b	no TMS
2	2	100	1	FE	Go	b	no TMS
2	2	100	1	FE	Go	b	no TMS
2	2	100	1	FE	Go	b	no TMS
2	2	100	1	FE	Go	b	no TMS
2	2	100	1	HA	Go	b	no TMS
2	2	100	1	FE	No-Go	b	no TMS
2	2	100	1	HA	Go	b	no TMS
2	2	100	1	HA	Go	b	no TMS
2	2	100	1	HA	Go	b	no TMS
2	2	0	1	FE	No-Go	b	no TMS
2	2	100	1	HA	Go	b	no TMS
2	2	100	1	FE	No-Go	b	no TMS
2	2	0	1	FE	No-Go	b	no TMS
2	2	100	1	HA	Go	b	no TMS
2	2	100	1	HA	Go	b	no TMS
2	2	100	1	HA	Go	b	no TMS
2	2	100	1	HA	Go	b	no TMS
2	2	100	1	HA	Go	b	no TMS
2	2	100	1	FE	No-Go	b	no TMS
2	2	100	1	HA	Go	b	no TMS
2	2	100	1	HA	Go	b	no TMS
2	2	100	1	HA	Go	b	no TMS
2	2	100	1	HA	Go	b	no TMS
2	2	100	1	HA	Go	b	no TMS
2	2	100	1	FE	Go	b	no TMS
2	2	0	1	HA	No-Go	b	no TMS
2	2	100	1	FE	Go	b	no TMS
2	2	100	1	FE	Go	b	no TMS
2	2	100	1	FE	Go	b	no TMS
2	2	100	1	HA	No-Go	b	no TMS
2	2	100	1	FE	Go	b	no TMS
2	2	100	1	FE	Go	b	no TMS
2	2	100	1	FE	Go	b	no TMS
2	2	100	1	FE	Go	b	no TMS
2	2	100	1	FE	Go	b	no TMS
2	2	100	1	FE	Go	b	no TMS
2	2	100	1	HA	No-Go	b	no TMS
2	2	100	1	HA	No-Go	b	no TMS
2	2	100	1	FE	Go	b	no TMS
2	2	100	1	FE	Go	b	no TMS
2	2	100	1	FE	Go	b	no TMS
2	2	100	1	FE	Go	b	no TMS
2	2	100	1	HA	No-Go	b	no TMS
2	2	100	1	FE	Go	b	no TMS
2	3	100	1	FE	Go	b	no TMS
2	3	100	1	FE	Go	b	no TMS
2	3	100	1	FE	Go	b	no TMS
2	3	100	1	FE	Go	b	no TMS
2	3	0	1	HA	No-Go	b	no TMS
2	3	100	1	FE	Go	b	no TMS
2	3	100	1	FE	Go	b	no TMS
2	3	100	1	FE	Go	b	no TMS
2	3	100	1	HA	No-Go	b	no TMS
2	3	100	1	FE	Go	b	no TMS
2	3	100	1	FE	Go	b	no TMS
2	3	100	1	HA	No-Go	b	no TMS
2	3	100	1	FE	Go	b	no TMS
2	3	100	1	FE	Go	b	no TMS
2	3	100	1	HA	No-Go	b	no TMS
2	3	100	1	FE	Go	b	no TMS
2	3	100	1	FE	Go	b	no TMS
2	3	100	1	FE	Go	b	no TMS
2	3	100	1	FE	Go	b	no TMS
2	3	100	1	HA	No-Go	b	no TMS
2	3	100	1	HA	Go	b	no TMS
2	3	100	1	HA	Go	b	no TMS
2	3	100	1	HA	Go	b	no TMS
2	3	100	1	HA	Go	b	no TMS
2	3	100	1	HA	Go	b	no TMS
2	3	100	1	HA	Go	b	no TMS
2	3	100	1	HA	Go	b	no TMS
2	3	100	1	HA	Go	b	no TMS
2	3	100	1	HA	Go	b	no TMS
2	3	100	1	HA	Go	b	no TMS
2	3	100	1	HA	Go	b	no TMS
2	3	100	1	HA	Go	b	no TMS
2	3	100	1	HA	Go	b	no TMS
2	3	100	1	HA	Go	b	no TMS
2	3	100	1	HA	Go	b	no TMS
2	3	100	1	FE	Go	b	no TMS
2	3	100	1	FE	Go	b	no TMS
2	3	100	1	FE	Go	b	no TMS
2	3	100	1	FE	Go	b	no TMS
2	3	100	1	FE	Go	b	no TMS
2	3	100	1	FE	Go	b	no TMS
2	3	100	1	FE	Go	b	no TMS
2	3	100	1	FE	Go	b	no TMS
2	3	100	1	FE	Go	b	no TMS
2	3	100	1	FE	Go	b	no TMS
2	3	100	1	FE	Go	b	no TMS
2	3	100	1	FE	Go	b	no TMS
2	3	100	1	FE	Go	b	no TMS
2	3	100	1	FE	Go	b	no TMS
2	3	100	1	FE	Go	b	no TMS
2	3	100	1	HA	Go	b	no TMS
2	3	100	1	HA	Go	b	no TMS
2	3	100	1	FE	No-Go	b	no TMS
2	3	100	1	FE	No-Go	b	no TMS
2	3	100	1	HA	Go	b	no TMS
2	3	100	1	HA	Go	b	no TMS
2	3	100	1	HA	Go	b	no TMS
2	3	100	1	HA	Go	b	no TMS
2	3	100	1	FE	No-Go	b	no TMS
2	3	100	1	HA	Go	b	no TMS
2	3	100	1	HA	Go	b	no TMS
2	3	100	1	HA	Go	b	no TMS
2	3	100	1	HA	Go	b	no TMS
2	3	100	1	HA	Go	b	no TMS
2	3	100	1	FE	No-Go	b	no TMS
2	3	100	1	HA	Go	b	no TMS
2	3	100	1	HA	Go	b	no TMS
2	3	100	1	HA	Go	b	no TMS
2	3	100	1	FE	No-Go	b	no TMS
2	3	100	1	HA	Go	b	no TMS
2	4	100	1	FE	Go	b	no TMS
2	4	100	1	FE	Go	b	no TMS
2	4	100	1	FE	Go	b	no TMS
2	4	100	1	FE	Go	b	no TMS
2	4	100	1	FE	Go	b	no TMS
2	4	100	1	FE	Go	b	no TMS
2	4	100	1	FE	Go	b	no TMS
2	4	100	1	FE	Go	b	no TMS
2	4	100	1	FE	Go	b	no TMS
2	4	100	1	FE	Go	b	no TMS
2	4	100	1	FE	Go	b	no TMS
2	4	100	1	FE	Go	b	no TMS
2	4	100	1	FE	Go	b	no TMS
2	4	100	1	FE	Go	b	no TMS
2	4	100	1	FE	Go	b	no TMS
2	4	100	1	HA	Go	b	no TMS
2	4	100	1	HA	Go	b	no TMS
2	4	100	1	HA	Go	b	no TMS
2	4	100	1	HA	Go	b	no TMS
2	4	100	1	FE	No-Go	b	no TMS
2	4	100	1	FE	No-Go	b	no TMS
2	4	100	1	HA	Go	b	no TMS
2	4	100	1	HA	Go	b	no TMS
2	4	100	1	HA	Go	b	no TMS
2	4	100	1	HA	Go	b	no TMS
2	4	100	1	HA	Go	b	no TMS
2	4	0	1	FE	No-Go	b	no TMS
2	4	100	1	HA	Go	b	no TMS
2	4	0	1	FE	No-Go	b	no TMS
2	4	100	1	HA	Go	b	no TMS
2	4	100	1	HA	Go	b	no TMS
2	4	100	1	HA	Go	b	no TMS
2	4	100	1	HA	Go	b	no TMS
2	4	100	1	HA	Go	b	no TMS
2	4	100	1	FE	No-Go	b	no TMS
2	4	100	1	FE	Go	b	no TMS
2	4	100	1	FE	Go	b	no TMS
2	4	100	1	HA	No-Go	b	no TMS
2	4	100	1	FE	Go	b	no TMS
2	4	100	1	FE	Go	b	no TMS
2	4	100	1	FE	Go	b	no TMS
2	4	0	1	HA	No-Go	b	no TMS
2	4	100	1	FE	Go	b	no TMS
2	4	100	1	FE	Go	b	no TMS
2	4	100	1	FE	Go	b	no TMS
2	4	100	1	FE	Go	b	no TMS
2	4	0	1	HA	No-Go	b	no TMS
2	4	100	1	FE	Go	b	no TMS
2	4	100	1	FE	Go	b	no TMS
2	4	0	1	HA	No-Go	b	no TMS
2	4	100	1	HA	No-Go	b	no TMS
2	4	100	1	FE	Go	b	no TMS
2	4	100	1	FE	Go	b	no TMS
2	4	100	1	FE	Go	b	no TMS
2	4	100	1	FE	Go	b	no TMS
2	4	100	1	HA	Go	b	no TMS
2	4	100	1	HA	Go	b	no TMS
2	4	100	1	HA	Go	b	no TMS
2	4	100	1	HA	Go	b	no TMS
2	4	100	1	HA	Go	b	no TMS
2	4	100	1	HA	Go	b	no TMS
2	4	100	1	HA	Go	b	no TMS
2	4	100	1	HA	Go	b	no TMS
2	4	100	1	HA	Go	b	no TMS
2	4	100	1	HA	Go	b	no TMS
2	4	100	1	HA	Go	b	no TMS
2	4	100	1	HA	Go	b	no TMS
2	4	100	1	HA	Go	b	no TMS
2	4	100	1	HA	Go	b	no TMS
2	4	100	1	HA	Go	b	no TMS
2	5	100	1	HA	Go	b	no TMS
2	5	100	1	HA	Go	b	no TMS
2	5	100	1	HA	Go	b	no TMS
2	5	100	1	HA	Go	b	no TMS
2	5	100	1	HA	Go	b	no TMS
2	5	100	1	HA	Go	b	no TMS
2	5	100	1	HA	Go	b	no TMS
2	5	100	1	HA	Go	b	no TMS
2	5	100	1	HA	Go	b	no TMS
2	5	100	1	HA	Go	b	no TMS
2	5	100	1	HA	Go	b	no TMS
2	5	100	1	HA	Go	b	no TMS
2	5	100	1	HA	Go	b	no TMS
2	5	100	1	HA	Go	b	no TMS
2	5	100	1	HA	Go	b	no TMS
2	5	100	1	FE	Go	b	no TMS
2	5	100	1	HA	No-Go	b	no TMS
2	5	100	1	FE	Go	b	no TMS
2	5	100	1	FE	Go	b	no TMS
2	5	100	1	FE	Go	b	no TMS
2	5	100	1	HA	No-Go	b	no TMS
2	5	100	1	FE	Go	b	no TMS
2	5	100	1	FE	Go	b	no TMS
2	5	100	1	HA	No-Go	b	no TMS
2	5	100	1	FE	Go	b	no TMS
2	5	100	1	FE	Go	b	no TMS
2	5	100	1	HA	No-Go	b	no TMS
2	5	100	1	FE	Go	b	no TMS
2	5	100	1	FE	Go	b	no TMS
2	5	100	1	FE	Go	b	no TMS
2	5	100	1	FE	Go	b	no TMS
2	5	0	1	HA	No-Go	b	no TMS
2	5	100	1	FE	Go	b	no TMS
2	5	100	1	FE	Go	b	no TMS
2	5	100	1	FE	Go	b	no TMS
2	5	100	1	HA	Go	b	no TMS
2	5	100	1	HA	Go	b	no TMS
2	5	100	1	HA	Go	b	no TMS
2	5	100	1	HA	Go	b	no TMS
2	5	100	1	FE	No-Go	b	no TMS
2	5	100	1	HA	Go	b	no TMS
2	5	100	1	HA	Go	b	no TMS
2	5	100	1	HA	Go	b	no TMS
2	5	100	1	HA	Go	b	no TMS
2	5	100	1	FE	No-Go	b	no TMS
2	5	0	1	FE	No-Go	b	no TMS
2	5	100	1	HA	Go	b	no TMS
2	5	100	1	FE	No-Go	b	no TMS
2	5	100	1	HA	Go	b	no TMS
2	5	100	1	HA	Go	b	no TMS
2	5	100	1	FE	No-Go	b	no TMS
2	5	100	1	HA	Go	b	no TMS
2	5	100	1	HA	Go	b	no TMS
2	5	100	1	HA	Go	b	no TMS
2	5	100	1	HA	Go	b	no TMS
2	5	100	1	FE	Go	b	no TMS
2	5	100	1	FE	Go	b	no TMS
2	5	100	1	FE	Go	b	no TMS
2	5	100	1	FE	Go	b	no TMS
2	5	100	1	FE	Go	b	no TMS
2	5	100	1	FE	Go	b	no TMS
2	5	100	1	FE	Go	b	no TMS
2	5	100	1	FE	Go	b	no TMS
2	5	100	1	FE	Go	b	no TMS
2	5	100	1	FE	Go	b	no TMS
2	5	100	1	FE	Go	b	no TMS
2	5	100	1	FE	Go	b	no TMS
2	5	100	1	FE	Go	b	no TMS
2	5	100	1	FE	Go	b	no TMS
2	5	100	1	FE	Go	b	no TMS
2	6	100	1	FE	Go	b	no TMS
2	6	100	1	FE	Go	b	no TMS
2	6	100	1	FE	Go	b	no TMS
2	6	100	1	FE	Go	b	no TMS
2	6	100	1	FE	Go	b	no TMS
2	6	100	1	FE	Go	b	no TMS
2	6	100	1	FE	Go	b	no TMS
2	6	100	1	FE	Go	b	no TMS
2	6	100	1	FE	Go	b	no TMS
2	6	100	1	FE	Go	b	no TMS
2	6	100	1	FE	Go	b	no TMS
2	6	100	1	FE	Go	b	no TMS
2	6	100	1	FE	Go	b	no TMS
2	6	100	1	FE	Go	b	no TMS
2	6	100	1	FE	Go	b	no TMS
2	6	100	1	HA	Go	b	no TMS
2	6	100	1	HA	Go	b	no TMS
2	6	100	1	HA	Go	b	no TMS
2	6	100	1	HA	Go	b	no TMS
2	6	100	1	HA	Go	b	no TMS
2	6	100	1	HA	Go	b	no TMS
2	6	100	1	HA	Go	b	no TMS
2	6	100	1	HA	Go	b	no TMS
2	6	100	1	HA	Go	b	no TMS
2	6	100	1	HA	Go	b	no TMS
2	6	100	1	HA	Go	b	no TMS
2	6	100	1	HA	Go	b	no TMS
2	6	100	1	HA	Go	b	no TMS
2	6	100	1	HA	Go	b	no TMS
2	6	0	1	HA	Go	b	no TMS
2	6	100	1	FE	Go	b	no TMS
2	6	100	1	FE	Go	b	no TMS
2	6	100	1	FE	Go	b	no TMS
2	6	100	1	FE	Go	b	no TMS
2	6	100	1	FE	Go	b	no TMS
2	6	100	1	FE	Go	b	no TMS
2	6	100	1	HA	No-Go	b	no TMS
2	6	100	1	FE	Go	b	no TMS
2	6	100	1	FE	Go	b	no TMS
2	6	100	1	HA	No-Go	b	no TMS
2	6	100	1	FE	Go	b	no TMS
2	6	100	1	HA	No-Go	b	no TMS
2	6	100	1	HA	No-Go	b	no TMS
2	6	100	1	FE	Go	b	no TMS
2	6	100	1	FE	Go	b	no TMS
2	6	100	1	FE	Go	b	no TMS
2	6	100	1	FE	Go	b	no TMS
2	6	100	1	FE	Go	b	no TMS
2	6	100	1	HA	No-Go	b	no TMS
2	6	100	1	FE	Go	b	no TMS
2	6	100	1	HA	Go	b	no TMS
2	6	100	1	HA	Go	b	no TMS
2	6	0	1	FE	No-Go	b	no TMS
2	6	100	1	HA	Go	b	no TMS
2	6	100	1	HA	Go	b	no TMS
2	6	100	1	HA	Go	b	no TMS
2	6	100	1	HA	Go	b	no TMS
2	6	100	1	FE	No-Go	b	no TMS
2	6	100	1	HA	Go	b	no TMS
2	6	100	1	HA	Go	b	no TMS
2	6	100	1	FE	No-Go	b	no TMS
2	6	100	1	HA	Go	b	no TMS
2	6	0	1	FE	No-Go	b	no TMS
2	6	100	1	HA	Go	b	no TMS
2	6	100	1	HA	Go	b	no TMS
2	6	100	1	HA	Go	b	no TMS
2	6	100	1	HA	Go	b	no TMS
2	6	100	1	FE	No-Go	b	no TMS
2	6	100	1	HA	Go	b	no TMS
2	6	100	1	HA	Go	b	no TMS
2	1	100	1	HA	Go	d	mid-LPFC
2	1	100	1	FE	No-Go	d	mid-LPFC
2	1	100	1	HA	Go	d	mid-LPFC
2	1	100	1	HA	Go	d	mid-LPFC
2	1	100	1	HA	Go	d	mid-LPFC
2	1	0	1	FE	No-Go	d	mid-LPFC
2	1	100	1	HA	Go	d	mid-LPFC
2	1	100	1	HA	Go	d	mid-LPFC
2	1	100	1	HA	Go	d	mid-LPFC
2	1	100	1	HA	Go	d	mid-LPFC
2	1	100	1	HA	Go	d	mid-LPFC
2	1	0	1	FE	No-Go	d	mid-LPFC
2	1	100	1	HA	Go	d	mid-LPFC
2	1	100	1	HA	Go	d	mid-LPFC
2	1	100	1	FE	No-Go	d	mid-LPFC
2	1	0	1	FE	No-Go	d	mid-LPFC
2	1	100	1	HA	Go	d	mid-LPFC
2	1	100	1	HA	Go	d	mid-LPFC
2	1	100	1	HA	Go	d	mid-LPFC
2	1	100	1	HA	Go	d	mid-LPFC
2	1	100	1	FE	Go	d	mid-LPFC
2	1	100	1	FE	Go	d	mid-LPFC
2	1	100	1	FE	Go	d	mid-LPFC
2	1	100	1	FE	Go	d	mid-LPFC
2	1	100	1	FE	Go	d	mid-LPFC
2	1	100	1	FE	Go	d	mid-LPFC
2	1	0	1	HA	No-Go	d	mid-LPFC
2	1	100	1	FE	Go	d	mid-LPFC
2	1	100	1	FE	Go	d	mid-LPFC
2	1	100	1	FE	Go	d	mid-LPFC
2	1	100	1	FE	Go	d	mid-LPFC
2	1	100	1	HA	No-Go	d	mid-LPFC
2	1	100	1	HA	No-Go	d	mid-LPFC
2	1	100	1	FE	Go	d	mid-LPFC
2	1	100	1	FE	Go	d	mid-LPFC
2	1	100	1	FE	Go	d	mid-LPFC
2	1	100	1	FE	Go	d	mid-LPFC
2	1	100	1	HA	No-Go	d	mid-LPFC
2	1	100	1	FE	Go	d	mid-LPFC
2	1	100	1	HA	No-Go	d	mid-LPFC
2	1	100	1	HA	Go	d	mid-LPFC
2	1	100	1	HA	Go	d	mid-LPFC
2	1	100	1	HA	Go	d	mid-LPFC
2	1	100	1	HA	Go	d	mid-LPFC
2	1	0	1	HA	Go	d	mid-LPFC
2	1	100	1	HA	Go	d	mid-LPFC
2	1	0	1	HA	Go	d	mid-LPFC
2	1	100	1	HA	Go	d	mid-LPFC
2	1	100	1	HA	Go	d	mid-LPFC
2	1	100	1	HA	Go	d	mid-LPFC
2	1	100	1	HA	Go	d	mid-LPFC
2	1	100	1	HA	Go	d	mid-LPFC
2	1	100	1	HA	Go	d	mid-LPFC
2	1	100	1	HA	Go	d	mid-LPFC
2	1	100	1	HA	Go	d	mid-LPFC
2	1	100	1	FE	Go	d	mid-LPFC
2	1	100	1	FE	Go	d	mid-LPFC
2	1	100	1	FE	Go	d	mid-LPFC
2	1	0	1	FE	Go	d	mid-LPFC
2	1	0	1	FE	Go	d	mid-LPFC
2	1	0	1	FE	Go	d	mid-LPFC
2	1	100	1	FE	Go	d	mid-LPFC
2	1	100	1	FE	Go	d	mid-LPFC
2	1	100	1	FE	Go	d	mid-LPFC
2	1	0	1	FE	Go	d	mid-LPFC
2	1	100	1	FE	Go	d	mid-LPFC
2	1	100	1	FE	Go	d	mid-LPFC
2	1	100	1	FE	Go	d	mid-LPFC
2	1	100	1	FE	Go	d	mid-LPFC
2	1	100	1	FE	Go	d	mid-LPFC
2	2	100	1	HA	Go	d	mid-LPFC
2	2	100	1	HA	Go	d	mid-LPFC
2	2	100	1	HA	Go	d	mid-LPFC
2	2	100	1	HA	Go	d	mid-LPFC
2	2	100	1	HA	Go	d	mid-LPFC
2	2	100	1	HA	Go	d	mid-LPFC
2	2	100	1	HA	Go	d	mid-LPFC
2	2	100	1	HA	Go	d	mid-LPFC
2	2	0	1	HA	Go	d	mid-LPFC
2	2	100	1	HA	Go	d	mid-LPFC
2	2	100	1	HA	Go	d	mid-LPFC
2	2	100	1	HA	Go	d	mid-LPFC
2	2	100	1	HA	Go	d	mid-LPFC
2	2	100	1	HA	Go	d	mid-LPFC
2	2	100	1	HA	Go	d	mid-LPFC
2	2	100	1	FE	Go	d	mid-LPFC
2	2	100	1	FE	Go	d	mid-LPFC
2	2	100	1	FE	Go	d	mid-LPFC
2	2	100	1	FE	Go	d	mid-LPFC
2	2	100	1	FE	Go	d	mid-LPFC
2	2	100	1	FE	Go	d	mid-LPFC
2	2	100	1	FE	Go	d	mid-LPFC
2	2	0	1	FE	Go	d	mid-LPFC
2	2	100	1	FE	Go	d	mid-LPFC
2	2	0	1	FE	Go	d	mid-LPFC
2	2	100	1	FE	Go	d	mid-LPFC
2	2	0	1	FE	Go	d	mid-LPFC
2	2	0	1	FE	Go	d	mid-LPFC
2	2	100	1	FE	Go	d	mid-LPFC
2	2	100	1	FE	Go	d	mid-LPFC
2	2	0	1	HA	Go	d	mid-LPFC
2	2	100	1	FE	No-Go	d	mid-LPFC
2	2	100	1	HA	Go	d	mid-LPFC
2	2	100	1	HA	Go	d	mid-LPFC
2	2	100	1	HA	Go	d	mid-LPFC
2	2	100	1	FE	No-Go	d	mid-LPFC
2	2	100	1	HA	Go	d	mid-LPFC
2	2	100	1	FE	No-Go	d	mid-LPFC
2	2	0	1	FE	No-Go	d	mid-LPFC
2	2	100	1	HA	Go	d	mid-LPFC
2	2	100	1	HA	Go	d	mid-LPFC
2	2	100	1	HA	Go	d	mid-LPFC
2	2	100	1	HA	Go	d	mid-LPFC
2	2	0	1	HA	Go	d	mid-LPFC
2	2	0	1	FE	No-Go	d	mid-LPFC
2	2	0	1	HA	Go	d	mid-LPFC
2	2	100	1	HA	Go	d	mid-LPFC
2	2	0	1	HA	Go	d	mid-LPFC
2	2	0	1	HA	Go	d	mid-LPFC
2	2	100	1	HA	Go	d	mid-LPFC
2	2	100	1	FE	Go	d	mid-LPFC
2	2	0	1	HA	No-Go	d	mid-LPFC
2	2	100	1	FE	Go	d	mid-LPFC
2	2	100	1	FE	Go	d	mid-LPFC
2	2	100	1	FE	Go	d	mid-LPFC
2	2	0	1	HA	No-Go	d	mid-LPFC
2	2	100	1	FE	Go	d	mid-LPFC
2	2	100	1	FE	Go	d	mid-LPFC
2	2	100	1	FE	Go	d	mid-LPFC
2	2	100	1	FE	Go	d	mid-LPFC
2	2	100	1	FE	Go	d	mid-LPFC
2	2	100	1	FE	Go	d	mid-LPFC
2	2	0	1	HA	No-Go	d	mid-LPFC
2	2	0	1	HA	No-Go	d	mid-LPFC
2	2	0	1	FE	Go	d	mid-LPFC
2	2	100	1	FE	Go	d	mid-LPFC
2	2	0	1	FE	Go	d	mid-LPFC
2	2	100	1	FE	Go	d	mid-LPFC
2	2	100	1	HA	No-Go	d	mid-LPFC
2	2	100	1	FE	Go	d	mid-LPFC
2	3	100	1	FE	Go	d	mid-LPFC
2	3	100	1	FE	Go	d	mid-LPFC
2	3	100	1	FE	Go	d	mid-LPFC
2	3	100	1	FE	Go	d	mid-LPFC
2	3	0	1	HA	No-Go	d	mid-LPFC
2	3	100	1	FE	Go	d	mid-LPFC
2	3	100	1	FE	Go	d	mid-LPFC
2	3	100	1	FE	Go	d	mid-LPFC
2	3	100	1	HA	No-Go	d	mid-LPFC
2	3	100	1	FE	Go	d	mid-LPFC
2	3	100	1	FE	Go	d	mid-LPFC
2	3	100	1	HA	No-Go	d	mid-LPFC
2	3	100	1	FE	Go	d	mid-LPFC
2	3	100	1	FE	Go	d	mid-LPFC
2	3	0	1	HA	No-Go	d	mid-LPFC
2	3	100	1	FE	Go	d	mid-LPFC
2	3	100	1	FE	Go	d	mid-LPFC
2	3	100	1	FE	Go	d	mid-LPFC
2	3	100	1	FE	Go	d	mid-LPFC
2	3	100	1	HA	No-Go	d	mid-LPFC
2	3	100	1	HA	Go	d	mid-LPFC
2	3	100	1	HA	Go	d	mid-LPFC
2	3	100	1	HA	Go	d	mid-LPFC
2	3	0	1	HA	Go	d	mid-LPFC
2	3	100	1	HA	Go	d	mid-LPFC
2	3	0	1	HA	Go	d	mid-LPFC
2	3	100	1	HA	Go	d	mid-LPFC
2	3	100	1	HA	Go	d	mid-LPFC
2	3	100	1	HA	Go	d	mid-LPFC
2	3	100	1	HA	Go	d	mid-LPFC
2	3	100	1	HA	Go	d	mid-LPFC
2	3	100	1	HA	Go	d	mid-LPFC
2	3	100	1	HA	Go	d	mid-LPFC
2	3	100	1	HA	Go	d	mid-LPFC
2	3	100	1	HA	Go	d	mid-LPFC
2	3	100	1	FE	Go	d	mid-LPFC
2	3	100	1	FE	Go	d	mid-LPFC
2	3	100	1	FE	Go	d	mid-LPFC
2	3	100	1	FE	Go	d	mid-LPFC
2	3	100	1	FE	Go	d	mid-LPFC
2	3	100	1	FE	Go	d	mid-LPFC
2	3	100	1	FE	Go	d	mid-LPFC
2	3	100	1	FE	Go	d	mid-LPFC
2	3	100	1	FE	Go	d	mid-LPFC
2	3	100	1	FE	Go	d	mid-LPFC
2	3	100	1	FE	Go	d	mid-LPFC
2	3	100	1	FE	Go	d	mid-LPFC
2	3	100	1	FE	Go	d	mid-LPFC
2	3	100	1	FE	Go	d	mid-LPFC
2	3	100	1	FE	Go	d	mid-LPFC
2	3	100	1	HA	Go	d	mid-LPFC
2	3	100	1	HA	Go	d	mid-LPFC
2	3	0	1	FE	No-Go	d	mid-LPFC
2	3	0	1	FE	No-Go	d	mid-LPFC
2	3	100	1	HA	Go	d	mid-LPFC
2	3	100	1	HA	Go	d	mid-LPFC
2	3	100	1	HA	Go	d	mid-LPFC
2	3	100	1	HA	Go	d	mid-LPFC
2	3	100	1	FE	No-Go	d	mid-LPFC
2	3	100	1	HA	Go	d	mid-LPFC
2	3	100	1	HA	Go	d	mid-LPFC
2	3	100	1	HA	Go	d	mid-LPFC
2	3	100	1	HA	Go	d	mid-LPFC
2	3	100	1	HA	Go	d	mid-LPFC
2	3	100	1	FE	No-Go	d	mid-LPFC
2	3	100	1	HA	Go	d	mid-LPFC
2	3	100	1	HA	Go	d	mid-LPFC
2	3	0	1	HA	Go	d	mid-LPFC
2	3	100	1	FE	No-Go	d	mid-LPFC
2	3	100	1	HA	Go	d	mid-LPFC
2	4	100	1	FE	Go	d	mid-LPFC
2	4	100	1	FE	Go	d	mid-LPFC
2	4	100	1	FE	Go	d	mid-LPFC
2	4	100	1	FE	Go	d	mid-LPFC
2	4	100	1	FE	Go	d	mid-LPFC
2	4	100	1	FE	Go	d	mid-LPFC
2	4	100	1	FE	Go	d	mid-LPFC
2	4	100	1	FE	Go	d	mid-LPFC
2	4	100	1	FE	Go	d	mid-LPFC
2	4	100	1	FE	Go	d	mid-LPFC
2	4	100	1	FE	Go	d	mid-LPFC
2	4	100	1	FE	Go	d	mid-LPFC
2	4	100	1	FE	Go	d	mid-LPFC
2	4	100	1	FE	Go	d	mid-LPFC
2	4	100	1	FE	Go	d	mid-LPFC
2	4	100	1	HA	Go	d	mid-LPFC
2	4	100	1	HA	Go	d	mid-LPFC
2	4	100	1	HA	Go	d	mid-LPFC
2	4	100	1	HA	Go	d	mid-LPFC
2	4	0	1	FE	No-Go	d	mid-LPFC
2	4	100	1	FE	No-Go	d	mid-LPFC
2	4	100	1	HA	Go	d	mid-LPFC
2	4	100	1	HA	Go	d	mid-LPFC
2	4	100	1	HA	Go	d	mid-LPFC
2	4	100	1	HA	Go	d	mid-LPFC
2	4	100	1	HA	Go	d	mid-LPFC
2	4	0	1	FE	No-Go	d	mid-LPFC
2	4	100	1	HA	Go	d	mid-LPFC
2	4	0	1	FE	No-Go	d	mid-LPFC
2	4	100	1	HA	Go	d	mid-LPFC
2	4	100	1	HA	Go	d	mid-LPFC
2	4	100	1	HA	Go	d	mid-LPFC
2	4	100	1	HA	Go	d	mid-LPFC
2	4	100	1	HA	Go	d	mid-LPFC
2	4	100	1	FE	No-Go	d	mid-LPFC
2	4	100	1	FE	Go	d	mid-LPFC
2	4	100	1	FE	Go	d	mid-LPFC
2	4	0	1	HA	No-Go	d	mid-LPFC
2	4	100	1	FE	Go	d	mid-LPFC
2	4	100	1	FE	Go	d	mid-LPFC
2	4	0	1	FE	Go	d	mid-LPFC
2	4	0	1	HA	No-Go	d	mid-LPFC
2	4	0	1	FE	Go	d	mid-LPFC
2	4	0	1	FE	Go	d	mid-LPFC
2	4	0	1	FE	Go	d	mid-LPFC
2	4	100	1	FE	Go	d	mid-LPFC
2	4	0	1	HA	No-Go	d	mid-LPFC
2	4	0	1	FE	Go	d	mid-LPFC
2	4	100	1	FE	Go	d	mid-LPFC
2	4	0	1	HA	No-Go	d	mid-LPFC
2	4	0	1	HA	No-Go	d	mid-LPFC
2	4	0	1	FE	Go	d	mid-LPFC
2	4	0	1	FE	Go	d	mid-LPFC
2	4	100	1	FE	Go	d	mid-LPFC
2	4	100	1	FE	Go	d	mid-LPFC
2	4	100	1	HA	Go	d	mid-LPFC
2	4	100	1	HA	Go	d	mid-LPFC
2	4	100	1	HA	Go	d	mid-LPFC
2	4	100	1	HA	Go	d	mid-LPFC
2	4	100	1	HA	Go	d	mid-LPFC
2	4	100	1	HA	Go	d	mid-LPFC
2	4	100	1	HA	Go	d	mid-LPFC
2	4	100	1	HA	Go	d	mid-LPFC
2	4	100	1	HA	Go	d	mid-LPFC
2	4	100	1	HA	Go	d	mid-LPFC
2	4	100	1	HA	Go	d	mid-LPFC
2	4	100	1	HA	Go	d	mid-LPFC
2	4	100	1	HA	Go	d	mid-LPFC
2	4	100	1	HA	Go	d	mid-LPFC
2	4	100	1	HA	Go	d	mid-LPFC
2	5	100	1	HA	Go	d	mid-LPFC
2	5	100	1	HA	Go	d	mid-LPFC
2	5	100	1	HA	Go	d	mid-LPFC
2	5	100	1	HA	Go	d	mid-LPFC
2	5	100	1	HA	Go	d	mid-LPFC
2	5	100	1	HA	Go	d	mid-LPFC
2	5	100	1	HA	Go	d	mid-LPFC
2	5	100	1	HA	Go	d	mid-LPFC
2	5	100	1	HA	Go	d	mid-LPFC
2	5	100	1	HA	Go	d	mid-LPFC
2	5	100	1	HA	Go	d	mid-LPFC
2	5	100	1	HA	Go	d	mid-LPFC
2	5	100	1	HA	Go	d	mid-LPFC
2	5	100	1	HA	Go	d	mid-LPFC
2	5	100	1	HA	Go	d	mid-LPFC
2	5	100	1	FE	Go	d	mid-LPFC
2	5	0	1	HA	No-Go	d	mid-LPFC
2	5	100	1	FE	Go	d	mid-LPFC
2	5	100	1	FE	Go	d	mid-LPFC
2	5	100	1	FE	Go	d	mid-LPFC
2	5	0	1	HA	No-Go	d	mid-LPFC
2	5	100	1	FE	Go	d	mid-LPFC
2	5	100	1	FE	Go	d	mid-LPFC
2	5	100	1	HA	No-Go	d	mid-LPFC
2	5	100	1	FE	Go	d	mid-LPFC
2	5	0	1	FE	Go	d	mid-LPFC
2	5	100	1	HA	No-Go	d	mid-LPFC
2	5	100	1	FE	Go	d	mid-LPFC
2	5	100	1	FE	Go	d	mid-LPFC
2	5	100	1	FE	Go	d	mid-LPFC
2	5	100	1	FE	Go	d	mid-LPFC
2	5	0	1	HA	No-Go	d	mid-LPFC
2	5	100	1	FE	Go	d	mid-LPFC
2	5	100	1	FE	Go	d	mid-LPFC
2	5	100	1	FE	Go	d	mid-LPFC
2	5	100	1	HA	Go	d	mid-LPFC
2	5	100	1	HA	Go	d	mid-LPFC
2	5	100	1	HA	Go	d	mid-LPFC
2	5	100	1	HA	Go	d	mid-LPFC
2	5	0	1	FE	No-Go	d	mid-LPFC
2	5	100	1	HA	Go	d	mid-LPFC
2	5	100	1	HA	Go	d	mid-LPFC
2	5	100	1	HA	Go	d	mid-LPFC
2	5	100	1	HA	Go	d	mid-LPFC
2	5	0	1	FE	No-Go	d	mid-LPFC
2	5	0	1	FE	No-Go	d	mid-LPFC
2	5	100	1	HA	Go	d	mid-LPFC
2	5	100	1	FE	No-Go	d	mid-LPFC
2	5	100	1	HA	Go	d	mid-LPFC
2	5	100	1	HA	Go	d	mid-LPFC
2	5	100	1	FE	No-Go	d	mid-LPFC
2	5	100	1	HA	Go	d	mid-LPFC
2	5	100	1	HA	Go	d	mid-LPFC
2	5	100	1	HA	Go	d	mid-LPFC
2	5	100	1	HA	Go	d	mid-LPFC
2	5	100	1	FE	Go	d	mid-LPFC
2	5	100	1	FE	Go	d	mid-LPFC
2	5	100	1	FE	Go	d	mid-LPFC
2	5	100	1	FE	Go	d	mid-LPFC
2	5	100	1	FE	Go	d	mid-LPFC
2	5	100	1	FE	Go	d	mid-LPFC
2	5	100	1	FE	Go	d	mid-LPFC
2	5	100	1	FE	Go	d	mid-LPFC
2	5	100	1	FE	Go	d	mid-LPFC
2	5	0	1	FE	Go	d	mid-LPFC
2	5	100	1	FE	Go	d	mid-LPFC
2	5	100	1	FE	Go	d	mid-LPFC
2	5	100	1	FE	Go	d	mid-LPFC
2	5	100	1	FE	Go	d	mid-LPFC
2	5	100	1	FE	Go	d	mid-LPFC
2	6	100	1	FE	Go	d	mid-LPFC
2	6	100	1	FE	Go	d	mid-LPFC
2	6	100	1	FE	Go	d	mid-LPFC
2	6	100	1	FE	Go	d	mid-LPFC
2	6	100	1	FE	Go	d	mid-LPFC
2	6	100	1	FE	Go	d	mid-LPFC
2	6	100	1	FE	Go	d	mid-LPFC
2	6	100	1	FE	Go	d	mid-LPFC
2	6	100	1	FE	Go	d	mid-LPFC
2	6	100	1	FE	Go	d	mid-LPFC
2	6	100	1	FE	Go	d	mid-LPFC
2	6	100	1	FE	Go	d	mid-LPFC
2	6	100	1	FE	Go	d	mid-LPFC
2	6	100	1	FE	Go	d	mid-LPFC
2	6	100	1	FE	Go	d	mid-LPFC
2	6	100	1	HA	Go	d	mid-LPFC
2	6	100	1	HA	Go	d	mid-LPFC
2	6	100	1	HA	Go	d	mid-LPFC
2	6	100	1	HA	Go	d	mid-LPFC
2	6	100	1	HA	Go	d	mid-LPFC
2	6	100	1	HA	Go	d	mid-LPFC
2	6	100	1	HA	Go	d	mid-LPFC
2	6	100	1	HA	Go	d	mid-LPFC
2	6	100	1	HA	Go	d	mid-LPFC
2	6	100	1	HA	Go	d	mid-LPFC
2	6	100	1	HA	Go	d	mid-LPFC
2	6	100	1	HA	Go	d	mid-LPFC
2	6	100	1	HA	Go	d	mid-LPFC
2	6	100	1	HA	Go	d	mid-LPFC
2	6	100	1	HA	Go	d	mid-LPFC
2	6	100	1	FE	Go	d	mid-LPFC
2	6	100	1	FE	Go	d	mid-LPFC
2	6	100	1	FE	Go	d	mid-LPFC
2	6	100	1	FE	Go	d	mid-LPFC
2	6	100	1	FE	Go	d	mid-LPFC
2	6	100	1	FE	Go	d	mid-LPFC
2	6	0	1	HA	No-Go	d	mid-LPFC
2	6	100	1	FE	Go	d	mid-LPFC
2	6	100	1	FE	Go	d	mid-LPFC
2	6	100	1	HA	No-Go	d	mid-LPFC
2	6	100	1	FE	Go	d	mid-LPFC
2	6	100	1	HA	No-Go	d	mid-LPFC
2	6	100	1	HA	No-Go	d	mid-LPFC
2	6	100	1	FE	Go	d	mid-LPFC
2	6	0	1	FE	Go	d	mid-LPFC
2	6	100	1	FE	Go	d	mid-LPFC
2	6	100	1	FE	Go	d	mid-LPFC
2	6	100	1	FE	Go	d	mid-LPFC
2	6	100	1	HA	No-Go	d	mid-LPFC
2	6	100	1	FE	Go	d	mid-LPFC
2	6	100	1	HA	Go	d	mid-LPFC
2	6	100	1	HA	Go	d	mid-LPFC
2	6	0	1	FE	No-Go	d	mid-LPFC
2	6	100	1	HA	Go	d	mid-LPFC
2	6	100	1	HA	Go	d	mid-LPFC
2	6	100	1	HA	Go	d	mid-LPFC
2	6	100	1	HA	Go	d	mid-LPFC
2	6	0	1	FE	No-Go	d	mid-LPFC
2	6	100	1	HA	Go	d	mid-LPFC
2	6	100	1	HA	Go	d	mid-LPFC
2	6	100	1	FE	No-Go	d	mid-LPFC
2	6	100	1	HA	Go	d	mid-LPFC
2	6	100	1	FE	No-Go	d	mid-LPFC
2	6	100	1	HA	Go	d	mid-LPFC
2	6	100	1	HA	Go	d	mid-LPFC
2	6	100	1	HA	Go	d	mid-LPFC
2	6	100	1	HA	Go	d	mid-LPFC
2	6	0	1	FE	No-Go	d	mid-LPFC
2	6	100	1	HA	Go	d	mid-LPFC
2	6	100	1	HA	Go	d	mid-LPFC
2	1	100	1	HA	Go	s	Control
2	1	100	1	FE	No-Go	s	Control
2	1	100	1	HA	Go	s	Control
2	1	100	1	HA	Go	s	Control
2	1	100	1	HA	Go	s	Control
2	1	100	1	FE	No-Go	s	Control
2	1	100	1	HA	Go	s	Control
2	1	100	1	HA	Go	s	Control
2	1	100	1	HA	Go	s	Control
2	1	100	1	HA	Go	s	Control
2	1	100	1	HA	Go	s	Control
2	1	100	1	FE	No-Go	s	Control
2	1	100	1	HA	Go	s	Control
2	1	100	1	HA	Go	s	Control
2	1	100	1	FE	No-Go	s	Control
2	1	100	1	FE	No-Go	s	Control
2	1	100	1	HA	Go	s	Control
2	1	100	1	HA	Go	s	Control
2	1	100	1	HA	Go	s	Control
2	1	100	1	HA	Go	s	Control
2	1	100	1	FE	Go	s	Control
2	1	100	1	FE	Go	s	Control
2	1	100	1	FE	Go	s	Control
2	1	100	1	FE	Go	s	Control
2	1	100	1	FE	Go	s	Control
2	1	100	1	FE	Go	s	Control
2	1	0	1	HA	No-Go	s	Control
2	1	100	1	FE	Go	s	Control
2	1	100	1	FE	Go	s	Control
2	1	100	1	FE	Go	s	Control
2	1	100	1	FE	Go	s	Control
2	1	0	1	HA	No-Go	s	Control
2	1	100	1	HA	No-Go	s	Control
2	1	100	1	FE	Go	s	Control
2	1	100	1	FE	Go	s	Control
2	1	100	1	FE	Go	s	Control
2	1	100	1	FE	Go	s	Control
2	1	100	1	HA	No-Go	s	Control
2	1	100	1	FE	Go	s	Control
2	1	100	1	HA	No-Go	s	Control
2	1	100	1	HA	Go	s	Control
2	1	100	1	HA	Go	s	Control
2	1	100	1	HA	Go	s	Control
2	1	100	1	HA	Go	s	Control
2	1	100	1	HA	Go	s	Control
2	1	100	1	HA	Go	s	Control
2	1	100	1	HA	Go	s	Control
2	1	100	1	HA	Go	s	Control
2	1	100	1	HA	Go	s	Control
2	1	100	1	HA	Go	s	Control
2	1	100	1	HA	Go	s	Control
2	1	100	1	HA	Go	s	Control
2	1	100	1	HA	Go	s	Control
2	1	100	1	HA	Go	s	Control
2	1	100	1	HA	Go	s	Control
2	1	100	1	FE	Go	s	Control
2	1	100	1	FE	Go	s	Control
2	1	100	1	FE	Go	s	Control
2	1	100	1	FE	Go	s	Control
2	1	0	1	FE	Go	s	Control
2	1	100	1	FE	Go	s	Control
2	1	100	1	FE	Go	s	Control
2	1	100	1	FE	Go	s	Control
2	1	100	1	FE	Go	s	Control
2	1	100	1	FE	Go	s	Control
2	1	100	1	FE	Go	s	Control
2	1	100	1	FE	Go	s	Control
2	1	100	1	FE	Go	s	Control
2	1	100	1	FE	Go	s	Control
2	1	0	1	FE	Go	s	Control
2	2	100	1	HA	Go	s	Control
2	2	100	1	HA	Go	s	Control
2	2	100	1	HA	Go	s	Control
2	2	100	1	HA	Go	s	Control
2	2	100	1	HA	Go	s	Control
2	2	100	1	HA	Go	s	Control
2	2	100	1	HA	Go	s	Control
2	2	100	1	HA	Go	s	Control
2	2	100	1	HA	Go	s	Control
2	2	0	1	HA	Go	s	Control
2	2	100	1	HA	Go	s	Control
2	2	100	1	HA	Go	s	Control
2	2	100	1	HA	Go	s	Control
2	2	100	1	HA	Go	s	Control
2	2	100	1	HA	Go	s	Control
2	2	100	1	FE	Go	s	Control
2	2	100	1	FE	Go	s	Control
2	2	100	1	FE	Go	s	Control
2	2	100	1	FE	Go	s	Control
2	2	100	1	FE	Go	s	Control
2	2	100	1	FE	Go	s	Control
2	2	100	1	FE	Go	s	Control
2	2	100	1	FE	Go	s	Control
2	2	100	1	FE	Go	s	Control
2	2	100	1	FE	Go	s	Control
2	2	0	1	FE	Go	s	Control
2	2	100	1	FE	Go	s	Control
2	2	100	1	FE	Go	s	Control
2	2	100	1	FE	Go	s	Control
2	2	100	1	FE	Go	s	Control
2	2	100	1	HA	Go	s	Control
2	2	0	1	FE	No-Go	s	Control
2	2	100	1	HA	Go	s	Control
2	2	100	1	HA	Go	s	Control
2	2	100	1	HA	Go	s	Control
2	2	100	1	FE	No-Go	s	Control
2	2	100	1	HA	Go	s	Control
2	2	100	1	FE	No-Go	s	Control
2	2	100	1	FE	No-Go	s	Control
2	2	0	1	HA	Go	s	Control
2	2	100	1	HA	Go	s	Control
2	2	100	1	HA	Go	s	Control
2	2	100	1	HA	Go	s	Control
2	2	100	1	HA	Go	s	Control
2	2	100	1	FE	No-Go	s	Control
2	2	100	1	HA	Go	s	Control
2	2	100	1	HA	Go	s	Control
2	2	100	1	HA	Go	s	Control
2	2	0	1	HA	Go	s	Control
2	2	100	1	HA	Go	s	Control
2	2	100	1	FE	Go	s	Control
2	2	0	1	HA	No-Go	s	Control
2	2	100	1	FE	Go	s	Control
2	2	100	1	FE	Go	s	Control
2	2	100	1	FE	Go	s	Control
2	2	100	1	HA	No-Go	s	Control
2	2	100	1	FE	Go	s	Control
2	2	100	1	FE	Go	s	Control
2	2	0	1	FE	Go	s	Control
2	2	100	1	FE	Go	s	Control
2	2	100	1	FE	Go	s	Control
2	2	100	1	FE	Go	s	Control
2	2	0	1	HA	No-Go	s	Control
2	2	100	1	HA	No-Go	s	Control
2	2	100	1	FE	Go	s	Control
2	2	100	1	FE	Go	s	Control
2	2	0	1	FE	Go	s	Control
2	2	100	1	FE	Go	s	Control
2	2	100	1	HA	No-Go	s	Control
2	2	100	1	FE	Go	s	Control
2	3	100	1	FE	Go	s	Control
2	3	0	1	FE	Go	s	Control
2	3	100	1	FE	Go	s	Control
2	3	100	1	FE	Go	s	Control
2	3	100	1	HA	No-Go	s	Control
2	3	0	1	FE	Go	s	Control
2	3	100	1	FE	Go	s	Control
2	3	0	1	FE	Go	s	Control
2	3	100	1	HA	No-Go	s	Control
2	3	100	1	FE	Go	s	Control
2	3	100	1	FE	Go	s	Control
2	3	0	1	HA	No-Go	s	Control
2	3	100	1	FE	Go	s	Control
2	3	100	1	FE	Go	s	Control
2	3	100	1	HA	No-Go	s	Control
2	3	0	1	FE	Go	s	Control
2	3	0	1	FE	Go	s	Control
2	3	0	1	FE	Go	s	Control
2	3	100	1	FE	Go	s	Control
2	3	100	1	HA	No-Go	s	Control
2	3	100	1	HA	Go	s	Control
2	3	100	1	HA	Go	s	Control
2	3	100	1	HA	Go	s	Control
2	3	100	1	HA	Go	s	Control
2	3	100	1	HA	Go	s	Control
2	3	100	1	HA	Go	s	Control
2	3	100	1	HA	Go	s	Control
2	3	100	1	HA	Go	s	Control
2	3	0	1	HA	Go	s	Control
2	3	100	1	HA	Go	s	Control
2	3	100	1	HA	Go	s	Control
2	3	100	1	HA	Go	s	Control
2	3	100	1	HA	Go	s	Control
2	3	100	1	HA	Go	s	Control
2	3	0	1	HA	Go	s	Control
2	3	100	1	FE	Go	s	Control
2	3	100	1	FE	Go	s	Control
2	3	100	1	FE	Go	s	Control
2	3	100	1	FE	Go	s	Control
2	3	100	1	FE	Go	s	Control
2	3	100	1	FE	Go	s	Control
2	3	100	1	FE	Go	s	Control
2	3	100	1	FE	Go	s	Control
2	3	100	1	FE	Go	s	Control
2	3	100	1	FE	Go	s	Control
2	3	100	1	FE	Go	s	Control
2	3	100	1	FE	Go	s	Control
2	3	100	1	FE	Go	s	Control
2	3	0	1	FE	Go	s	Control
2	3	100	1	FE	Go	s	Control
2	3	100	1	HA	Go	s	Control
2	3	100	1	HA	Go	s	Control
2	3	0	1	FE	No-Go	s	Control
2	3	0	1	FE	No-Go	s	Control
2	3	100	1	HA	Go	s	Control
2	3	100	1	HA	Go	s	Control
2	3	100	1	HA	Go	s	Control
2	3	0	1	HA	Go	s	Control
2	3	100	1	FE	No-Go	s	Control
2	3	100	1	HA	Go	s	Control
2	3	0	1	HA	Go	s	Control
2	3	100	1	HA	Go	s	Control
2	3	100	1	HA	Go	s	Control
2	3	100	1	HA	Go	s	Control
2	3	100	1	FE	No-Go	s	Control
2	3	100	1	HA	Go	s	Control
2	3	100	1	HA	Go	s	Control
2	3	0	1	HA	Go	s	Control
2	3	0	1	FE	No-Go	s	Control
2	3	100	1	HA	Go	s	Control
2	4	100	1	FE	Go	s	Control
2	4	100	1	FE	Go	s	Control
2	4	100	1	FE	Go	s	Control
2	4	100	1	FE	Go	s	Control
2	4	100	1	FE	Go	s	Control
2	4	100	1	FE	Go	s	Control
2	4	100	1	FE	Go	s	Control
2	4	100	1	FE	Go	s	Control
2	4	100	1	FE	Go	s	Control
2	4	100	1	FE	Go	s	Control
2	4	100	1	FE	Go	s	Control
2	4	100	1	FE	Go	s	Control
2	4	0	1	FE	Go	s	Control
2	4	100	1	FE	Go	s	Control
2	4	100	1	FE	Go	s	Control
2	4	100	1	HA	Go	s	Control
2	4	100	1	HA	Go	s	Control
2	4	100	1	HA	Go	s	Control
2	4	100	1	HA	Go	s	Control
2	4	100	1	FE	No-Go	s	Control
2	4	0	1	FE	No-Go	s	Control
2	4	100	1	HA	Go	s	Control
2	4	100	1	HA	Go	s	Control
2	4	100	1	HA	Go	s	Control
2	4	100	1	HA	Go	s	Control
2	4	0	1	HA	Go	s	Control
2	4	0	1	FE	No-Go	s	Control
2	4	100	1	HA	Go	s	Control
2	4	0	1	FE	No-Go	s	Control
2	4	100	1	HA	Go	s	Control
2	4	100	1	HA	Go	s	Control
2	4	100	1	HA	Go	s	Control
2	4	100	1	HA	Go	s	Control
2	4	100	1	HA	Go	s	Control
2	4	100	1	FE	No-Go	s	Control
2	4	0	1	FE	Go	s	Control
2	4	100	1	FE	Go	s	Control
2	4	100	1	HA	No-Go	s	Control
2	4	100	1	FE	Go	s	Control
2	4	100	1	FE	Go	s	Control
2	4	100	1	FE	Go	s	Control
2	4	0	1	HA	No-Go	s	Control
2	4	100	1	FE	Go	s	Control
2	4	100	1	FE	Go	s	Control
2	4	100	1	FE	Go	s	Control
2	4	100	1	FE	Go	s	Control
2	4	100	1	HA	No-Go	s	Control
2	4	100	1	FE	Go	s	Control
2	4	100	1	FE	Go	s	Control
2	4	100	1	HA	No-Go	s	Control
2	4	100	1	HA	No-Go	s	Control
2	4	100	1	FE	Go	s	Control
2	4	100	1	FE	Go	s	Control
2	4	100	1	FE	Go	s	Control
2	4	0	1	FE	Go	s	Control
2	4	0	1	HA	Go	s	Control
2	4	100	1	HA	Go	s	Control
2	4	100	1	HA	Go	s	Control
2	4	100	1	HA	Go	s	Control
2	4	100	1	HA	Go	s	Control
2	4	100	1	HA	Go	s	Control
2	4	100	1	HA	Go	s	Control
2	4	100	1	HA	Go	s	Control
2	4	100	1	HA	Go	s	Control
2	4	0	1	HA	Go	s	Control
2	4	100	1	HA	Go	s	Control
2	4	0	1	HA	Go	s	Control
2	4	100	1	HA	Go	s	Control
2	4	100	1	HA	Go	s	Control
2	4	100	1	HA	Go	s	Control
2	5	100	1	HA	Go	s	Control
2	5	100	1	HA	Go	s	Control
2	5	100	1	HA	Go	s	Control
2	5	100	1	HA	Go	s	Control
2	5	100	1	HA	Go	s	Control
2	5	100	1	HA	Go	s	Control
2	5	100	1	HA	Go	s	Control
2	5	100	1	HA	Go	s	Control
2	5	100	1	HA	Go	s	Control
2	5	100	1	HA	Go	s	Control
2	5	100	1	HA	Go	s	Control
2	5	100	1	HA	Go	s	Control
2	5	100	1	HA	Go	s	Control
2	5	100	1	HA	Go	s	Control
2	5	100	1	HA	Go	s	Control
2	5	0	1	FE	Go	s	Control
2	5	0	1	HA	No-Go	s	Control
2	5	100	1	FE	Go	s	Control
2	5	100	1	FE	Go	s	Control
2	5	100	1	FE	Go	s	Control
2	5	100	1	HA	No-Go	s	Control
2	5	100	1	FE	Go	s	Control
2	5	100	1	FE	Go	s	Control
2	5	100	1	HA	No-Go	s	Control
2	5	100	1	FE	Go	s	Control
2	5	100	1	FE	Go	s	Control
2	5	100	1	HA	No-Go	s	Control
2	5	100	1	FE	Go	s	Control
2	5	100	1	FE	Go	s	Control
2	5	100	1	FE	Go	s	Control
2	5	100	1	FE	Go	s	Control
2	5	100	1	HA	No-Go	s	Control
2	5	100	1	FE	Go	s	Control
2	5	100	1	FE	Go	s	Control
2	5	100	1	FE	Go	s	Control
2	5	100	1	HA	Go	s	Control
2	5	100	1	HA	Go	s	Control
2	5	100	1	HA	Go	s	Control
2	5	100	1	HA	Go	s	Control
2	5	100	1	FE	No-Go	s	Control
2	5	100	1	HA	Go	s	Control
2	5	100	1	HA	Go	s	Control
2	5	100	1	HA	Go	s	Control
2	5	100	1	HA	Go	s	Control
2	5	100	1	FE	No-Go	s	Control
2	5	100	1	FE	No-Go	s	Control
2	5	100	1	HA	Go	s	Control
2	5	100	1	FE	No-Go	s	Control
2	5	100	1	HA	Go	s	Control
2	5	100	1	HA	Go	s	Control
2	5	100	1	FE	No-Go	s	Control
2	5	100	1	HA	Go	s	Control
2	5	100	1	HA	Go	s	Control
2	5	100	1	HA	Go	s	Control
2	5	0	1	HA	Go	s	Control
2	5	0	1	FE	Go	s	Control
2	5	100	1	FE	Go	s	Control
2	5	0	1	FE	Go	s	Control
2	5	100	1	FE	Go	s	Control
2	5	100	1	FE	Go	s	Control
2	5	0	1	FE	Go	s	Control
2	5	100	1	FE	Go	s	Control
2	5	100	1	FE	Go	s	Control
2	5	0	1	FE	Go	s	Control
2	5	100	1	FE	Go	s	Control
2	5	0	1	FE	Go	s	Control
2	5	100	1	FE	Go	s	Control
2	5	0	1	FE	Go	s	Control
2	5	100	1	FE	Go	s	Control
2	5	100	1	FE	Go	s	Control
2	6	100	1	FE	Go	s	Control
2	6	100	1	FE	Go	s	Control
2	6	100	1	FE	Go	s	Control
2	6	100	1	FE	Go	s	Control
2	6	100	1	FE	Go	s	Control
2	6	100	1	FE	Go	s	Control
2	6	100	1	FE	Go	s	Control
2	6	0	1	FE	Go	s	Control
2	6	0	1	FE	Go	s	Control
2	6	100	1	FE	Go	s	Control
2	6	100	1	FE	Go	s	Control
2	6	100	1	FE	Go	s	Control
2	6	100	1	FE	Go	s	Control
2	6	100	1	FE	Go	s	Control
2	6	100	1	FE	Go	s	Control
2	6	100	1	HA	Go	s	Control
2	6	100	1	HA	Go	s	Control
2	6	100	1	HA	Go	s	Control
2	6	100	1	HA	Go	s	Control
2	6	100	1	HA	Go	s	Control
2	6	100	1	HA	Go	s	Control
2	6	100	1	HA	Go	s	Control
2	6	100	1	HA	Go	s	Control
2	6	0	1	HA	Go	s	Control
2	6	100	1	HA	Go	s	Control
2	6	100	1	HA	Go	s	Control
2	6	100	1	HA	Go	s	Control
2	6	100	1	HA	Go	s	Control
2	6	100	1	HA	Go	s	Control
2	6	100	1	HA	Go	s	Control
2	6	100	1	FE	Go	s	Control
2	6	100	1	FE	Go	s	Control
2	6	100	1	FE	Go	s	Control
2	6	100	1	FE	Go	s	Control
2	6	100	1	FE	Go	s	Control
2	6	100	1	FE	Go	s	Control
2	6	100	1	HA	No-Go	s	Control
2	6	100	1	FE	Go	s	Control
2	6	100	1	FE	Go	s	Control
2	6	100	1	HA	No-Go	s	Control
2	6	0	1	FE	Go	s	Control
2	6	0	1	HA	No-Go	s	Control
2	6	100	1	HA	No-Go	s	Control
2	6	100	1	FE	Go	s	Control
2	6	100	1	FE	Go	s	Control
2	6	100	1	FE	Go	s	Control
2	6	100	1	FE	Go	s	Control
2	6	100	1	FE	Go	s	Control
2	6	0	1	HA	No-Go	s	Control
2	6	100	1	FE	Go	s	Control
2	6	100	1	HA	Go	s	Control
2	6	100	1	HA	Go	s	Control
2	6	100	1	FE	No-Go	s	Control
2	6	100	1	HA	Go	s	Control
2	6	100	1	HA	Go	s	Control
2	6	100	1	HA	Go	s	Control
2	6	100	1	HA	Go	s	Control
2	6	100	1	FE	No-Go	s	Control
2	6	100	1	HA	Go	s	Control
2	6	100	1	HA	Go	s	Control
2	6	100	1	FE	No-Go	s	Control
2	6	100	1	HA	Go	s	Control
2	6	100	1	FE	No-Go	s	Control
2	6	100	1	HA	Go	s	Control
2	6	100	1	HA	Go	s	Control
2	6	100	1	HA	Go	s	Control
2	6	100	1	HA	Go	s	Control
2	6	0	1	FE	No-Go	s	Control
2	6	100	1	HA	Go	s	Control
2	6	100	1	HA	Go	s	Control
3	1	100	1	FE	Go	b	no TMS
3	1	100	1	FE	Go	b	no TMS
3	1	100	1	FE	Go	b	no TMS
3	1	100	1	FE	Go	b	no TMS
3	1	100	1	FE	Go	b	no TMS
3	1	100	1	FE	Go	b	no TMS
3	1	100	1	FE	Go	b	no TMS
3	1	100	1	FE	Go	b	no TMS
3	1	100	1	FE	Go	b	no TMS
3	1	100	1	FE	Go	b	no TMS
3	1	100	1	FE	Go	b	no TMS
3	1	100	1	FE	Go	b	no TMS
3	1	100	1	FE	Go	b	no TMS
3	1	100	1	FE	Go	b	no TMS
3	1	100	1	FE	Go	b	no TMS
3	1	100	1	HA	Go	b	no TMS
3	1	100	1	HA	Go	b	no TMS
3	1	100	1	HA	Go	b	no TMS
3	1	100	1	HA	Go	b	no TMS
3	1	100	1	HA	Go	b	no TMS
3	1	100	1	HA	Go	b	no TMS
3	1	100	1	HA	Go	b	no TMS
3	1	100	1	HA	Go	b	no TMS
3	1	100	1	HA	Go	b	no TMS
3	1	100	1	HA	Go	b	no TMS
3	1	100	1	HA	Go	b	no TMS
3	1	100	1	HA	Go	b	no TMS
3	1	100	1	HA	Go	b	no TMS
3	1	100	1	HA	Go	b	no TMS
3	1	100	1	HA	Go	b	no TMS
3	1	100	1	FE	Go	b	no TMS
3	1	100	1	HA	No-Go	b	no TMS
3	1	100	1	FE	Go	b	no TMS
3	1	100	1	FE	Go	b	no TMS
3	1	100	1	FE	Go	b	no TMS
3	1	100	1	HA	No-Go	b	no TMS
3	1	100	1	FE	Go	b	no TMS
3	1	100	1	FE	Go	b	no TMS
3	1	100	1	FE	Go	b	no TMS
3	1	100	1	FE	Go	b	no TMS
3	1	100	1	FE	Go	b	no TMS
3	1	0	1	HA	No-Go	b	no TMS
3	1	0	1	HA	No-Go	b	no TMS
3	1	100	1	FE	Go	b	no TMS
3	1	100	1	FE	Go	b	no TMS
3	1	100	1	FE	Go	b	no TMS
3	1	100	1	FE	Go	b	no TMS
3	1	100	1	FE	Go	b	no TMS
3	1	100	1	FE	Go	b	no TMS
3	1	100	1	HA	No-Go	b	no TMS
3	1	100	1	HA	Go	b	no TMS
3	1	100	1	HA	Go	b	no TMS
3	1	100	1	HA	Go	b	no TMS
3	1	100	1	HA	Go	b	no TMS
3	1	100	1	FE	No-Go	b	no TMS
3	1	100	1	HA	Go	b	no TMS
3	1	100	1	HA	Go	b	no TMS
3	1	100	1	FE	No-Go	b	no TMS
3	1	100	1	HA	Go	b	no TMS
3	1	100	1	HA	Go	b	no TMS
3	1	100	1	HA	Go	b	no TMS
3	1	100	1	FE	No-Go	b	no TMS
3	1	100	1	HA	Go	b	no TMS
3	1	100	1	HA	Go	b	no TMS
3	1	100	1	FE	No-Go	b	no TMS
3	1	100	1	HA	Go	b	no TMS
3	1	100	1	HA	Go	b	no TMS
3	1	100	1	HA	Go	b	no TMS
3	1	100	1	HA	Go	b	no TMS
3	1	100	1	FE	No-Go	b	no TMS
3	2	100	1	HA	Go	b	no TMS
3	2	100	1	HA	Go	b	no TMS
3	2	100	1	HA	Go	b	no TMS
3	2	100	1	HA	Go	b	no TMS
3	2	100	1	HA	Go	b	no TMS
3	2	100	1	HA	Go	b	no TMS
3	2	100	1	HA	Go	b	no TMS
3	2	100	1	HA	Go	b	no TMS
3	2	100	1	HA	Go	b	no TMS
3	2	100	1	HA	Go	b	no TMS
3	2	100	1	HA	Go	b	no TMS
3	2	100	1	HA	Go	b	no TMS
3	2	100	1	HA	Go	b	no TMS
3	2	100	1	HA	Go	b	no TMS
3	2	100	1	HA	Go	b	no TMS
3	2	100	1	FE	Go	b	no TMS
3	2	100	1	FE	Go	b	no TMS
3	2	100	1	FE	Go	b	no TMS
3	2	100	1	HA	No-Go	b	no TMS
3	2	100	1	FE	Go	b	no TMS
3	2	100	1	FE	Go	b	no TMS
3	2	100	1	FE	Go	b	no TMS
3	2	100	1	FE	Go	b	no TMS
3	2	100	1	FE	Go	b	no TMS
3	2	100	1	HA	No-Go	b	no TMS
3	2	100	1	HA	No-Go	b	no TMS
3	2	100	1	FE	Go	b	no TMS
3	2	100	1	FE	Go	b	no TMS
3	2	100	1	FE	Go	b	no TMS
3	2	100	1	HA	No-Go	b	no TMS
3	2	100	1	FE	Go	b	no TMS
3	2	100	1	FE	Go	b	no TMS
3	2	100	1	FE	Go	b	no TMS
3	2	100	1	FE	Go	b	no TMS
3	2	100	1	HA	No-Go	b	no TMS
3	2	100	1	HA	Go	b	no TMS
3	2	100	1	HA	Go	b	no TMS
3	2	100	1	HA	Go	b	no TMS
3	2	100	1	HA	Go	b	no TMS
3	2	100	1	FE	No-Go	b	no TMS
3	2	100	1	FE	No-Go	b	no TMS
3	2	100	1	HA	Go	b	no TMS
3	2	100	1	HA	Go	b	no TMS
3	2	100	1	FE	No-Go	b	no TMS
3	2	100	1	FE	No-Go	b	no TMS
3	2	100	1	HA	Go	b	no TMS
3	2	100	1	HA	Go	b	no TMS
3	2	100	1	HA	Go	b	no TMS
3	2	100	1	HA	Go	b	no TMS
3	2	100	1	FE	No-Go	b	no TMS
3	2	100	1	HA	Go	b	no TMS
3	2	100	1	HA	Go	b	no TMS
3	2	100	1	HA	Go	b	no TMS
3	2	100	1	HA	Go	b	no TMS
3	2	100	1	HA	Go	b	no TMS
3	2	100	1	FE	Go	b	no TMS
3	2	100	1	FE	Go	b	no TMS
3	2	100	1	FE	Go	b	no TMS
3	2	100	1	FE	Go	b	no TMS
3	2	100	1	FE	Go	b	no TMS
3	2	100	1	FE	Go	b	no TMS
3	2	100	1	FE	Go	b	no TMS
3	2	100	1	FE	Go	b	no TMS
3	2	100	1	FE	Go	b	no TMS
3	2	100	1	FE	Go	b	no TMS
3	2	100	1	FE	Go	b	no TMS
3	2	100	1	FE	Go	b	no TMS
3	2	100	1	FE	Go	b	no TMS
3	2	100	1	FE	Go	b	no TMS
3	2	100	1	FE	Go	b	no TMS
3	3	100	1	FE	Go	b	no TMS
3	3	100	1	FE	Go	b	no TMS
3	3	100	1	FE	Go	b	no TMS
3	3	100	1	FE	Go	b	no TMS
3	3	100	1	FE	Go	b	no TMS
3	3	100	1	FE	Go	b	no TMS
3	3	100	1	FE	Go	b	no TMS
3	3	100	1	FE	Go	b	no TMS
3	3	100	1	FE	Go	b	no TMS
3	3	100	1	FE	Go	b	no TMS
3	3	100	1	FE	Go	b	no TMS
3	3	100	1	FE	Go	b	no TMS
3	3	100	1	FE	Go	b	no TMS
3	3	100	1	FE	Go	b	no TMS
3	3	100	1	FE	Go	b	no TMS
3	3	100	1	HA	Go	b	no TMS
3	3	100	1	HA	Go	b	no TMS
3	3	100	1	HA	Go	b	no TMS
3	3	100	1	HA	Go	b	no TMS
3	3	100	1	FE	No-Go	b	no TMS
3	3	100	1	FE	No-Go	b	no TMS
3	3	100	1	HA	Go	b	no TMS
3	3	100	1	HA	Go	b	no TMS
3	3	100	1	FE	No-Go	b	no TMS
3	3	100	1	HA	Go	b	no TMS
3	3	100	1	HA	Go	b	no TMS
3	3	100	1	HA	Go	b	no TMS
3	3	100	1	HA	Go	b	no TMS
3	3	100	1	FE	No-Go	b	no TMS
3	3	100	1	HA	Go	b	no TMS
3	3	100	1	HA	Go	b	no TMS
3	3	100	1	FE	No-Go	b	no TMS
3	3	100	1	HA	Go	b	no TMS
3	3	100	1	HA	Go	b	no TMS
3	3	100	1	HA	Go	b	no TMS
3	3	100	1	FE	Go	b	no TMS
3	3	100	1	FE	Go	b	no TMS
3	3	100	1	HA	No-Go	b	no TMS
3	3	100	1	FE	Go	b	no TMS
3	3	100	1	FE	Go	b	no TMS
3	3	100	1	HA	No-Go	b	no TMS
3	3	100	1	FE	Go	b	no TMS
3	3	100	1	FE	Go	b	no TMS
3	3	100	1	FE	Go	b	no TMS
3	3	100	1	FE	Go	b	no TMS
3	3	100	1	HA	No-Go	b	no TMS
3	3	100	1	FE	Go	b	no TMS
3	3	100	1	FE	Go	b	no TMS
3	3	100	1	FE	Go	b	no TMS
3	3	100	1	HA	No-Go	b	no TMS
3	3	0	1	HA	No-Go	b	no TMS
3	3	100	1	FE	Go	b	no TMS
3	3	100	1	FE	Go	b	no TMS
3	3	100	1	FE	Go	b	no TMS
3	3	100	1	FE	Go	b	no TMS
3	3	100	1	HA	Go	b	no TMS
3	3	100	1	HA	Go	b	no TMS
3	3	100	1	HA	Go	b	no TMS
3	3	100	1	HA	Go	b	no TMS
3	3	100	1	HA	Go	b	no TMS
3	3	100	1	HA	Go	b	no TMS
3	3	100	1	HA	Go	b	no TMS
3	3	100	1	HA	Go	b	no TMS
3	3	100	1	HA	Go	b	no TMS
3	3	100	1	HA	Go	b	no TMS
3	3	100	1	HA	Go	b	no TMS
3	3	100	1	HA	Go	b	no TMS
3	3	100	1	HA	Go	b	no TMS
3	3	100	1	HA	Go	b	no TMS
3	3	100	1	HA	Go	b	no TMS
3	4	100	1	FE	Go	b	no TMS
3	4	100	1	HA	No-Go	b	no TMS
3	4	100	1	HA	No-Go	b	no TMS
3	4	100	1	FE	Go	b	no TMS
3	4	100	1	FE	Go	b	no TMS
3	4	100	1	FE	Go	b	no TMS
3	4	100	1	FE	Go	b	no TMS
3	4	100	1	FE	Go	b	no TMS
3	4	100	1	FE	Go	b	no TMS
3	4	100	1	HA	No-Go	b	no TMS
3	4	100	1	FE	Go	b	no TMS
3	4	100	1	FE	Go	b	no TMS
3	4	100	1	HA	No-Go	b	no TMS
3	4	100	1	FE	Go	b	no TMS
3	4	100	1	FE	Go	b	no TMS
3	4	100	1	FE	Go	b	no TMS
3	4	100	1	FE	Go	b	no TMS
3	4	100	1	FE	Go	b	no TMS
3	4	100	1	FE	Go	b	no TMS
3	4	100	1	HA	No-Go	b	no TMS
3	4	100	1	HA	Go	b	no TMS
3	4	100	1	HA	Go	b	no TMS
3	4	100	1	HA	Go	b	no TMS
3	4	100	1	HA	Go	b	no TMS
3	4	100	1	HA	Go	b	no TMS
3	4	100	1	HA	Go	b	no TMS
3	4	100	1	HA	Go	b	no TMS
3	4	100	1	HA	Go	b	no TMS
3	4	100	1	HA	Go	b	no TMS
3	4	100	1	HA	Go	b	no TMS
3	4	100	1	HA	Go	b	no TMS
3	4	100	1	HA	Go	b	no TMS
3	4	100	1	HA	Go	b	no TMS
3	4	100	1	HA	Go	b	no TMS
3	4	100	1	HA	Go	b	no TMS
3	4	100	1	FE	Go	b	no TMS
3	4	100	1	FE	Go	b	no TMS
3	4	100	1	FE	Go	b	no TMS
3	4	100	1	FE	Go	b	no TMS
3	4	100	1	FE	Go	b	no TMS
3	4	100	1	FE	Go	b	no TMS
3	4	100	1	FE	Go	b	no TMS
3	4	100	1	FE	Go	b	no TMS
3	4	100	1	FE	Go	b	no TMS
3	4	100	1	FE	Go	b	no TMS
3	4	100	1	FE	Go	b	no TMS
3	4	100	1	FE	Go	b	no TMS
3	4	100	1	FE	Go	b	no TMS
3	4	100	1	FE	Go	b	no TMS
3	4	100	1	FE	Go	b	no TMS
3	4	100	1	HA	Go	b	no TMS
3	4	100	1	HA	Go	b	no TMS
3	4	100	1	HA	Go	b	no TMS
3	4	100	1	HA	Go	b	no TMS
3	4	100	1	HA	Go	b	no TMS
3	4	100	1	HA	Go	b	no TMS
3	4	100	1	FE	No-Go	b	no TMS
3	4	100	1	FE	No-Go	b	no TMS
3	4	100	1	HA	Go	b	no TMS
3	4	100	1	HA	Go	b	no TMS
3	4	100	1	HA	Go	b	no TMS
3	4	100	1	HA	Go	b	no TMS
3	4	100	1	HA	Go	b	no TMS
3	4	100	1	HA	Go	b	no TMS
3	4	0	1	FE	No-Go	b	no TMS
3	4	100	1	FE	No-Go	b	no TMS
3	4	100	1	HA	Go	b	no TMS
3	4	100	1	HA	Go	b	no TMS
3	4	100	1	HA	Go	b	no TMS
3	4	100	1	FE	No-Go	b	no TMS
3	5	100	1	HA	Go	b	no TMS
3	5	100	1	HA	Go	b	no TMS
3	5	100	1	HA	Go	b	no TMS
3	5	100	1	HA	Go	b	no TMS
3	5	100	1	HA	Go	b	no TMS
3	5	100	1	HA	Go	b	no TMS
3	5	100	1	HA	Go	b	no TMS
3	5	100	1	HA	Go	b	no TMS
3	5	100	1	HA	Go	b	no TMS
3	5	100	1	HA	Go	b	no TMS
3	5	100	1	HA	Go	b	no TMS
3	5	100	1	HA	Go	b	no TMS
3	5	100	1	HA	Go	b	no TMS
3	5	100	1	HA	Go	b	no TMS
3	5	100	1	HA	Go	b	no TMS
3	5	100	1	FE	Go	b	no TMS
3	5	100	1	FE	Go	b	no TMS
3	5	100	1	FE	Go	b	no TMS
3	5	100	1	FE	Go	b	no TMS
3	5	100	1	FE	Go	b	no TMS
3	5	100	1	FE	Go	b	no TMS
3	5	100	1	FE	Go	b	no TMS
3	5	100	1	FE	Go	b	no TMS
3	5	100	1	FE	Go	b	no TMS
3	5	100	1	FE	Go	b	no TMS
3	5	100	1	FE	Go	b	no TMS
3	5	100	1	FE	Go	b	no TMS
3	5	100	1	FE	Go	b	no TMS
3	5	100	1	FE	Go	b	no TMS
3	5	100	1	FE	Go	b	no TMS
3	5	100	1	HA	Go	b	no TMS
3	5	100	1	HA	Go	b	no TMS
3	5	100	1	HA	Go	b	no TMS
3	5	100	1	HA	Go	b	no TMS
3	5	100	1	FE	No-Go	b	no TMS
3	5	100	1	FE	No-Go	b	no TMS
3	5	100	1	HA	Go	b	no TMS
3	5	100	1	HA	Go	b	no TMS
3	5	100	1	HA	Go	b	no TMS
3	5	100	1	FE	No-Go	b	no TMS
3	5	100	1	HA	Go	b	no TMS
3	5	0	1	FE	No-Go	b	no TMS
3	5	100	1	HA	Go	b	no TMS
3	5	100	1	FE	No-Go	b	no TMS
3	5	100	1	HA	Go	b	no TMS
3	5	100	1	HA	Go	b	no TMS
3	5	100	1	HA	Go	b	no TMS
3	5	100	1	HA	Go	b	no TMS
3	5	100	1	HA	Go	b	no TMS
3	5	100	1	HA	Go	b	no TMS
3	5	100	1	FE	Go	b	no TMS
3	5	100	1	FE	Go	b	no TMS
3	5	100	1	FE	Go	b	no TMS
3	5	100	1	FE	Go	b	no TMS
3	5	100	1	HA	No-Go	b	no TMS
3	5	100	1	FE	Go	b	no TMS
3	5	100	1	FE	Go	b	no TMS
3	5	100	1	FE	Go	b	no TMS
3	5	100	1	FE	Go	b	no TMS
3	5	100	1	HA	No-Go	b	no TMS
3	5	100	1	FE	Go	b	no TMS
3	5	100	1	FE	Go	b	no TMS
3	5	100	1	FE	Go	b	no TMS
3	5	0	1	HA	No-Go	b	no TMS
3	5	100	1	FE	Go	b	no TMS
3	5	100	1	FE	Go	b	no TMS
3	5	100	1	HA	No-Go	b	no TMS
3	5	0	1	HA	No-Go	b	no TMS
3	5	100	1	FE	Go	b	no TMS
3	5	100	1	FE	Go	b	no TMS
3	6	100	1	HA	Go	b	no TMS
3	6	100	1	HA	Go	b	no TMS
3	6	100	1	HA	Go	b	no TMS
3	6	100	1	HA	Go	b	no TMS
3	6	100	1	FE	No-Go	b	no TMS
3	6	100	1	HA	Go	b	no TMS
3	6	100	1	HA	Go	b	no TMS
3	6	100	1	HA	Go	b	no TMS
3	6	100	1	HA	Go	b	no TMS
3	6	100	1	FE	No-Go	b	no TMS
3	6	100	1	HA	Go	b	no TMS
3	6	100	1	FE	No-Go	b	no TMS
3	6	100	1	HA	Go	b	no TMS
3	6	100	1	HA	Go	b	no TMS
3	6	100	1	HA	Go	b	no TMS
3	6	100	1	FE	No-Go	b	no TMS
3	6	100	1	HA	Go	b	no TMS
3	6	100	1	HA	Go	b	no TMS
3	6	100	1	FE	No-Go	b	no TMS
3	6	100	1	HA	Go	b	no TMS
3	6	100	1	FE	Go	b	no TMS
3	6	100	1	FE	Go	b	no TMS
3	6	100	1	FE	Go	b	no TMS
3	6	100	1	FE	Go	b	no TMS
3	6	100	1	HA	No-Go	b	no TMS
3	6	100	1	FE	Go	b	no TMS
3	6	100	1	FE	Go	b	no TMS
3	6	100	1	HA	No-Go	b	no TMS
3	6	100	1	FE	Go	b	no TMS
3	6	100	1	HA	No-Go	b	no TMS
3	6	100	1	FE	Go	b	no TMS
3	6	100	1	HA	No-Go	b	no TMS
3	6	100	1	HA	No-Go	b	no TMS
3	6	100	1	FE	Go	b	no TMS
3	6	100	1	FE	Go	b	no TMS
3	6	100	1	FE	Go	b	no TMS
3	6	100	1	FE	Go	b	no TMS
3	6	100	1	FE	Go	b	no TMS
3	6	100	1	FE	Go	b	no TMS
3	6	100	1	FE	Go	b	no TMS
3	6	100	1	HA	Go	b	no TMS
3	6	100	1	HA	Go	b	no TMS
3	6	100	1	HA	Go	b	no TMS
3	6	100	1	HA	Go	b	no TMS
3	6	100	1	HA	Go	b	no TMS
3	6	100	1	HA	Go	b	no TMS
3	6	100	1	HA	Go	b	no TMS
3	6	100	1	HA	Go	b	no TMS
3	6	100	1	HA	Go	b	no TMS
3	6	100	1	HA	Go	b	no TMS
3	6	100	1	HA	Go	b	no TMS
3	6	100	1	HA	Go	b	no TMS
3	6	100	1	HA	Go	b	no TMS
3	6	100	1	HA	Go	b	no TMS
3	6	100	1	HA	Go	b	no TMS
3	6	100	1	FE	Go	b	no TMS
3	6	100	1	FE	Go	b	no TMS
3	6	100	1	FE	Go	b	no TMS
3	6	100	1	FE	Go	b	no TMS
3	6	100	1	FE	Go	b	no TMS
3	6	100	1	FE	Go	b	no TMS
3	6	100	1	FE	Go	b	no TMS
3	6	100	1	FE	Go	b	no TMS
3	6	100	1	FE	Go	b	no TMS
3	6	100	1	FE	Go	b	no TMS
3	6	100	1	FE	Go	b	no TMS
3	6	100	1	FE	Go	b	no TMS
3	6	100	1	FE	Go	b	no TMS
3	6	100	1	FE	Go	b	no TMS
3	6	100	1	FE	Go	b	no TMS
3	1	100	1	FE	Go	d	mid-LPFC
3	1	100	1	FE	Go	d	mid-LPFC
3	1	100	1	FE	Go	d	mid-LPFC
3	1	100	1	FE	Go	d	mid-LPFC
3	1	100	1	FE	Go	d	mid-LPFC
3	1	100	1	FE	Go	d	mid-LPFC
3	1	100	1	FE	Go	d	mid-LPFC
3	1	100	1	FE	Go	d	mid-LPFC
3	1	100	1	FE	Go	d	mid-LPFC
3	1	100	1	FE	Go	d	mid-LPFC
3	1	100	1	FE	Go	d	mid-LPFC
3	1	100	1	FE	Go	d	mid-LPFC
3	1	100	1	FE	Go	d	mid-LPFC
3	1	100	1	FE	Go	d	mid-LPFC
3	1	100	1	FE	Go	d	mid-LPFC
3	1	100	1	HA	Go	d	mid-LPFC
3	1	100	1	HA	Go	d	mid-LPFC
3	1	100	1	HA	Go	d	mid-LPFC
3	1	100	1	HA	Go	d	mid-LPFC
3	1	100	1	HA	Go	d	mid-LPFC
3	1	100	1	HA	Go	d	mid-LPFC
3	1	100	1	HA	Go	d	mid-LPFC
3	1	100	1	HA	Go	d	mid-LPFC
3	1	100	1	HA	Go	d	mid-LPFC
3	1	100	1	HA	Go	d	mid-LPFC
3	1	100	1	HA	Go	d	mid-LPFC
3	1	100	1	HA	Go	d	mid-LPFC
3	1	100	1	HA	Go	d	mid-LPFC
3	1	100	1	HA	Go	d	mid-LPFC
3	1	100	1	HA	Go	d	mid-LPFC
3	1	100	1	FE	Go	d	mid-LPFC
3	1	100	1	HA	No-Go	d	mid-LPFC
3	1	100	1	FE	Go	d	mid-LPFC
3	1	100	1	FE	Go	d	mid-LPFC
3	1	100	1	FE	Go	d	mid-LPFC
3	1	100	1	HA	No-Go	d	mid-LPFC
3	1	100	1	FE	Go	d	mid-LPFC
3	1	100	1	FE	Go	d	mid-LPFC
3	1	100	1	FE	Go	d	mid-LPFC
3	1	100	1	FE	Go	d	mid-LPFC
3	1	100	1	FE	Go	d	mid-LPFC
3	1	100	1	HA	No-Go	d	mid-LPFC
3	1	0	1	HA	No-Go	d	mid-LPFC
3	1	100	1	FE	Go	d	mid-LPFC
3	1	100	1	FE	Go	d	mid-LPFC
3	1	100	1	FE	Go	d	mid-LPFC
3	1	100	1	FE	Go	d	mid-LPFC
3	1	100	1	FE	Go	d	mid-LPFC
3	1	100	1	FE	Go	d	mid-LPFC
3	1	0	1	HA	No-Go	d	mid-LPFC
3	1	100	1	HA	Go	d	mid-LPFC
3	1	100	1	HA	Go	d	mid-LPFC
3	1	100	1	HA	Go	d	mid-LPFC
3	1	100	1	HA	Go	d	mid-LPFC
3	1	100	1	FE	No-Go	d	mid-LPFC
3	1	100	1	HA	Go	d	mid-LPFC
3	1	100	1	HA	Go	d	mid-LPFC
3	1	100	1	FE	No-Go	d	mid-LPFC
3	1	100	1	HA	Go	d	mid-LPFC
3	1	100	1	HA	Go	d	mid-LPFC
3	1	100	1	HA	Go	d	mid-LPFC
3	1	100	1	FE	No-Go	d	mid-LPFC
3	1	100	1	HA	Go	d	mid-LPFC
3	1	100	1	HA	Go	d	mid-LPFC
3	1	0	1	FE	No-Go	d	mid-LPFC
3	1	100	1	HA	Go	d	mid-LPFC
3	1	100	1	HA	Go	d	mid-LPFC
3	1	100	1	HA	Go	d	mid-LPFC
3	1	100	1	HA	Go	d	mid-LPFC
3	1	100	1	FE	No-Go	d	mid-LPFC
3	2	100	1	HA	Go	d	mid-LPFC
3	2	0	1	HA	Go	d	mid-LPFC
3	2	0	1	HA	Go	d	mid-LPFC
3	2	100	1	HA	Go	d	mid-LPFC
3	2	100	1	HA	Go	d	mid-LPFC
3	2	100	1	HA	Go	d	mid-LPFC
3	2	100	1	HA	Go	d	mid-LPFC
3	2	100	1	HA	Go	d	mid-LPFC
3	2	100	1	HA	Go	d	mid-LPFC
3	2	100	1	HA	Go	d	mid-LPFC
3	2	100	1	HA	Go	d	mid-LPFC
3	2	100	1	HA	Go	d	mid-LPFC
3	2	100	1	HA	Go	d	mid-LPFC
3	2	100	1	HA	Go	d	mid-LPFC
3	2	100	1	HA	Go	d	mid-LPFC
3	2	100	1	FE	Go	d	mid-LPFC
3	2	100	1	FE	Go	d	mid-LPFC
3	2	100	1	FE	Go	d	mid-LPFC
3	2	100	1	HA	No-Go	d	mid-LPFC
3	2	100	1	FE	Go	d	mid-LPFC
3	2	100	1	FE	Go	d	mid-LPFC
3	2	100	1	FE	Go	d	mid-LPFC
3	2	100	1	FE	Go	d	mid-LPFC
3	2	100	1	FE	Go	d	mid-LPFC
3	2	0	1	HA	No-Go	d	mid-LPFC
3	2	0	1	HA	No-Go	d	mid-LPFC
3	2	100	1	FE	Go	d	mid-LPFC
3	2	100	1	FE	Go	d	mid-LPFC
3	2	100	1	FE	Go	d	mid-LPFC
3	2	100	1	HA	No-Go	d	mid-LPFC
3	2	100	1	FE	Go	d	mid-LPFC
3	2	100	1	FE	Go	d	mid-LPFC
3	2	100	1	FE	Go	d	mid-LPFC
3	2	100	1	FE	Go	d	mid-LPFC
3	2	0	1	HA	No-Go	d	mid-LPFC
3	2	100	1	HA	Go	d	mid-LPFC
3	2	100	1	HA	Go	d	mid-LPFC
3	2	100	1	HA	Go	d	mid-LPFC
3	2	100	1	HA	Go	d	mid-LPFC
3	2	100	1	FE	No-Go	d	mid-LPFC
3	2	100	1	FE	No-Go	d	mid-LPFC
3	2	100	1	HA	Go	d	mid-LPFC
3	2	100	1	HA	Go	d	mid-LPFC
3	2	100	1	FE	No-Go	d	mid-LPFC
3	2	100	1	FE	No-Go	d	mid-LPFC
3	2	100	1	HA	Go	d	mid-LPFC
3	2	100	1	HA	Go	d	mid-LPFC
3	2	100	1	HA	Go	d	mid-LPFC
3	2	100	1	HA	Go	d	mid-LPFC
3	2	100	1	FE	No-Go	d	mid-LPFC
3	2	100	1	HA	Go	d	mid-LPFC
3	2	100	1	HA	Go	d	mid-LPFC
3	2	100	1	HA	Go	d	mid-LPFC
3	2	100	1	HA	Go	d	mid-LPFC
3	2	100	1	HA	Go	d	mid-LPFC
3	2	100	1	FE	Go	d	mid-LPFC
3	2	100	1	FE	Go	d	mid-LPFC
3	2	100	1	FE	Go	d	mid-LPFC
3	2	100	1	FE	Go	d	mid-LPFC
3	2	100	1	FE	Go	d	mid-LPFC
3	2	100	1	FE	Go	d	mid-LPFC
3	2	100	1	FE	Go	d	mid-LPFC
3	2	100	1	FE	Go	d	mid-LPFC
3	2	100	1	FE	Go	d	mid-LPFC
3	2	100	1	FE	Go	d	mid-LPFC
3	2	100	1	FE	Go	d	mid-LPFC
3	2	100	1	FE	Go	d	mid-LPFC
3	2	100	1	FE	Go	d	mid-LPFC
3	2	100	1	FE	Go	d	mid-LPFC
3	2	100	1	FE	Go	d	mid-LPFC
3	3	100	1	FE	Go	d	mid-LPFC
3	3	100	1	FE	Go	d	mid-LPFC
3	3	100	1	FE	Go	d	mid-LPFC
3	3	100	1	FE	Go	d	mid-LPFC
3	3	100	1	FE	Go	d	mid-LPFC
3	3	100	1	FE	Go	d	mid-LPFC
3	3	100	1	FE	Go	d	mid-LPFC
3	3	100	1	FE	Go	d	mid-LPFC
3	3	100	1	FE	Go	d	mid-LPFC
3	3	100	1	FE	Go	d	mid-LPFC
3	3	100	1	FE	Go	d	mid-LPFC
3	3	100	1	FE	Go	d	mid-LPFC
3	3	100	1	FE	Go	d	mid-LPFC
3	3	100	1	FE	Go	d	mid-LPFC
3	3	100	1	FE	Go	d	mid-LPFC
3	3	100	1	HA	Go	d	mid-LPFC
3	3	100	1	HA	Go	d	mid-LPFC
3	3	100	1	HA	Go	d	mid-LPFC
3	3	100	1	HA	Go	d	mid-LPFC
3	3	100	1	FE	No-Go	d	mid-LPFC
3	3	100	1	FE	No-Go	d	mid-LPFC
3	3	100	1	HA	Go	d	mid-LPFC
3	3	100	1	HA	Go	d	mid-LPFC
3	3	100	1	FE	No-Go	d	mid-LPFC
3	3	100	1	HA	Go	d	mid-LPFC
3	3	100	1	HA	Go	d	mid-LPFC
3	3	100	1	HA	Go	d	mid-LPFC
3	3	100	1	HA	Go	d	mid-LPFC
3	3	100	1	FE	No-Go	d	mid-LPFC
3	3	100	1	HA	Go	d	mid-LPFC
3	3	100	1	HA	Go	d	mid-LPFC
3	3	100	1	FE	No-Go	d	mid-LPFC
3	3	100	1	HA	Go	d	mid-LPFC
3	3	100	1	HA	Go	d	mid-LPFC
3	3	100	1	HA	Go	d	mid-LPFC
3	3	100	1	FE	Go	d	mid-LPFC
3	3	100	1	FE	Go	d	mid-LPFC
3	3	100	1	HA	No-Go	d	mid-LPFC
3	3	100	1	FE	Go	d	mid-LPFC
3	3	100	1	FE	Go	d	mid-LPFC
3	3	0	1	HA	No-Go	d	mid-LPFC
3	3	100	1	FE	Go	d	mid-LPFC
3	3	100	1	FE	Go	d	mid-LPFC
3	3	100	1	FE	Go	d	mid-LPFC
3	3	100	1	FE	Go	d	mid-LPFC
3	3	100	1	HA	No-Go	d	mid-LPFC
3	3	100	1	FE	Go	d	mid-LPFC
3	3	100	1	FE	Go	d	mid-LPFC
3	3	100	1	FE	Go	d	mid-LPFC
3	3	100	1	HA	No-Go	d	mid-LPFC
3	3	0	1	HA	No-Go	d	mid-LPFC
3	3	100	1	FE	Go	d	mid-LPFC
3	3	100	1	FE	Go	d	mid-LPFC
3	3	100	1	FE	Go	d	mid-LPFC
3	3	100	1	FE	Go	d	mid-LPFC
3	3	100	1	HA	Go	d	mid-LPFC
3	3	100	1	HA	Go	d	mid-LPFC
3	3	100	1	HA	Go	d	mid-LPFC
3	3	100	1	HA	Go	d	mid-LPFC
3	3	100	1	HA	Go	d	mid-LPFC
3	3	100	1	HA	Go	d	mid-LPFC
3	3	100	1	HA	Go	d	mid-LPFC
3	3	100	1	HA	Go	d	mid-LPFC
3	3	100	1	HA	Go	d	mid-LPFC
3	3	100	1	HA	Go	d	mid-LPFC
3	3	100	1	HA	Go	d	mid-LPFC
3	3	100	1	HA	Go	d	mid-LPFC
3	3	100	1	HA	Go	d	mid-LPFC
3	3	100	1	HA	Go	d	mid-LPFC
3	3	100	1	HA	Go	d	mid-LPFC
3	4	100	1	FE	Go	d	mid-LPFC
3	4	100	1	HA	No-Go	d	mid-LPFC
3	4	0	1	HA	No-Go	d	mid-LPFC
3	4	100	1	FE	Go	d	mid-LPFC
3	4	100	1	FE	Go	d	mid-LPFC
3	4	100	1	FE	Go	d	mid-LPFC
3	4	100	1	FE	Go	d	mid-LPFC
3	4	100	1	FE	Go	d	mid-LPFC
3	4	100	1	FE	Go	d	mid-LPFC
3	4	100	1	HA	No-Go	d	mid-LPFC
3	4	100	1	FE	Go	d	mid-LPFC
3	4	100	1	FE	Go	d	mid-LPFC
3	4	100	1	HA	No-Go	d	mid-LPFC
3	4	100	1	FE	Go	d	mid-LPFC
3	4	100	1	FE	Go	d	mid-LPFC
3	4	100	1	FE	Go	d	mid-LPFC
3	4	100	1	FE	Go	d	mid-LPFC
3	4	100	1	FE	Go	d	mid-LPFC
3	4	100	1	FE	Go	d	mid-LPFC
3	4	100	1	HA	No-Go	d	mid-LPFC
3	4	100	1	HA	Go	d	mid-LPFC
3	4	100	1	HA	Go	d	mid-LPFC
3	4	100	1	HA	Go	d	mid-LPFC
3	4	100	1	HA	Go	d	mid-LPFC
3	4	100	1	HA	Go	d	mid-LPFC
3	4	100	1	HA	Go	d	mid-LPFC
3	4	100	1	HA	Go	d	mid-LPFC
3	4	100	1	HA	Go	d	mid-LPFC
3	4	100	1	HA	Go	d	mid-LPFC
3	4	100	1	HA	Go	d	mid-LPFC
3	4	100	1	HA	Go	d	mid-LPFC
3	4	100	1	HA	Go	d	mid-LPFC
3	4	100	1	HA	Go	d	mid-LPFC
3	4	100	1	HA	Go	d	mid-LPFC
3	4	100	1	HA	Go	d	mid-LPFC
3	4	100	1	FE	Go	d	mid-LPFC
3	4	100	1	FE	Go	d	mid-LPFC
3	4	100	1	FE	Go	d	mid-LPFC
3	4	100	1	FE	Go	d	mid-LPFC
3	4	100	1	FE	Go	d	mid-LPFC
3	4	100	1	FE	Go	d	mid-LPFC
3	4	100	1	FE	Go	d	mid-LPFC
3	4	100	1	FE	Go	d	mid-LPFC
3	4	100	1	FE	Go	d	mid-LPFC
3	4	100	1	FE	Go	d	mid-LPFC
3	4	100	1	FE	Go	d	mid-LPFC
3	4	100	1	FE	Go	d	mid-LPFC
3	4	100	1	FE	Go	d	mid-LPFC
3	4	100	1	FE	Go	d	mid-LPFC
3	4	100	1	FE	Go	d	mid-LPFC
3	4	100	1	HA	Go	d	mid-LPFC
3	4	100	1	HA	Go	d	mid-LPFC
3	4	100	1	HA	Go	d	mid-LPFC
3	4	100	1	HA	Go	d	mid-LPFC
3	4	100	1	HA	Go	d	mid-LPFC
3	4	100	1	HA	Go	d	mid-LPFC
3	4	100	1	FE	No-Go	d	mid-LPFC
3	4	100	1	FE	No-Go	d	mid-LPFC
3	4	100	1	HA	Go	d	mid-LPFC
3	4	100	1	HA	Go	d	mid-LPFC
3	4	100	1	HA	Go	d	mid-LPFC
3	4	100	1	HA	Go	d	mid-LPFC
3	4	100	1	HA	Go	d	mid-LPFC
3	4	100	1	HA	Go	d	mid-LPFC
3	4	100	1	FE	No-Go	d	mid-LPFC
3	4	100	1	FE	No-Go	d	mid-LPFC
3	4	100	1	HA	Go	d	mid-LPFC
3	4	100	1	HA	Go	d	mid-LPFC
3	4	100	1	HA	Go	d	mid-LPFC
3	4	100	1	FE	No-Go	d	mid-LPFC
3	5	100	1	HA	Go	d	mid-LPFC
3	5	100	1	HA	Go	d	mid-LPFC
3	5	100	1	HA	Go	d	mid-LPFC
3	5	100	1	HA	Go	d	mid-LPFC
3	5	100	1	HA	Go	d	mid-LPFC
3	5	100	1	HA	Go	d	mid-LPFC
3	5	100	1	HA	Go	d	mid-LPFC
3	5	100	1	HA	Go	d	mid-LPFC
3	5	100	1	HA	Go	d	mid-LPFC
3	5	100	1	HA	Go	d	mid-LPFC
3	5	100	1	HA	Go	d	mid-LPFC
3	5	100	1	HA	Go	d	mid-LPFC
3	5	100	1	HA	Go	d	mid-LPFC
3	5	100	1	HA	Go	d	mid-LPFC
3	5	100	1	HA	Go	d	mid-LPFC
3	5	100	1	FE	Go	d	mid-LPFC
3	5	100	1	FE	Go	d	mid-LPFC
3	5	100	1	FE	Go	d	mid-LPFC
3	5	100	1	FE	Go	d	mid-LPFC
3	5	100	1	FE	Go	d	mid-LPFC
3	5	100	1	FE	Go	d	mid-LPFC
3	5	100	1	FE	Go	d	mid-LPFC
3	5	100	1	FE	Go	d	mid-LPFC
3	5	100	1	FE	Go	d	mid-LPFC
3	5	100	1	FE	Go	d	mid-LPFC
3	5	100	1	FE	Go	d	mid-LPFC
3	5	100	1	FE	Go	d	mid-LPFC
3	5	100	1	FE	Go	d	mid-LPFC
3	5	100	1	FE	Go	d	mid-LPFC
3	5	100	1	FE	Go	d	mid-LPFC
3	5	100	1	HA	Go	d	mid-LPFC
3	5	100	1	HA	Go	d	mid-LPFC
3	5	100	1	HA	Go	d	mid-LPFC
3	5	100	1	HA	Go	d	mid-LPFC
3	5	0	1	FE	No-Go	d	mid-LPFC
3	5	100	1	FE	No-Go	d	mid-LPFC
3	5	100	1	HA	Go	d	mid-LPFC
3	5	100	1	HA	Go	d	mid-LPFC
3	5	100	1	HA	Go	d	mid-LPFC
[truncated: 37,061 more rows]
