# Supplementary material for: Information-based TMS to mid-lateral prefrontal cortex disrupts action goals during emotional processing
Source: Nat Commun. 2024 May 20;15:4294. doi: 10.1038/s41467-024-48015-8 (PMC11106324; doi:10.1038/s41467-024-48015-8)
Supplement: Supplementary file 4 — Source Data [file 41467_2024_48015_MOESM4_ESM.zip › Figure_S5_PPI_midLPFC_FP.csv]

Subject	Condition	runList	Contrast	Mask	count	Accuracy	Run	TMS	classifierRegion	model	run	brainRegion	condition	mean	PPIregion	valence	TMS_subject	pred	pred_pop
2	d	1	Go_NoGo	LPFC_TMS_5mm	1	0.474358974	1	d	LPFC_TMS_5mm	GLM_TD_Block_ST_5mm	1	FS_FP	goNegPos	0.2234	LPFC_TMS_5mm	NegPos	1	0.513332147	0.503097865
2	d	2	Go_NoGo	LPFC_TMS_5mm	1	0.56875	2	d	LPFC_TMS_5mm	GLM_TD_Block_ST_5mm	2	FS_FP	goNegPos	-0.5502	LPFC_TMS_5mm	NegPos	1	0.505487877	0.495253595
2	d	3	Go_NoGo	LPFC_TMS_5mm	1	0.551378446	3	d	LPFC_TMS_5mm	GLM_TD_Block_ST_5mm	3	FS_FP	goNegPos	0.7311	LPFC_TMS_5mm	NegPos	1	0.518480202	0.50824592
3	d	1	Go_NoGo	LPFC_TMS_5mm	1	0.361458333	1	d	LPFC_TMS_5mm	GLM_TD_Block_ST_5mm	1	FS_FP	goNegPos	1.689	LPFC_TMS_5mm	NegPos	1	0.466685639	0.517958983
3	d	2	Go_NoGo	LPFC_TMS_5mm	1	0.420689655	2	d	LPFC_TMS_5mm	GLM_TD_Block_ST_5mm	2	FS_FP	goNegPos	1.925	LPFC_TMS_5mm	NegPos	1	0.469078669	0.520352012
3	d	3	Go_NoGo	LPFC_TMS_5mm	1	0.354444444	3	d	LPFC_TMS_5mm	GLM_TD_Block_ST_5mm	3	FS_FP	goNegPos	-2.364	LPFC_TMS_5mm	NegPos	1	0.425588402	0.476861745
3	d	4	Go_NoGo	LPFC_TMS_5mm	1	0.534375	4	d	LPFC_TMS_5mm	GLM_TD_Block_ST_5mm	4	FS_FP	goNegPos	-1.64	LPFC_TMS_5mm	NegPos	1	0.432929729	0.484203073
3	d	5	Go_NoGo	LPFC_TMS_5mm	1	0.469047619	5	d	LPFC_TMS_5mm	GLM_TD_Block_ST_5mm	5	FS_FP	goNegPos	2.771	LPFC_TMS_5mm	NegPos	1	0.47765707	0.528930414
3	d	6	Go_NoGo	LPFC_TMS_5mm	1	0.3125	6	d	LPFC_TMS_5mm	GLM_TD_Block_ST_5mm	6	FS_FP	goNegPos	1.728	LPFC_TMS_5mm	NegPos	1	0.467081097	0.518354441
4	d	1	Go_NoGo	LPFC_TMS_5mm	1	0.508333333	1	d	LPFC_TMS_5mm	GLM_TD_Block_ST_5mm	1	FS_FP	goNegPos	1.683	LPFC_TMS_5mm	NegPos	1	0.515897267	0.517898143
4	d	2	Go_NoGo	LPFC_TMS_5mm	1	0.43	2	d	LPFC_TMS_5mm	GLM_TD_Block_ST_5mm	2	FS_FP	goNegPos	-0.4415	LPFC_TMS_5mm	NegPos	1	0.494354932	0.496355809
4	d	3	Go_NoGo	LPFC_TMS_5mm	1	0.510775862	3	d	LPFC_TMS_5mm	GLM_TD_Block_ST_5mm	3	FS_FP	goNegPos	-0.9165	LPFC_TMS_5mm	NegPos	1	0.489538454	0.49153933
4	d	4	Go_NoGo	LPFC_TMS_5mm	1	0.474509804	4	d	LPFC_TMS_5mm	GLM_TD_Block_ST_5mm	4	FS_FP	goNegPos	1.106	LPFC_TMS_5mm	NegPos	1	0.510046513	0.512047389
4	d	5	Go_NoGo	LPFC_TMS_5mm	1	0.488095238	5	d	LPFC_TMS_5mm	GLM_TD_Block_ST_5mm	5	FS_FP	goNegPos	-2.96	LPFC_TMS_5mm	NegPos	1	0.468817456	0.470818332
4	d	6	Go_NoGo	LPFC_TMS_5mm	1	0.569679849	6	d	LPFC_TMS_5mm	GLM_TD_Block_ST_5mm	6	FS_FP	goNegPos	1.488	LPFC_TMS_5mm	NegPos	1	0.513919976	0.515920852
6	d	1	Go_NoGo	LPFC_TMS_5mm	1	0.479487179	1	d	LPFC_TMS_5mm	GLM_TD_Block_ST_5mm	1	FS_FP	goNegPos	-1.108	LPFC_TMS_5mm	NegPos	1	0.481290726	0.489597529
6	d	2	Go_NoGo	LPFC_TMS_5mm	1	0.456410256	2	d	LPFC_TMS_5mm	GLM_TD_Block_ST_5mm	2	FS_FP	goNegPos	0.9077	LPFC_TMS_5mm	NegPos	1	0.501729833	0.510036636
6	d	3	Go_NoGo	LPFC_TMS_5mm	1	0.581818182	3	d	LPFC_TMS_5mm	GLM_TD_Block_ST_5mm	3	FS_FP	goNegPos	-1.516	LPFC_TMS_5mm	NegPos	1	0.477153624	0.485460427
6	d	4	Go_NoGo	LPFC_TMS_5mm	1	0.503571429	4	d	LPFC_TMS_5mm	GLM_TD_Block_ST_5mm	4	FS_FP	goNegPos	-0.8199	LPFC_TMS_5mm	NegPos	1	0.484212047	0.49251885
6	d	5	Go_NoGo	LPFC_TMS_5mm	1	0.364583333	5	d	LPFC_TMS_5mm	GLM_TD_Block_ST_5mm	5	FS_FP	goNegPos	-0.4561	LPFC_TMS_5mm	NegPos	1	0.487900962	0.496207765
8	d	1	Go_NoGo	LPFC_TMS_5mm	1	0.418685121	1	d	LPFC_TMS_5mm	GLM_TD_Block_ST_5mm	1	FS_FP	goNegPos	0.3452	LPFC_TMS_5mm	NegPos	1	0.50447223	0.504332911
8	d	2	Go_NoGo	LPFC_TMS_5mm	1	0.469607843	2	d	LPFC_TMS_5mm	GLM_TD_Block_ST_5mm	2	FS_FP	goNegPos	1.85	LPFC_TMS_5mm	NegPos	1	0.519730834	0.519591515
8	d	3	Go_NoGo	LPFC_TMS_5mm	1	0.437343358	3	d	LPFC_TMS_5mm	GLM_TD_Block_ST_5mm	3	FS_FP	goNegPos	-4.912	LPFC_TMS_5mm	NegPos	1	0.451164459	0.45102514
8	d	4	Go_NoGo	LPFC_TMS_5mm	1	0.5234375	4	d	LPFC_TMS_5mm	GLM_TD_Block_ST_5mm	4	FS_FP	goNegPos	-2.736	LPFC_TMS_5mm	NegPos	1	0.473229001	0.473089682
8	d	5	Go_NoGo	LPFC_TMS_5mm	1	0.573275862	5	d	LPFC_TMS_5mm	GLM_TD_Block_ST_5mm	5	FS_FP	goNegPos	2.14	LPFC_TMS_5mm	NegPos	1	0.522671421	0.522532102
8	d	6	Go_NoGo	LPFC_TMS_5mm	1	0.552777778	6	d	LPFC_TMS_5mm	GLM_TD_Block_ST_5mm	6	FS_FP	goNegPos	0.208	LPFC_TMS_5mm	NegPos	1	0.503081028	0.502941709
9	d	2	Go_NoGo	LPFC_TMS_5mm	1	0.467948718	2	d	LPFC_TMS_5mm	GLM_TD_Block_ST_5mm	2	FS_FP	goNegPos	2.218	LPFC_TMS_5mm	NegPos	1	0.524424075	0.523323019
9	d	3	Go_NoGo	LPFC_TMS_5mm	1	0.60130719	3	d	LPFC_TMS_5mm	GLM_TD_Block_ST_5mm	3	FS_FP	goNegPos	0.8099	LPFC_TMS_5mm	NegPos	1	0.510146004	0.509044948
9	d	4	Go_NoGo	LPFC_TMS_5mm	1	0.521390374	4	d	LPFC_TMS_5mm	GLM_TD_Block_ST_5mm	4	FS_FP	goNegPos	0.275	LPFC_TMS_5mm	NegPos	1	0.504722142	0.503621086
9	d	5	Go_NoGo	LPFC_TMS_5mm	1	0.476454294	5	d	LPFC_TMS_5mm	GLM_TD_Block_ST_5mm	5	FS_FP	goNegPos	1.945	LPFC_TMS_5mm	NegPos	1	0.521655867	0.520554811
10	d	1	Go_NoGo	LPFC_TMS_5mm	1	0.616666667	1	d	LPFC_TMS_5mm	GLM_TD_Block_ST_5mm	1	FS_FP	goNegPos	1.417	LPFC_TMS_5mm	NegPos	1	0.495702375	0.515200915
10	d	2	Go_NoGo	LPFC_TMS_5mm	1	0.398611111	2	d	LPFC_TMS_5mm	GLM_TD_Block_ST_5mm	2	FS_FP	goNegPos	1.436	LPFC_TMS_5mm	NegPos	1	0.495895035	0.515393574
10	d	3	Go_NoGo	LPFC_TMS_5mm	1	0.567708333	3	d	LPFC_TMS_5mm	GLM_TD_Block_ST_5mm	3	FS_FP	goNegPos	1.615	LPFC_TMS_5mm	NegPos	1	0.497710087	0.517208626
10	d	4	Go_NoGo	LPFC_TMS_5mm	1	0.378431373	4	d	LPFC_TMS_5mm	GLM_TD_Block_ST_5mm	4	FS_FP	goNegPos	-2.611	LPFC_TMS_5mm	NegPos	1	0.454858637	0.474357176
10	d	5	Go_NoGo	LPFC_TMS_5mm	1	0.437254902	5	d	LPFC_TMS_5mm	GLM_TD_Block_ST_5mm	5	FS_FP	goNegPos	-1.787	LPFC_TMS_5mm	NegPos	1	0.46321396	0.482712499
10	d	6	Go_NoGo	LPFC_TMS_5mm	1	0.359803922	6	d	LPFC_TMS_5mm	GLM_TD_Block_ST_5mm	6	FS_FP	goNegPos	-2.099	LPFC_TMS_5mm	NegPos	1	0.460050294	0.479548833
11	d	1	Go_NoGo	LPFC_TMS_5mm	1	0.504444444	1	d	LPFC_TMS_5mm	GLM_TD_Block_ST_5mm	1	FS_FP	goNegPos	-0.5704	LPFC_TMS_5mm	NegPos	1	0.463222642	0.495048768
11	d	2	Go_NoGo	LPFC_TMS_5mm	1	0.503703704	2	d	LPFC_TMS_5mm	GLM_TD_Block_ST_5mm	2	FS_FP	goNegPos	-0.102	LPFC_TMS_5mm	NegPos	1	0.467972197	0.499798323
11	d	3	Go_NoGo	LPFC_TMS_5mm	1	0.40625	3	d	LPFC_TMS_5mm	GLM_TD_Block_ST_5mm	3	FS_FP	goNegPos	-0.9479	LPFC_TMS_5mm	NegPos	1	0.459394809	0.491220935
11	d	4	Go_NoGo	LPFC_TMS_5mm	1	0.407142857	4	d	LPFC_TMS_5mm	GLM_TD_Block_ST_5mm	4	FS_FP	goNegPos	1.214	LPFC_TMS_5mm	NegPos	1	0.481316378	0.513142504
11	d	5	Go_NoGo	LPFC_TMS_5mm	1	0.376923077	5	d	LPFC_TMS_5mm	GLM_TD_Block_ST_5mm	5	FS_FP	goNegPos	1.931	LPFC_TMS_5mm	NegPos	1	0.488586725	0.520412852
11	d	6	Go_NoGo	LPFC_TMS_5mm	1	0.448484848	6	d	LPFC_TMS_5mm	GLM_TD_Block_ST_5mm	6	FS_FP	goNegPos	-0.4647	LPFC_TMS_5mm	NegPos	1	0.464294435	0.496120562
13	d	1	Go_NoGo	LPFC_TMS_5mm	1	0.454081633	1	d	LPFC_TMS_5mm	GLM_TD_Block_ST_5mm	1	FS_FP	goNegPos	-0.3077	LPFC_TMS_5mm	NegPos	1	0.490298814	0.497712535
13	d	2	Go_NoGo	LPFC_TMS_5mm	1	0.504255319	2	d	LPFC_TMS_5mm	GLM_TD_Block_ST_5mm	2	FS_FP	goNegPos	0.01247	LPFC_TMS_5mm	NegPos	1	0.493545323	0.500959044
13	d	3	Go_NoGo	LPFC_TMS_5mm	1	0.452302632	3	d	LPFC_TMS_5mm	GLM_TD_Block_ST_5mm	3	FS_FP	goNegPos	-0.7701	LPFC_TMS_5mm	NegPos	1	0.485610098	0.493023819
13	d	4	Go_NoGo	LPFC_TMS_5mm	1	0.39484127	4	d	LPFC_TMS_5mm	GLM_TD_Block_ST_5mm	4	FS_FP	goNegPos	-0.9299	LPFC_TMS_5mm	NegPos	1	0.483989734	0.491403455
13	d	5	Go_NoGo	LPFC_TMS_5mm	1	0.594217348	5	d	LPFC_TMS_5mm	GLM_TD_Block_ST_5mm	5	FS_FP	goNegPos	-0.5659	LPFC_TMS_5mm	NegPos	1	0.487680677	0.495094398
14	d	1	Go_NoGo	LPFC_TMS_5mm	1	0.546955624	1	d	LPFC_TMS_5mm	GLM_TD_Block_ST_5mm	1	FS_FP	goNegPos	-1.057	LPFC_TMS_5mm	NegPos	1	0.532089619	0.490114666
14	d	2	Go_NoGo	LPFC_TMS_5mm	1	0.508045977	2	d	LPFC_TMS_5mm	GLM_TD_Block_ST_5mm	2	FS_FP	goNegPos	-0.4733	LPFC_TMS_5mm	NegPos	1	0.538008311	0.496033358
14	d	3	Go_NoGo	LPFC_TMS_5mm	1	0.541371158	3	d	LPFC_TMS_5mm	GLM_TD_Block_ST_5mm	3	FS_FP	goNegPos	-3.215	LPFC_TMS_5mm	NegPos	1	0.510207596	0.468232643
14	d	5	Go_NoGo	LPFC_TMS_5mm	1	0.607466063	5	d	LPFC_TMS_5mm	GLM_TD_Block_ST_5mm	5	FS_FP	goNegPos	-1.184	LPFC_TMS_5mm	NegPos	1	0.530801845	0.488826892
14	d	6	Go_NoGo	LPFC_TMS_5mm	1	0.698901099	6	d	LPFC_TMS_5mm	GLM_TD_Block_ST_5mm	6	FS_FP	goNegPos	1.408	LPFC_TMS_5mm	NegPos	1	0.557084608	0.515109655
15	d	1	Go_NoGo	LPFC_TMS_5mm	1	0.482222222	1	d	LPFC_TMS_5mm	GLM_TD_Block_ST_5mm	1	FS_FP	goNegPos	-0.7796	LPFC_TMS_5mm	NegPos	1	0.501158852	0.49292749
15	d	2	Go_NoGo	LPFC_TMS_5mm	1	0.481481481	2	d	LPFC_TMS_5mm	GLM_TD_Block_ST_5mm	2	FS_FP	goNegPos	0.1642	LPFC_TMS_5mm	NegPos	1	0.510728941	0.502497579
15	d	3	Go_NoGo	LPFC_TMS_5mm	1	0.550802139	3	d	LPFC_TMS_5mm	GLM_TD_Block_ST_5mm	3	FS_FP	goNegPos	-1.613	LPFC_TMS_5mm	NegPos	1	0.492708213	0.484476851
15	d	4	Go_NoGo	LPFC_TMS_5mm	1	0.554347826	4	d	LPFC_TMS_5mm	GLM_TD_Block_ST_5mm	4	FS_FP	goNegPos	-2.183	LPFC_TMS_5mm	NegPos	1	0.486928439	0.478697077
15	d	5	Go_NoGo	LPFC_TMS_5mm	1	0.49872449	5	d	LPFC_TMS_5mm	GLM_TD_Block_ST_5mm	5	FS_FP	goNegPos	-0.8884	LPFC_TMS_5mm	NegPos	1	0.500055625	0.491824263
15	d	6	Go_NoGo	LPFC_TMS_5mm	1	0.476495726	6	d	LPFC_TMS_5mm	GLM_TD_Block_ST_5mm	6	FS_FP	goNegPos	-0.253	LPFC_TMS_5mm	NegPos	1	0.506498552	0.49826719
17	d	1	Go_NoGo	LPFC_TMS_5mm	1	0.459259259	1	d	LPFC_TMS_5mm	GLM_TD_Block_ST_5mm	1	FS_FP	goNegPos	-0.1272	LPFC_TMS_5mm	NegPos	1	0.496746995	0.499542796
17	d	2	Go_NoGo	LPFC_TMS_5mm	1	0.505555556	2	d	LPFC_TMS_5mm	GLM_TD_Block_ST_5mm	2	FS_FP	goNegPos	1.349	LPFC_TMS_5mm	NegPos	1	0.511715597	0.514511398
17	d	4	Go_NoGo	LPFC_TMS_5mm	1	0.497126437	4	d	LPFC_TMS_5mm	GLM_TD_Block_ST_5mm	4	FS_FP	goNegPos	-0.115	LPFC_TMS_5mm	NegPos	1	0.496870703	0.499666504
17	d	5	Go_NoGo	LPFC_TMS_5mm	1	0.533333333	5	d	LPFC_TMS_5mm	GLM_TD_Block_ST_5mm	5	FS_FP	goNegPos	0.7423	LPFC_TMS_5mm	NegPos	1	0.505563686	0.508359487
18	d	1	Go_NoGo	LPFC_TMS_5mm	1	0.5	1	d	LPFC_TMS_5mm	GLM_TD_Block_ST_5mm	1	FS_FP	goNegPos	-2.244	LPFC_TMS_5mm	NegPos	1	0.500422804	0.47807854
18	d	2	Go_NoGo	LPFC_TMS_5mm	1	0.67571644	2	d	LPFC_TMS_5mm	GLM_TD_Block_ST_5mm	2	FS_FP	goNegPos	1.247	LPFC_TMS_5mm	NegPos	1	0.535821387	0.513477123
18	d	5	Go_NoGo	LPFC_TMS_5mm	1	0.516666667	5	d	LPFC_TMS_5mm	GLM_TD_Block_ST_5mm	5	FS_FP	goNegPos	-1.116	LPFC_TMS_5mm	NegPos	1	0.511860674	0.489516409
18	d	6	Go_NoGo	LPFC_TMS_5mm	1	0.488888889	6	d	LPFC_TMS_5mm	GLM_TD_Block_ST_5mm	6	FS_FP	goNegPos	-1.466	LPFC_TMS_5mm	NegPos	1	0.508311689	0.485967425
19	d	1	Go_NoGo	LPFC_TMS_5mm	1	0.549122807	1	d	LPFC_TMS_5mm	GLM_TD_Block_ST_5mm	1	FS_FP	goNegPos	1.048	LPFC_TMS_5mm	NegPos	1	0.469087476	0.511459272
19	d	2	Go_NoGo	LPFC_TMS_5mm	1	0.336666667	2	d	LPFC_TMS_5mm	GLM_TD_Block_ST_5mm	2	FS_FP	goNegPos	0.2754	LPFC_TMS_5mm	NegPos	1	0.461253346	0.503625142
19	d	3	Go_NoGo	LPFC_TMS_5mm	1	0.439473684	3	d	LPFC_TMS_5mm	GLM_TD_Block_ST_5mm	3	FS_FP	goNegPos	-2.037	LPFC_TMS_5mm	NegPos	1	0.437805714	0.48017751
19	d	5	Go_NoGo	LPFC_TMS_5mm	1	0.386111111	5	d	LPFC_TMS_5mm	GLM_TD_Block_ST_5mm	5	FS_FP	goNegPos	0.3646	LPFC_TMS_5mm	NegPos	1	0.46215783	0.504529626
19	d	6	Go_NoGo	LPFC_TMS_5mm	1	0.336306869	6	d	LPFC_TMS_5mm	GLM_TD_Block_ST_5mm	6	FS_FP	goNegPos	-0.4259	LPFC_TMS_5mm	NegPos	1	0.454142196	0.496513992
20	d	1	Go_NoGo	LPFC_TMS_5mm	1	0.504906334	1	d	LPFC_TMS_5mm	GLM_TD_Block_ST_5mm	1	FS_FP	goNegPos	-0.5795	LPFC_TMS_5mm	NegPos	1	0.509934118	0.494956495
20	d	2	Go_NoGo	LPFC_TMS_5mm	1	0.46560319	2	d	LPFC_TMS_5mm	GLM_TD_Block_ST_5mm	2	FS_FP	goNegPos	-1.783	LPFC_TMS_5mm	NegPos	1	0.497730683	0.482753059
20	d	3	Go_NoGo	LPFC_TMS_5mm	1	0.571875	3	d	LPFC_TMS_5mm	GLM_TD_Block_ST_5mm	3	FS_FP	goNegPos	-0.3235	LPFC_TMS_5mm	NegPos	1	0.512529947	0.497552323
20	d	4	Go_NoGo	LPFC_TMS_5mm	1	0.488700565	4	d	LPFC_TMS_5mm	GLM_TD_Block_ST_5mm	4	FS_FP	goNegPos	1.911	LPFC_TMS_5mm	NegPos	1	0.535187676	0.520210053
20	d	5	Go_NoGo	LPFC_TMS_5mm	1	0.629824561	5	d	LPFC_TMS_5mm	GLM_TD_Block_ST_5mm	5	FS_FP	goNegPos	1.344	LPFC_TMS_5mm	NegPos	1	0.529438322	0.514460698
20	d	6	Go_NoGo	LPFC_TMS_5mm	1	0.484313725	6	d	LPFC_TMS_5mm	GLM_TD_Block_ST_5mm	6	FS_FP	goNegPos	-3.856	LPFC_TMS_5mm	NegPos	1	0.476710556	0.461732932
21	d	1	Go_NoGo	LPFC_TMS_5mm	1	0.549074074	1	d	LPFC_TMS_5mm	GLM_TD_Block_ST_5mm	1	FS_FP	goNegPos	0.8333	LPFC_TMS_5mm	NegPos	1	0.537095737	0.509282223
21	d	2	Go_NoGo	LPFC_TMS_5mm	1	0.502542373	2	d	LPFC_TMS_5mm	GLM_TD_Block_ST_5mm	2	FS_FP	goNegPos	1.198	LPFC_TMS_5mm	NegPos	1	0.540793779	0.512980265
21	d	3	Go_NoGo	LPFC_TMS_5mm	1	0.534821429	3	d	LPFC_TMS_5mm	GLM_TD_Block_ST_5mm	3	FS_FP	goNegPos	0.6777	LPFC_TMS_5mm	NegPos	1	0.53551796	0.507704446
21	d	4	Go_NoGo	LPFC_TMS_5mm	1	0.655367232	4	d	LPFC_TMS_5mm	GLM_TD_Block_ST_5mm	4	FS_FP	goNegPos	0.3417	LPFC_TMS_5mm	NegPos	1	0.532110936	0.504297421
21	d	5	Go_NoGo	LPFC_TMS_5mm	1	0.477252453	5	d	LPFC_TMS_5mm	GLM_TD_Block_ST_5mm	5	FS_FP	goNegPos	0.3519	LPFC_TMS_5mm	NegPos	1	0.532214363	0.504400849
21	d	6	Go_NoGo	LPFC_TMS_5mm	1	0.630701754	6	d	LPFC_TMS_5mm	GLM_TD_Block_ST_5mm	6	FS_FP	goNegPos	-1.187	LPFC_TMS_5mm	NegPos	1	0.516609986	0.488796472
23	d	1	Go_NoGo	LPFC_TMS_5mm	1	0.541431262	1	d	LPFC_TMS_5mm	GLM_TD_Block_ST_5mm	1	FS_FP	goNegPos	-0.058	LPFC_TMS_5mm	NegPos	1	0.500716664	0.500244481
23	d	2	Go_NoGo	LPFC_TMS_5mm	1	0.496296296	2	d	LPFC_TMS_5mm	GLM_TD_Block_ST_5mm	2	FS_FP	goNegPos	0.2652	LPFC_TMS_5mm	NegPos	1	0.503993897	0.503521715
23	d	3	Go_NoGo	LPFC_TMS_5mm	1	0.408333333	3	d	LPFC_TMS_5mm	GLM_TD_Block_ST_5mm	3	FS_FP	goNegPos	-1.623	LPFC_TMS_5mm	NegPos	1	0.484847634	0.484375452
23	d	4	Go_NoGo	LPFC_TMS_5mm	1	0.546491228	4	d	LPFC_TMS_5mm	GLM_TD_Block_ST_5mm	4	FS_FP	goNegPos	-0.6999	LPFC_TMS_5mm	NegPos	1	0.494207827	0.493735644
23	d	5	Go_NoGo	LPFC_TMS_5mm	1	0.522432702	5	d	LPFC_TMS_5mm	GLM_TD_Block_ST_5mm	5	FS_FP	goNegPos	1.472	LPFC_TMS_5mm	NegPos	1	0.516230795	0.515758612
23	d	6	Go_NoGo	LPFC_TMS_5mm	1	0.491666667	6	d	LPFC_TMS_5mm	GLM_TD_Block_ST_5mm	6	FS_FP	goNegPos	0.2674	LPFC_TMS_5mm	NegPos	1	0.504016205	0.503544023
25	d	1	Go_NoGo	LPFC_TMS_5mm	1	0.5	1	d	LPFC_TMS_5mm	GLM_TD_Block_ST_5mm	1	FS_FP	goNegPos	0.5908	LPFC_TMS_5mm	NegPos	1	0.527641816	0.506823284
25	d	2	Go_NoGo	LPFC_TMS_5mm	1	0.594850949	2	d	LPFC_TMS_5mm	GLM_TD_Block_ST_5mm	2	FS_FP	goNegPos	1.614	LPFC_TMS_5mm	NegPos	1	0.538017018	0.517198486
25	d	3	Go_NoGo	LPFC_TMS_5mm	1	0.569230769	3	d	LPFC_TMS_5mm	GLM_TD_Block_ST_5mm	3	FS_FP	goNegPos	1.319	LPFC_TMS_5mm	NegPos	1	0.535025731	0.514207199
25	d	4	Go_NoGo	LPFC_TMS_5mm	1	0.533333333	4	d	LPFC_TMS_5mm	GLM_TD_Block_ST_5mm	4	FS_FP	goNegPos	0.8225	LPFC_TMS_5mm	NegPos	1	0.529991244	0.509172712
25	d	5	Go_NoGo	LPFC_TMS_5mm	1	0.572104019	5	d	LPFC_TMS_5mm	GLM_TD_Block_ST_5mm	5	FS_FP	goNegPos	-0.5203	LPFC_TMS_5mm	NegPos	1	0.516375312	0.49555678
25	d	6	Go_NoGo	LPFC_TMS_5mm	1	0.513392857	6	d	LPFC_TMS_5mm	GLM_TD_Block_ST_5mm	6	FS_FP	goNegPos	-0.2091	LPFC_TMS_5mm	NegPos	1	0.519530866	0.498712334
26	d	1	Go_NoGo	LPFC_TMS_5mm	1	0.540413534	1	d	LPFC_TMS_5mm	GLM_TD_Block_ST_5mm	1	FS_FP	goNegPos	3.399	LPFC_TMS_5mm	NegPos	1	0.504836646	0.535298306
26	d	2	Go_NoGo	LPFC_TMS_5mm	1	0.425707547	2	d	LPFC_TMS_5mm	GLM_TD_Block_ST_5mm	2	FS_FP	goNegPos	-2.405	LPFC_TMS_5mm	NegPos	1	0.445984347	0.476446007
26	d	6	Go_NoGo	LPFC_TMS_5mm	1	0.293137255	6	d	LPFC_TMS_5mm	GLM_TD_Block_ST_5mm	6	FS_FP	goNegPos	0.8166	LPFC_TMS_5mm	NegPos	1	0.478651226	0.509112886
27	d	1	Go_NoGo	LPFC_TMS_5mm	1	0.539215686	1	d	LPFC_TMS_5mm	GLM_TD_Block_ST_5mm	1	FS_FP	goNegPos	0.3228	LPFC_TMS_5mm	NegPos	1	0.524022829	0.504105776
27	d	2	Go_NoGo	LPFC_TMS_5mm	1	0.50951087	2	d	LPFC_TMS_5mm	GLM_TD_Block_ST_5mm	2	FS_FP	goNegPos	-1.86	LPFC_TMS_5mm	NegPos	1	0.501889335	0.481972282
27	d	3	Go_NoGo	LPFC_TMS_5mm	1	0.547667343	3	d	LPFC_TMS_5mm	GLM_TD_Block_ST_5mm	3	FS_FP	goNegPos	0.6843	LPFC_TMS_5mm	NegPos	1	0.527688422	0.50777137
27	d	5	Go_NoGo	LPFC_TMS_5mm	1	0.61440678	5	d	LPFC_TMS_5mm	GLM_TD_Block_ST_5mm	5	FS_FP	goNegPos	-1.322	LPFC_TMS_5mm	NegPos	1	0.507344631	0.487427578
27	d	6	Go_NoGo	LPFC_TMS_5mm	1	0.453703704	6	d	LPFC_TMS_5mm	GLM_TD_Block_ST_5mm	6	FS_FP	goNegPos	-2.809	LPFC_TMS_5mm	NegPos	1	0.492266518	0.472349465
28	d	1	Go_NoGo	LPFC_TMS_5mm	1	0.5525	1	d	LPFC_TMS_5mm	GLM_TD_Block_ST_5mm	1	FS_FP	goNegPos	0.6343	LPFC_TMS_5mm	NegPos	1	0.503880737	0.507264372
28	d	2	Go_NoGo	LPFC_TMS_5mm	1	0.423728814	2	d	LPFC_TMS_5mm	GLM_TD_Block_ST_5mm	2	FS_FP	goNegPos	-2.675	LPFC_TMS_5mm	NegPos	1	0.470324584	0.473708219
28	d	3	Go_NoGo	LPFC_TMS_5mm	1	0.493333333	3	d	LPFC_TMS_5mm	GLM_TD_Block_ST_5mm	3	FS_FP	goNegPos	-0.1635	LPFC_TMS_5mm	NegPos	1	0.495791081	0.499174716
28	d	4	Go_NoGo	LPFC_TMS_5mm	1	0.511666667	4	d	LPFC_TMS_5mm	GLM_TD_Block_ST_5mm	4	FS_FP	goNegPos	0.1883	LPFC_TMS_5mm	NegPos	1	0.499358317	0.502741952
28	d	5	Go_NoGo	LPFC_TMS_5mm	1	0.489166667	5	d	LPFC_TMS_5mm	GLM_TD_Block_ST_5mm	5	FS_FP	goNegPos	2.756	LPFC_TMS_5mm	NegPos	1	0.525394679	0.528778315
28	d	6	Go_NoGo	LPFC_TMS_5mm	1	0.545372051	6	d	LPFC_TMS_5mm	GLM_TD_Block_ST_5mm	6	FS_FP	goNegPos	4.189	LPFC_TMS_5mm	NegPos	1	0.539925235	0.54330887
30	d	1	Go_NoGo	LPFC_TMS_5mm	1	0.455263158	1	d	LPFC_TMS_5mm	GLM_TD_Block_ST_5mm	1	FS_FP	goNegPos	3.737	LPFC_TMS_5mm	NegPos	1	0.543644552	0.538725611
30	d	2	Go_NoGo	LPFC_TMS_5mm	1	0.43245614	2	d	LPFC_TMS_5mm	GLM_TD_Block_ST_5mm	2	FS_FP	goNegPos	-2.112	LPFC_TMS_5mm	NegPos	1	0.484335956	0.479417014
30	d	3	Go_NoGo	LPFC_TMS_5mm	1	0.480701754	3	d	LPFC_TMS_5mm	GLM_TD_Block_ST_5mm	3	FS_FP	goNegPos	0.7728	LPFC_TMS_5mm	NegPos	1	0.513587698	0.508668756
30	d	4	Go_NoGo	LPFC_TMS_5mm	1	0.546875	4	d	LPFC_TMS_5mm	GLM_TD_Block_ST_5mm	4	FS_FP	goNegPos	-1.167	LPFC_TMS_5mm	NegPos	1	0.493918213	0.488999271
30	d	5	Go_NoGo	LPFC_TMS_5mm	1	0.505847953	5	d	LPFC_TMS_5mm	GLM_TD_Block_ST_5mm	5	FS_FP	goNegPos	-0.03628	LPFC_TMS_5mm	NegPos	1	0.505383663	0.500464721
30	d	6	Go_NoGo	LPFC_TMS_5mm	1	0.683890578	6	d	LPFC_TMS_5mm	GLM_TD_Block_ST_5mm	6	FS_FP	goNegPos	3.05	LPFC_TMS_5mm	NegPos	1	0.536678403	0.531759461
31	d	1	Go_NoGo	LPFC_TMS_5mm	1	0.382154882	1	d	LPFC_TMS_5mm	GLM_TD_Block_ST_5mm	1	FS_FP	goNegPos	-1.353	LPFC_TMS_5mm	NegPos	1	0.476477996	0.48711324
31	d	2	Go_NoGo	LPFC_TMS_5mm	1	0.590643275	2	d	LPFC_TMS_5mm	GLM_TD_Block_ST_5mm	2	FS_FP	goNegPos	0.9571	LPFC_TMS_5mm	NegPos	1	0.499902306	0.51053755
31	d	5	Go_NoGo	LPFC_TMS_5mm	1	0.469211823	5	d	LPFC_TMS_5mm	GLM_TD_Block_ST_5mm	5	FS_FP	goNegPos	0.2764	LPFC_TMS_5mm	NegPos	1	0.493000039	0.503635282
31	d	6	Go_NoGo	LPFC_TMS_5mm	1	0.452160494	6	d	LPFC_TMS_5mm	GLM_TD_Block_ST_5mm	6	FS_FP	goNegPos	-0.5897	LPFC_TMS_5mm	NegPos	1	0.484217824	0.494853067
32	d	1	Go_NoGo	LPFC_TMS_5mm	1	0.592982456	1	d	LPFC_TMS_5mm	GLM_TD_Block_ST_5mm	1	FS_FP	goNegPos	-0.9478	LPFC_TMS_5mm	NegPos	1	0.498138834	0.491221949
32	d	2	Go_NoGo	LPFC_TMS_5mm	1	0.466666667	2	d	LPFC_TMS_5mm	GLM_TD_Block_ST_5mm	2	FS_FP	goNegPos	-0.9635	LPFC_TMS_5mm	NegPos	1	0.497979636	0.491062752
32	d	3	Go_NoGo	LPFC_TMS_5mm	1	0.575438596	3	d	LPFC_TMS_5mm	GLM_TD_Block_ST_5mm	3	FS_FP	goNegPos	0.367	LPFC_TMS_5mm	NegPos	1	0.511470846	0.504553962
32	d	4	Go_NoGo	LPFC_TMS_5mm	1	0.422222222	4	d	LPFC_TMS_5mm	GLM_TD_Block_ST_5mm	4	FS_FP	goNegPos	0.766	LPFC_TMS_5mm	NegPos	1	0.515516688	0.508599804
32	d	5	Go_NoGo	LPFC_TMS_5mm	1	0.544736842	5	d	LPFC_TMS_5mm	GLM_TD_Block_ST_5mm	5	FS_FP	goNegPos	0.8652	LPFC_TMS_5mm	NegPos	1	0.516522572	0.509605688
32	d	6	Go_NoGo	LPFC_TMS_5mm	1	0.503703704	6	d	LPFC_TMS_5mm	GLM_TD_Block_ST_5mm	6	FS_FP	goNegPos	1.945	LPFC_TMS_5mm	NegPos	1	0.527471695	0.520554811
33	d	3	Go_NoGo	LPFC_TMS_5mm	1	0.553191489	3	d	LPFC_TMS_5mm	GLM_TD_Block_ST_5mm	3	FS_FP	goNegPos	-0.2321	LPFC_TMS_5mm	NegPos	1	0.528442169	0.498479115
33	d	4	Go_NoGo	LPFC_TMS_5mm	1	0.641509434	4	d	LPFC_TMS_5mm	GLM_TD_Block_ST_5mm	4	FS_FP	goNegPos	-0.8985	LPFC_TMS_5mm	NegPos	1	0.521684903	0.491721849
33	d	5	Go_NoGo	LPFC_TMS_5mm	1	0.541480821	5	d	LPFC_TMS_5mm	GLM_TD_Block_ST_5mm	5	FS_FP	goNegPos	0.3797	LPFC_TMS_5mm	NegPos	1	0.534645794	0.50468274
33	d	6	Go_NoGo	LPFC_TMS_5mm	1	0.549909256	6	d	LPFC_TMS_5mm	GLM_TD_Block_ST_5mm	6	FS_FP	goNegPos	0.3052	LPFC_TMS_5mm	NegPos	1	0.533890367	0.503927313
35	d	1	Go_NoGo	LPFC_TMS_5mm	1	0.381372549	1	d	LPFC_TMS_5mm	GLM_TD_Block_ST_5mm	1	FS_FP	goNegPos	-0.04266	LPFC_TMS_5mm	NegPos	1	0.502631083	0.500400028
35	d	2	Go_NoGo	LPFC_TMS_5mm	1	0.573148148	2	d	LPFC_TMS_5mm	GLM_TD_Block_ST_5mm	2	FS_FP	goNegPos	0.4838	LPFC_TMS_5mm	NegPos	1	0.507969364	0.505738309
35	d	3	Go_NoGo	LPFC_TMS_5mm	1	0.485964912	3	d	LPFC_TMS_5mm	GLM_TD_Block_ST_5mm	3	FS_FP	goNegPos	-0.09667	LPFC_TMS_5mm	NegPos	1	0.502083424	0.499852369
35	d	4	Go_NoGo	LPFC_TMS_5mm	1	0.480555556	4	d	LPFC_TMS_5mm	GLM_TD_Block_ST_5mm	4	FS_FP	goNegPos	-0.0566	LPFC_TMS_5mm	NegPos	1	0.502489732	0.500258677
35	d	5	Go_NoGo	LPFC_TMS_5mm	1	0.540489642	5	d	LPFC_TMS_5mm	GLM_TD_Block_ST_5mm	5	FS_FP	goNegPos	-0.8789	LPFC_TMS_5mm	NegPos	1	0.494151647	0.491920592
35	d	6	Go_NoGo	LPFC_TMS_5mm	1	0.569298246	6	d	LPFC_TMS_5mm	GLM_TD_Block_ST_5mm	6	FS_FP	goNegPos	0.5891	LPFC_TMS_5mm	NegPos	1	0.509037101	0.506806046
37	d	1	Go_NoGo	LPFC_TMS_5mm	1	0.548642534	1	d	LPFC_TMS_5mm	GLM_TD_Block_ST_5mm	1	FS_FP	goNegPos	-1.076	LPFC_TMS_5mm	NegPos	1	0.494572851	0.489922007
37	d	2	Go_NoGo	LPFC_TMS_5mm	1	0.527777778	2	d	LPFC_TMS_5mm	GLM_TD_Block_ST_5mm	2	FS_FP	goNegPos	0.09046	LPFC_TMS_5mm	NegPos	1	0.506400703	0.501749859
37	d	3	Go_NoGo	LPFC_TMS_5mm	1	0.376470588	3	d	LPFC_TMS_5mm	GLM_TD_Block_ST_5mm	3	FS_FP	goNegPos	-0.238	LPFC_TMS_5mm	NegPos	1	0.503070133	0.498419289
37	d	4	Go_NoGo	LPFC_TMS_5mm	1	0.611528822	4	d	LPFC_TMS_5mm	GLM_TD_Block_ST_5mm	4	FS_FP	goNegPos	-1.129	LPFC_TMS_5mm	NegPos	1	0.494035434	0.48938459
37	d	5	Go_NoGo	LPFC_TMS_5mm	1	0.437179487	5	d	LPFC_TMS_5mm	GLM_TD_Block_ST_5mm	5	FS_FP	goNegPos	-0.7753	LPFC_TMS_5mm	NegPos	1	0.497621936	0.492971092
37	d	6	Go_NoGo	LPFC_TMS_5mm	1	0.515625	6	d	LPFC_TMS_5mm	GLM_TD_Block_ST_5mm	6	FS_FP	goNegPos	-0.9811	LPFC_TMS_5mm	NegPos	1	0.495535133	0.490884289
38	d	1	Go_NoGo	LPFC_TMS_5mm	1	0.541666667	1	d	LPFC_TMS_5mm	GLM_TD_Block_ST_5mm	1	FS_FP	goNegPos	-0.2547	LPFC_TMS_5mm	NegPos	1	0.508858783	0.498249952
38	d	2	Go_NoGo	LPFC_TMS_5mm	1	0.579166667	2	d	LPFC_TMS_5mm	GLM_TD_Block_ST_5mm	2	FS_FP	goNegPos	1.267	LPFC_TMS_5mm	NegPos	1	0.524288752	0.513679922
38	d	3	Go_NoGo	LPFC_TMS_5mm	1	0.672222222	3	d	LPFC_TMS_5mm	GLM_TD_Block_ST_5mm	3	FS_FP	goNegPos	0.7065	LPFC_TMS_5mm	NegPos	1	0.518605307	0.507996477
38	d	5	Go_NoGo	LPFC_TMS_5mm	1	0.39	5	d	LPFC_TMS_5mm	GLM_TD_Block_ST_5mm	5	FS_FP	goNegPos	-1.071	LPFC_TMS_5mm	NegPos	1	0.500581537	0.489972707
38	d	6	Go_NoGo	LPFC_TMS_5mm	1	0.446327684	6	d	LPFC_TMS_5mm	GLM_TD_Block_ST_5mm	6	FS_FP	goNegPos	0.624	LPFC_TMS_5mm	NegPos	1	0.517768761	0.507159931
40	d	1	Go_NoGo	LPFC_TMS_5mm	1	0.360185185	1	d	LPFC_TMS_5mm	GLM_TD_Block_ST_5mm	1	FS_FP	goNegPos	-1.686	LPFC_TMS_5mm	NegPos	1	0.481896493	0.483736635
40	d	2	Go_NoGo	LPFC_TMS_5mm	1	0.526442308	2	d	LPFC_TMS_5mm	GLM_TD_Block_ST_5mm	2	FS_FP	goNegPos	0.87	LPFC_TMS_5mm	NegPos	1	0.507814218	0.50965436
40	d	3	Go_NoGo	LPFC_TMS_5mm	1	0.483796296	3	d	LPFC_TMS_5mm	GLM_TD_Block_ST_5mm	3	FS_FP	goNegPos	-0.1401	LPFC_TMS_5mm	NegPos	1	0.497571849	0.499411991
40	d	5	Go_NoGo	LPFC_TMS_5mm	1	0.503766478	5	d	LPFC_TMS_5mm	GLM_TD_Block_ST_5mm	5	FS_FP	goNegPos	0.992	LPFC_TMS_5mm	NegPos	1	0.509051292	0.510891434
40	d	6	Go_NoGo	LPFC_TMS_5mm	1	0.605555556	6	d	LPFC_TMS_5mm	GLM_TD_Block_ST_5mm	6	FS_FP	goNegPos	-0.5225	LPFC_TMS_5mm	NegPos	1	0.49369433	0.495534472
41	d	1	Go_NoGo	LPFC_TMS_5mm	1	0.436403509	1	d	LPFC_TMS_5mm	GLM_TD_Block_ST_5mm	1	FS_FP	goNegPos	0.07937	LPFC_TMS_5mm	NegPos	1	0.496890956	0.501637407
41	d	2	Go_NoGo	LPFC_TMS_5mm	1	0.505	2	d	LPFC_TMS_5mm	GLM_TD_Block_ST_5mm	2	FS_FP	goNegPos	0.1549	LPFC_TMS_5mm	NegPos	1	0.497656827	0.502403278
41	d	4	Go_NoGo	LPFC_TMS_5mm	1	0.520716685	4	d	LPFC_TMS_5mm	GLM_TD_Block_ST_5mm	4	FS_FP	goNegPos	-0.1964	LPFC_TMS_5mm	NegPos	1	0.494094661	0.498841112
42	d	1	Go_NoGo	LPFC_TMS_5mm	1	0.448706512	1	d	LPFC_TMS_5mm	GLM_TD_Block_ST_5mm	1	FS_FP	goNegPos	-0.5036	LPFC_TMS_5mm	NegPos	1	0.484966506	0.495726117
42	d	2	Go_NoGo	LPFC_TMS_5mm	1	0.515789474	2	d	LPFC_TMS_5mm	GLM_TD_Block_ST_5mm	2	FS_FP	goNegPos	0.1173	LPFC_TMS_5mm	NegPos	1	0.491262404	0.502022015
42	d	3	Go_NoGo	LPFC_TMS_5mm	1	0.494736842	3	d	LPFC_TMS_5mm	GLM_TD_Block_ST_5mm	3	FS_FP	goNegPos	0.896	LPFC_TMS_5mm	NegPos	1	0.499158387	0.509917998
42	d	4	Go_NoGo	LPFC_TMS_5mm	1	0.446666667	4	d	LPFC_TMS_5mm	GLM_TD_Block_ST_5mm	4	FS_FP	goNegPos	1.252	LPFC_TMS_5mm	NegPos	1	0.502768211	0.513527822
42	d	5	Go_NoGo	LPFC_TMS_5mm	1	0.451960784	5	d	LPFC_TMS_5mm	GLM_TD_Block_ST_5mm	5	FS_FP	goNegPos	0.2857	LPFC_TMS_5mm	NegPos	1	0.492969972	0.503729584
42	d	6	Go_NoGo	LPFC_TMS_5mm	1	0.539166667	6	d	LPFC_TMS_5mm	GLM_TD_Block_ST_5mm	6	FS_FP	goNegPos	-0.3993	LPFC_TMS_5mm	NegPos	1	0.486024103	0.496783715
