# Supplementary material for: Information-based TMS to mid-lateral prefrontal cortex disrupts action goals during emotional processing
Source: Nat Commun. 2024 May 20;15:4294. doi: 10.1038/s41467-024-48015-8 (PMC11106324; doi:10.1038/s41467-024-48015-8)
Supplement: Supplementary file 4 — Source Data [file 41467_2024_48015_MOESM4_ESM.zip › Figure_S6_Classifier_Valence_midLPFC_byTMS.csv]

Subject	Condition	Mask	Contrast	Accuracy
2	no TMS	LPFC_TMS_5mm	Pos_Neg	0.522821548
2	Control	LPFC_TMS_5mm	Pos_Neg	0.473893231
2	mid-LPFC	LPFC_TMS_5mm	Pos_Neg	0.341801397
3	no TMS	LPFC_TMS_5mm	Pos_Neg	0.55964895
3	Control	LPFC_TMS_5mm	Pos_Neg	0.489119662
3	mid-LPFC	LPFC_TMS_5mm	Pos_Neg	0.482911017
4	no TMS	LPFC_TMS_5mm	Pos_Neg	0.488697529
4	Control	LPFC_TMS_5mm	Pos_Neg	0.509002694
4	mid-LPFC	LPFC_TMS_5mm	Pos_Neg	0.52616558
6	no TMS	LPFC_TMS_5mm	Pos_Neg	0.548702422
6	Control	LPFC_TMS_5mm	Pos_Neg	0.454338023
6	mid-LPFC	LPFC_TMS_5mm	Pos_Neg	0.472547515
8	no TMS	LPFC_TMS_5mm	Pos_Neg	0.576589986
8	Control	LPFC_TMS_5mm	Pos_Neg	0.483313492
8	mid-LPFC	LPFC_TMS_5mm	Pos_Neg	0.626506638
9	no TMS	LPFC_TMS_5mm	Pos_Neg	0.415793105
9	Control	LPFC_TMS_5mm	Pos_Neg	0.531259247
9	mid-LPFC	LPFC_TMS_5mm	Pos_Neg	0.544570458
10	no TMS	LPFC_TMS_5mm	Pos_Neg	0.491318149
10	Control	LPFC_TMS_5mm	Pos_Neg	0.355804705
10	mid-LPFC	LPFC_TMS_5mm	Pos_Neg	0.51061629
11	no TMS	LPFC_TMS_5mm	Pos_Neg	0.498269144
11	Control	LPFC_TMS_5mm	Pos_Neg	0.460162109
11	mid-LPFC	LPFC_TMS_5mm	Pos_Neg	0.516042648
13	no TMS	LPFC_TMS_5mm	Pos_Neg	0.486805371
13	Control	LPFC_TMS_5mm	Pos_Neg	0.512828933
13	mid-LPFC	LPFC_TMS_5mm	Pos_Neg	0.484052733
14	no TMS	LPFC_TMS_5mm	Pos_Neg	0.53845162
14	Control	LPFC_TMS_5mm	Pos_Neg	0.577423565
14	mid-LPFC	LPFC_TMS_5mm	Pos_Neg	0.530784241
15	no TMS	LPFC_TMS_5mm	Pos_Neg	0.536938432
15	Control	LPFC_TMS_5mm	Pos_Neg	0.469233679
15	mid-LPFC	LPFC_TMS_5mm	Pos_Neg	0.522902084
17	no TMS	LPFC_TMS_5mm	Pos_Neg	0.477225842
17	Control	LPFC_TMS_5mm	Pos_Neg	0.506605936
17	mid-LPFC	LPFC_TMS_5mm	Pos_Neg	0.446478786
18	no TMS	LPFC_TMS_5mm	Pos_Neg	0.50575224
18	Control	LPFC_TMS_5mm	Pos_Neg	0.440398152
18	mid-LPFC	LPFC_TMS_5mm	Pos_Neg	0.651674565
19	no TMS	LPFC_TMS_5mm	Pos_Neg	0.425844455
19	Control	LPFC_TMS_5mm	Pos_Neg	0.513869128
19	mid-LPFC	LPFC_TMS_5mm	Pos_Neg	0.542731869
20	no TMS	LPFC_TMS_5mm	Pos_Neg	0.563678869
20	Control	LPFC_TMS_5mm	Pos_Neg	0.538250473
20	mid-LPFC	LPFC_TMS_5mm	Pos_Neg	0.511638538
21	no TMS	LPFC_TMS_5mm	Pos_Neg	0.574785797
21	Control	LPFC_TMS_5mm	Pos_Neg	0.534683013
21	mid-LPFC	LPFC_TMS_5mm	Pos_Neg	0.530574537
23	no TMS	LPFC_TMS_5mm	Pos_Neg	0.438161792
23	Control	LPFC_TMS_5mm	Pos_Neg	0.52655819
23	mid-LPFC	LPFC_TMS_5mm	Pos_Neg	0.436483804
25	no TMS	LPFC_TMS_5mm	Pos_Neg	0.588471161
25	Control	LPFC_TMS_5mm	Pos_Neg	0.504222964
25	mid-LPFC	LPFC_TMS_5mm	Pos_Neg	0.536511115
26	no TMS	LPFC_TMS_5mm	Pos_Neg	0.499915586
26	Control	LPFC_TMS_5mm	Pos_Neg	0.495817062
26	mid-LPFC	LPFC_TMS_5mm	Pos_Neg	0.574662875
27	no TMS	LPFC_TMS_5mm	Pos_Neg	0.418924228
27	Control	LPFC_TMS_5mm	Pos_Neg	0.45471898
27	mid-LPFC	LPFC_TMS_5mm	Pos_Neg	0.482548889
28	no TMS	LPFC_TMS_5mm	Pos_Neg	0.534943389
28	Control	LPFC_TMS_5mm	Pos_Neg	0.474368695
28	mid-LPFC	LPFC_TMS_5mm	Pos_Neg	0.431456674
30	no TMS	LPFC_TMS_5mm	Pos_Neg	0.409517261
30	Control	LPFC_TMS_5mm	Pos_Neg	0.499934155
30	mid-LPFC	LPFC_TMS_5mm	Pos_Neg	0.422331063
31	no TMS	LPFC_TMS_5mm	Pos_Neg	0.562907829
31	Control	LPFC_TMS_5mm	Pos_Neg	0.388140933
31	mid-LPFC	LPFC_TMS_5mm	Pos_Neg	0.535850708
32	no TMS	LPFC_TMS_5mm	Pos_Neg	0.439756962
32	Control	LPFC_TMS_5mm	Pos_Neg	0.485897657
32	mid-LPFC	LPFC_TMS_5mm	Pos_Neg	0.466553916
33	no TMS	LPFC_TMS_5mm	Pos_Neg	0.412789657
33	Control	LPFC_TMS_5mm	Pos_Neg	0.408421779
33	mid-LPFC	LPFC_TMS_5mm	Pos_Neg	0.466076587
35	no TMS	LPFC_TMS_5mm	Pos_Neg	0.544286544
35	Control	LPFC_TMS_5mm	Pos_Neg	0.524089636
35	mid-LPFC	LPFC_TMS_5mm	Pos_Neg	0.477650269
37	no TMS	LPFC_TMS_5mm	Pos_Neg	0.375938763
37	Control	LPFC_TMS_5mm	Pos_Neg	0.482508593
37	mid-LPFC	LPFC_TMS_5mm	Pos_Neg	0.429105807
38	no TMS	LPFC_TMS_5mm	Pos_Neg	0.455779211
38	Control	LPFC_TMS_5mm	Pos_Neg	0.521256314
38	mid-LPFC	LPFC_TMS_5mm	Pos_Neg	0.449701964
40	no TMS	LPFC_TMS_5mm	Pos_Neg	0.568065247
40	Control	LPFC_TMS_5mm	Pos_Neg	0.575954291
40	mid-LPFC	LPFC_TMS_5mm	Pos_Neg	0.541628632
41	no TMS	LPFC_TMS_5mm	Pos_Neg	0.535937865
41	Control	LPFC_TMS_5mm	Pos_Neg	0.545579747
41	mid-LPFC	LPFC_TMS_5mm	Pos_Neg	0.42734884
42	no TMS	LPFC_TMS_5mm	Pos_Neg	0.556478062
42	Control	LPFC_TMS_5mm	Pos_Neg	0.380792317
42	mid-LPFC	LPFC_TMS_5mm	Pos_Neg	0.479479203
