# Supplementary material for: Information-based TMS to mid-lateral prefrontal cortex disrupts action goals during emotional processing
Source: Nat Commun. 2024 May 20;15:4294. doi: 10.1038/s41467-024-48015-8 (PMC11106324; doi:10.1038/s41467-024-48015-8)
Supplement: Supplementary file 4 — Source Data [file 41467_2024_48015_MOESM4_ESM.zip › Figure_S7_Univariate_midLPFC_byTMS.csv]

subject	TMS	rule	mean
2	baseline	Go	-94.8383333333333
2	baseline	noGo	111.275
2	Control	Go	-61.747
2	Control	noGo	96.74
2	mid-LPFC	Go	-112.821666666667
2	mid-LPFC	noGo	-247.901666666667
3	baseline	Go	72.2891666666667
3	baseline	noGo	103.1475
3	Control	Go	251.376666666667
3	Control	noGo	640.383333333333
3	mid-LPFC	Go	47.5946666666667
3	mid-LPFC	noGo	53.7467583333333
4	baseline	Go	25.4951666666667
4	baseline	noGo	2.137
4	Control	Go	-36.5735
4	Control	noGo	-120.745
4	mid-LPFC	Go	3.30858333333333
4	mid-LPFC	noGo	-31.395
6	baseline	Go	631.14
6	baseline	noGo	1007.15
6	Control	Go	599.083333333333
6	Control	noGo	501.292166666667
6	mid-LPFC	Go	329.994
6	mid-LPFC	noGo	196.828
8	baseline	Go	86.2941666666667
8	baseline	noGo	-82.71
8	Control	Go	-86.591
8	Control	noGo	30.6288
8	mid-LPFC	Go	-28.867
8	mid-LPFC	noGo	-172.153333333333
9	baseline	Go	71.1866666666667
9	baseline	noGo	70.72775
9	Control	Go	-51.695
9	Control	noGo	49.535
9	mid-LPFC	Go	103.04875
9	mid-LPFC	noGo	200.75
10	baseline	Go	4.42470833333333
10	baseline	noGo	45.5283333333333
10	Control	Go	-22.9
10	Control	noGo	-0.135833333333332
10	mid-LPFC	Go	-5.95708333333333
10	mid-LPFC	noGo	-21.2066666666667
11	baseline	Go	61.0784166666667
11	baseline	noGo	230.093583333333
11	Control	Go	48.7696
11	Control	noGo	-43.331
11	mid-LPFC	Go	66.31725
11	mid-LPFC	noGo	134.6375
13	baseline	Go	-20.1744166666667
13	baseline	noGo	-60.5666666666667
13	Control	Go	-100.6283
13	Control	noGo	-172.82
13	mid-LPFC	Go	-65.6843
13	mid-LPFC	noGo	-74.358
14	baseline	Go	31.9115833333333
14	baseline	noGo	35.0166666666667
14	Control	Go	77.829
14	Control	noGo	122.439
14	mid-LPFC	Go	94.163
14	mid-LPFC	noGo	57.773
15	baseline	Go	33.7908333333333
15	baseline	noGo	152.9325
15	Control	Go	-29.7991666666667
15	Control	noGo	-75.75
15	mid-LPFC	Go	-16.3551666666667
15	mid-LPFC	noGo	57.7291666666667
17	baseline	Go	187.02
17	baseline	noGo	203.846
17	Control	Go	-42.1208333333333
17	Control	noGo	-62.4458333333334
17	mid-LPFC	Go	366.73625
17	mid-LPFC	noGo	463.72
18	baseline	Go	22.729
18	baseline	noGo	70.1888333333333
18	Control	Go	44.3310916666667
18	Control	noGo	143.249166666667
18	mid-LPFC	Go	4.445
18	mid-LPFC	noGo	140.705
19	baseline	Go	-138.29
19	baseline	noGo	-117.56
19	Control	Go	-21.3358333333333
19	Control	noGo	-106.140833333333
19	mid-LPFC	Go	-111.367
19	mid-LPFC	noGo	-20.7048
20	baseline	Go	-59.35875
20	baseline	noGo	-55.2783333333333
20	Control	Go	-52.3758333333333
20	Control	noGo	-57.3683333333333
20	mid-LPFC	Go	49.3481666666667
20	mid-LPFC	noGo	-5.82416666666667
21	baseline	Go	58.2166666666667
21	baseline	noGo	214.194166666667
21	Control	Go	47.14425
21	Control	noGo	60.6708333333333
21	mid-LPFC	Go	111.346766666667
21	mid-LPFC	noGo	147.910833333333
23	baseline	Go	-39.1928333333333
23	baseline	noGo	7.22916666666667
23	Control	Go	-6.40425
23	Control	noGo	46.0083333333333
23	mid-LPFC	Go	-30.9794166666667
23	mid-LPFC	noGo	-26.7030833333333
25	baseline	Go	-11.7295
25	baseline	noGo	88.771
25	Control	Go	9.31416666666667
25	Control	noGo	109.366666666667
25	mid-LPFC	Go	-15.7869166666667
25	mid-LPFC	noGo	69.16
26	baseline	Go	79.4058333333333
26	baseline	noGo	127.565
26	Control	Go	151.770833333333
26	Control	noGo	260.965833333333
26	mid-LPFC	Go	111.266666666667
26	mid-LPFC	noGo	100.86
27	baseline	Go	44.08346
27	baseline	noGo	60.98584
27	Control	Go	74.508
27	Control	noGo	49.761
27	mid-LPFC	Go	59.9339166666667
27	mid-LPFC	noGo	181.616666666667
28	baseline	Go	86.5616666666667
28	baseline	noGo	74.2263333333333
28	Control	Go	119.685833333333
28	Control	noGo	170.650583333333
28	mid-LPFC	Go	176.435955
28	mid-LPFC	noGo	229.791666666667
30	baseline	Go	-32.075
30	baseline	noGo	52.67
30	Control	Go	160.93125
30	Control	noGo	141.5575
30	mid-LPFC	Go	54.5075
30	mid-LPFC	noGo	25.10825
31	baseline	Go	-84.6083333333333
31	baseline	noGo	-33.4741666666667
31	Control	Go	-74.8409
31	Control	noGo	-189.769
31	mid-LPFC	Go	96.5775
31	mid-LPFC	noGo	14.7871
32	baseline	Go	-44.895
32	baseline	noGo	7.20133333333333
32	Control	Go	-105.549541666667
32	Control	noGo	-38.7325
32	mid-LPFC	Go	36.994
32	mid-LPFC	noGo	-88.36
33	baseline	Go	90.4608333333333
33	baseline	noGo	171.294166666667
33	Control	Go	20.7168333333333
33	Control	noGo	142.249916666667
33	mid-LPFC	Go	71.7925
33	mid-LPFC	noGo	187.961
35	baseline	Go	164.295
35	baseline	noGo	275.185833333333
35	Control	Go	51.9325
35	Control	noGo	146.131666666667
35	mid-LPFC	Go	134.720833333333
35	mid-LPFC	noGo	352.283333333333
37	baseline	Go	159.23
37	baseline	noGo	506.791666666667
37	Control	Go	149.51
37	Control	noGo	802.55
37	mid-LPFC	Go	-13.04
37	mid-LPFC	noGo	23.4058333333333
38	baseline	Go	248.7724
38	baseline	noGo	234.82
38	Control	Go	156.093
38	Control	noGo	17.594
38	mid-LPFC	Go	215.975
38	mid-LPFC	noGo	180.96625
40	baseline	Go	94.6441666666667
40	baseline	noGo	140.9155
40	Control	Go	217.835
40	Control	noGo	170.692
40	mid-LPFC	Go	138.921
40	mid-LPFC	noGo	-14.9741
41	baseline	Go	159.0825
41	baseline	noGo	-191.335833333333
41	Control	Go	-110.830833333333
41	Control	noGo	-250.693333333333
41	mid-LPFC	Go	17.4416666666667
41	mid-LPFC	noGo	167.95
42	baseline	Go	36.01025
42	baseline	noGo	-47.985
42	Control	Go	-22.8516666666667
42	Control	noGo	-37.4383333333333
42	mid-LPFC	Go	162.083416666667
42	mid-LPFC	noGo	21.9175833333333
