# Supplementary material for: Information-based TMS to mid-lateral prefrontal cortex disrupts action goals during emotional processing
Source: Nat Commun. 2024 May 20;15:4294. doi: 10.1038/s41467-024-48015-8 (PMC11106324; doi:10.1038/s41467-024-48015-8)
Supplement: Supplementary file 4 — Source Data [file 41467_2024_48015_MOESM4_ESM.zip › Figure_S8_Classifier_GNG_anatomical_midLPFC_byTMS.csv]

Subject	Condition	Mask	Contrast	Accuracy
2	no TMS	FS_L_conj_46_9_46d	Go_NoGo	0.558991171
2	Control	FS_L_conj_46_9_46d	Go_NoGo	0.500670649
2	mid-LPFC	FS_L_conj_46_9_46d	Go_NoGo	0.609707897
3	no TMS	FS_L_conj_46_9_46d	Go_NoGo	0.498814984
3	Control	FS_L_conj_46_9_46d	Go_NoGo	0.388302041
3	mid-LPFC	FS_L_conj_46_9_46d	Go_NoGo	0.463426325
4	no TMS	FS_L_conj_46_9_46d	Go_NoGo	0.534947331
4	Control	FS_L_conj_46_9_46d	Go_NoGo	0.521981409
4	mid-LPFC	FS_L_conj_46_9_46d	Go_NoGo	0.534285037
6	no TMS	FS_L_conj_46_9_46d	Go_NoGo	0.449109113
6	Control	FS_L_conj_46_9_46d	Go_NoGo	0.492616737
6	mid-LPFC	FS_L_conj_46_9_46d	Go_NoGo	0.535507617
8	no TMS	FS_L_conj_46_9_46d	Go_NoGo	0.541870157
8	Control	FS_L_conj_46_9_46d	Go_NoGo	0.521881808
8	mid-LPFC	FS_L_conj_46_9_46d	Go_NoGo	0.569750593
9	no TMS	FS_L_conj_46_9_46d	Go_NoGo	0.51806522
9	Control	FS_L_conj_46_9_46d	Go_NoGo	0.496366001
9	mid-LPFC	FS_L_conj_46_9_46d	Go_NoGo	0.545011168
10	no TMS	FS_L_conj_46_9_46d	Go_NoGo	0.644807612
10	Control	FS_L_conj_46_9_46d	Go_NoGo	0.468539916
10	mid-LPFC	FS_L_conj_46_9_46d	Go_NoGo	0.487317538
11	no TMS	FS_L_conj_46_9_46d	Go_NoGo	0.504425019
11	Control	FS_L_conj_46_9_46d	Go_NoGo	0.604932018
11	mid-LPFC	FS_L_conj_46_9_46d	Go_NoGo	0.620900804
13	no TMS	FS_L_conj_46_9_46d	Go_NoGo	0.512913551
13	Control	FS_L_conj_46_9_46d	Go_NoGo	0.477633336
13	mid-LPFC	FS_L_conj_46_9_46d	Go_NoGo	0.556365961
14	no TMS	FS_L_conj_46_9_46d	Go_NoGo	0.480041588
14	Control	FS_L_conj_46_9_46d	Go_NoGo	0.602079112
14	mid-LPFC	FS_L_conj_46_9_46d	Go_NoGo	0.627317742
15	no TMS	FS_L_conj_46_9_46d	Go_NoGo	0.519807839
15	Control	FS_L_conj_46_9_46d	Go_NoGo	0.559236713
15	mid-LPFC	FS_L_conj_46_9_46d	Go_NoGo	0.494699219
17	no TMS	FS_L_conj_46_9_46d	Go_NoGo	0.518704423
17	Control	FS_L_conj_46_9_46d	Go_NoGo	0.572738694
17	mid-LPFC	FS_L_conj_46_9_46d	Go_NoGo	0.54826788
18	no TMS	FS_L_conj_46_9_46d	Go_NoGo	0.591266114
18	Control	FS_L_conj_46_9_46d	Go_NoGo	0.494331947
18	mid-LPFC	FS_L_conj_46_9_46d	Go_NoGo	0.641897375
19	no TMS	FS_L_conj_46_9_46d	Go_NoGo	0.577142047
19	Control	FS_L_conj_46_9_46d	Go_NoGo	0.653074332
19	mid-LPFC	FS_L_conj_46_9_46d	Go_NoGo	0.565160802
20	no TMS	FS_L_conj_46_9_46d	Go_NoGo	0.585571465
20	Control	FS_L_conj_46_9_46d	Go_NoGo	0.595871446
20	mid-LPFC	FS_L_conj_46_9_46d	Go_NoGo	0.526932971
21	no TMS	FS_L_conj_46_9_46d	Go_NoGo	0.550817788
21	Control	FS_L_conj_46_9_46d	Go_NoGo	0.5364777
21	mid-LPFC	FS_L_conj_46_9_46d	Go_NoGo	0.510326664
23	no TMS	FS_L_conj_46_9_46d	Go_NoGo	0.476049887
23	Control	FS_L_conj_46_9_46d	Go_NoGo	0.532789169
23	mid-LPFC	FS_L_conj_46_9_46d	Go_NoGo	0.573844543
25	no TMS	FS_L_conj_46_9_46d	Go_NoGo	0.595636783
25	Control	FS_L_conj_46_9_46d	Go_NoGo	0.478222625
25	mid-LPFC	FS_L_conj_46_9_46d	Go_NoGo	0.516199766
26	no TMS	FS_L_conj_46_9_46d	Go_NoGo	0.476548398
26	Control	FS_L_conj_46_9_46d	Go_NoGo	0.539018531
26	mid-LPFC	FS_L_conj_46_9_46d	Go_NoGo	0.425399827
27	no TMS	FS_L_conj_46_9_46d	Go_NoGo	0.546639795
27	Control	FS_L_conj_46_9_46d	Go_NoGo	0.561744116
27	mid-LPFC	FS_L_conj_46_9_46d	Go_NoGo	0.525350838
28	no TMS	FS_L_conj_46_9_46d	Go_NoGo	0.56124492
28	Control	FS_L_conj_46_9_46d	Go_NoGo	0.534634923
28	mid-LPFC	FS_L_conj_46_9_46d	Go_NoGo	0.58833334
30	no TMS	FS_L_conj_46_9_46d	Go_NoGo	0.557492618
30	Control	FS_L_conj_46_9_46d	Go_NoGo	0.658046408
30	mid-LPFC	FS_L_conj_46_9_46d	Go_NoGo	0.498021221
31	no TMS	FS_L_conj_46_9_46d	Go_NoGo	0.48388466
31	Control	FS_L_conj_46_9_46d	Go_NoGo	0.605833491
31	mid-LPFC	FS_L_conj_46_9_46d	Go_NoGo	0.469169375
32	no TMS	FS_L_conj_46_9_46d	Go_NoGo	0.560908057
32	Control	FS_L_conj_46_9_46d	Go_NoGo	0.60624785
32	mid-LPFC	FS_L_conj_46_9_46d	Go_NoGo	0.521783626
33	no TMS	FS_L_conj_46_9_46d	Go_NoGo	0.490279472
33	Control	FS_L_conj_46_9_46d	Go_NoGo	0.468524313
33	mid-LPFC	FS_L_conj_46_9_46d	Go_NoGo	0.49053419
35	no TMS	FS_L_conj_46_9_46d	Go_NoGo	0.627101525
35	Control	FS_L_conj_46_9_46d	Go_NoGo	0.604507797
35	mid-LPFC	FS_L_conj_46_9_46d	Go_NoGo	0.587873514
37	no TMS	FS_L_conj_46_9_46d	Go_NoGo	0.513620373
37	Control	FS_L_conj_46_9_46d	Go_NoGo	0.569532996
37	mid-LPFC	FS_L_conj_46_9_46d	Go_NoGo	0.576984588
38	no TMS	FS_L_conj_46_9_46d	Go_NoGo	0.552926975
38	Control	FS_L_conj_46_9_46d	Go_NoGo	0.666372247
38	mid-LPFC	FS_L_conj_46_9_46d	Go_NoGo	0.698261456
40	no TMS	FS_L_conj_46_9_46d	Go_NoGo	0.55382296
40	Control	FS_L_conj_46_9_46d	Go_NoGo	0.410202844
40	mid-LPFC	FS_L_conj_46_9_46d	Go_NoGo	0.530512549
41	no TMS	FS_L_conj_46_9_46d	Go_NoGo	0.481653495
41	Control	FS_L_conj_46_9_46d	Go_NoGo	0.57228576
41	mid-LPFC	FS_L_conj_46_9_46d	Go_NoGo	0.53792211
42	no TMS	FS_L_conj_46_9_46d	Go_NoGo	0.475012366
42	Control	FS_L_conj_46_9_46d	Go_NoGo	0.58375731
42	mid-LPFC	FS_L_conj_46_9_46d	Go_NoGo	0.492992302
