# Supplementary material for: Information-based TMS to mid-lateral prefrontal cortex disrupts action goals during emotional processing
Source: Nat Commun. 2024 May 20;15:4294. doi: 10.1038/s41467-024-48015-8 (PMC11106324; doi:10.1038/s41467-024-48015-8)
Supplement: Supplementary file 4 — Source Data [file 41467_2024_48015_MOESM4_ESM.zip › Figure_S9_Classifier_GNG_midLPFC_Individualized_vs_Not.csv]

Subject	Condition	Contrast	sameSub	Accuracy
2	no TMS	Go_NoGo	0	0.507686107187696
2	no TMS	Go_NoGo	1	0.61633952694386
2	Control	Go_NoGo	0	0.512191878364336
2	Control	Go_NoGo	1	0.517970246848301
2	mid-LPFC	Go_NoGo	0	0.487743783723316
2	mid-LPFC	Go_NoGo	1	0.531495806824754
3	no TMS	Go_NoGo	0	0.503981919278433
3	no TMS	Go_NoGo	1	0.569317766092792
3	Control	Go_NoGo	0	0.512328354842479
3	Control	Go_NoGo	1	0.57978371283456
3	mid-LPFC	Go_NoGo	0	0.502498157189121
3	mid-LPFC	Go_NoGo	1	0.408752508666302
4	no TMS	Go_NoGo	0	0.524482002419843
4	no TMS	Go_NoGo	1	0.529108352649052
4	Control	Go_NoGo	0	0.477879511408504
4	Control	Go_NoGo	1	0.487536869771416
4	mid-LPFC	Go_NoGo	0	0.517601332702187
4	mid-LPFC	Go_NoGo	1	0.496899014459995
6	no TMS	Go_NoGo	0	0.507152282893395
6	no TMS	Go_NoGo	1	0.482527429685324
6	Control	Go_NoGo	0	0.495698155557887
6	Control	Go_NoGo	1	0.494467139890869
6	mid-LPFC	Go_NoGo	0	0.503628218046322
6	mid-LPFC	Go_NoGo	1	0.477174075924076
8	no TMS	Go_NoGo	0	0.555537164743354
8	no TMS	Go_NoGo	1	0.486629754541539
8	Control	Go_NoGo	0	0.498090533934372
8	Control	Go_NoGo	1	0.55332331650609
8	mid-LPFC	Go_NoGo	0	0.519146167395359
8	mid-LPFC	Go_NoGo	1	0.495854577081209
9	no TMS	Go_NoGo	0	0.522389153203158
9	no TMS	Go_NoGo	1	0.497755352363961
9	Control	Go_NoGo	0	0.528727809722339
9	Control	Go_NoGo	1	0.469617543859649
9	mid-LPFC	Go_NoGo	0	0.530609636287797
9	mid-LPFC	Go_NoGo	1	0.51677514386289
10	no TMS	Go_NoGo	0	0.511284271820733
10	no TMS	Go_NoGo	1	0.56444352472958
10	Control	Go_NoGo	0	0.500384208467338
10	Control	Go_NoGo	1	0.564904295051354
10	mid-LPFC	Go_NoGo	0	0.499303569807553
10	mid-LPFC	Go_NoGo	1	0.459746051198257
11	no TMS	Go_NoGo	0	0.506695505003068
11	no TMS	Go_NoGo	1	0.493602143841885
11	Control	Go_NoGo	0	0.494590598916556
11	Control	Go_NoGo	1	0.514258274838783
11	mid-LPFC	Go_NoGo	0	0.52408855033855
11	mid-LPFC	Go_NoGo	1	0.441158155116488
13	no TMS	Go_NoGo	0	0.484160976054288
13	no TMS	Go_NoGo	1	0.610215515330547
13	Control	Go_NoGo	0	0.481319798649219
13	Control	Go_NoGo	1	0.461523759928015
13	mid-LPFC	Go_NoGo	0	0.501787591475717
13	mid-LPFC	Go_NoGo	1	0.479939640235669
14	no TMS	Go_NoGo	0	0.539605240863186
14	no TMS	Go_NoGo	1	0.601450010088781
14	Control	Go_NoGo	0	0.492384374079835
14	Control	Go_NoGo	1	0.591522525851262
14	mid-LPFC	Go_NoGo	0	0.527566166363264
14	mid-LPFC	Go_NoGo	1	0.58054798440169
15	no TMS	Go_NoGo	0	0.516163793673573
15	no TMS	Go_NoGo	1	0.595303991300518
15	Control	Go_NoGo	0	0.514341425006528
15	Control	Go_NoGo	1	0.545100655669523
15	mid-LPFC	Go_NoGo	0	0.517328253815246
15	mid-LPFC	Go_NoGo	1	0.507345647519956
17	no TMS	Go_NoGo	0	0.505533313639329
17	no TMS	Go_NoGo	1	0.466973669634372
17	Control	Go_NoGo	0	0.514572627201782
17	Control	Go_NoGo	1	0.549213568683164
17	mid-LPFC	Go_NoGo	0	0.521315719455087
17	mid-LPFC	Go_NoGo	1	0.498818646232439
18	no TMS	Go_NoGo	0	0.516759428273242
18	no TMS	Go_NoGo	1	0.436899535312192
18	Control	Go_NoGo	0	0.496826050021532
18	Control	Go_NoGo	1	0.503354022824474
18	mid-LPFC	Go_NoGo	0	0.533124601433425
18	mid-LPFC	Go_NoGo	1	0.568476621417798
19	no TMS	Go_NoGo	0	0.55031596874239
19	no TMS	Go_NoGo	1	0.541124960077532
19	Control	Go_NoGo	0	0.530133924424431
19	Control	Go_NoGo	1	0.565096947386315
19	mid-LPFC	Go_NoGo	0	0.498097103066657
19	mid-LPFC	Go_NoGo	1	0.409536227574586
20	no TMS	Go_NoGo	0	0.489346499136053
20	no TMS	Go_NoGo	1	0.512857374918778
20	Control	Go_NoGo	0	0.543924427269059
20	Control	Go_NoGo	1	0.466171160471986
20	mid-LPFC	Go_NoGo	0	0.509991373324907
20	mid-LPFC	Go_NoGo	1	0.524203895987476
21	no TMS	Go_NoGo	0	0.51428174436457
21	no TMS	Go_NoGo	1	0.540601896166713
21	Control	Go_NoGo	0	0.492055132954424
21	Control	Go_NoGo	1	0.485820533933813
21	mid-LPFC	Go_NoGo	0	0.526462030367996
21	mid-LPFC	Go_NoGo	1	0.558293219119676
23	no TMS	Go_NoGo	0	0.512824892328292
23	no TMS	Go_NoGo	1	0.519750755247254
23	Control	Go_NoGo	0	0.518253931155381
23	Control	Go_NoGo	1	0.565848952492749
23	mid-LPFC	Go_NoGo	0	0.516917425698973
23	mid-LPFC	Go_NoGo	1	0.501108581338506
25	no TMS	Go_NoGo	0	0.513677356889859
25	no TMS	Go_NoGo	1	0.581477511379638
25	Control	Go_NoGo	0	0.512703525273976
25	Control	Go_NoGo	1	0.533708750733758
25	mid-LPFC	Go_NoGo	0	0.551630953917549
25	mid-LPFC	Go_NoGo	1	0.547151987854829
26	no TMS	Go_NoGo	0	0.513088084915731
26	no TMS	Go_NoGo	1	0.471389015339032
26	Control	Go_NoGo	0	0.511681549319429
26	Control	Go_NoGo	1	0.488026898324213
26	mid-LPFC	Go_NoGo	0	0.495620274613972
26	mid-LPFC	Go_NoGo	1	0.419752778635453
27	no TMS	Go_NoGo	0	0.508875761266599
27	no TMS	Go_NoGo	1	0.448789908362373
27	Control	Go_NoGo	0	0.52228866330991
27	Control	Go_NoGo	1	0.596556834480192
27	mid-LPFC	Go_NoGo	0	0.499438781527959
27	mid-LPFC	Go_NoGo	1	0.520211883216145
28	no TMS	Go_NoGo	0	0.513935589916411
28	no TMS	Go_NoGo	1	0.497669987114679
28	Control	Go_NoGo	0	0.517875135303117
28	Control	Go_NoGo	1	0.517610127789232
28	mid-LPFC	Go_NoGo	0	0.548737604809532
28	mid-LPFC	Go_NoGo	1	0.502627921840448
30	no TMS	Go_NoGo	0	0.521424828001376
30	no TMS	Go_NoGo	1	0.575823156748079
30	Control	Go_NoGo	0	0.523785261175538
30	Control	Go_NoGo	1	0.490742495952688
30	mid-LPFC	Go_NoGo	0	0.502312616401129
30	mid-LPFC	Go_NoGo	1	0.517505763892592
31	no TMS	Go_NoGo	0	0.498481516666173
31	no TMS	Go_NoGo	1	0.584509311929026
31	Control	Go_NoGo	0	0.49248699302577
31	Control	Go_NoGo	1	0.494456713531535
31	mid-LPFC	Go_NoGo	0	0.486559885760203
31	mid-LPFC	Go_NoGo	1	0.473542618373986
32	no TMS	Go_NoGo	0	0.539834758840762
32	no TMS	Go_NoGo	1	0.535868410039537
32	Control	Go_NoGo	0	0.535119252379314
32	Control	Go_NoGo	1	0.54080906241639
32	mid-LPFC	Go_NoGo	0	0.532312987329435
32	mid-LPFC	Go_NoGo	1	0.517625081221572
33	no TMS	Go_NoGo	0	0.512292021705176
33	no TMS	Go_NoGo	1	0.438089310056665
33	Control	Go_NoGo	0	0.519779360748165
33	Control	Go_NoGo	1	0.555496898680178
33	mid-LPFC	Go_NoGo	0	0.497545534766053
33	mid-LPFC	Go_NoGo	1	0.571522749979535
35	no TMS	Go_NoGo	0	0.516558823801269
35	no TMS	Go_NoGo	1	0.594628269998322
35	Control	Go_NoGo	0	0.529058177852037
35	Control	Go_NoGo	1	0.533105912930474
35	mid-LPFC	Go_NoGo	0	0.536746234366149
35	mid-LPFC	Go_NoGo	1	0.505138175467101
37	no TMS	Go_NoGo	0	0.560036921288171
37	no TMS	Go_NoGo	1	0.539929767781148
37	Control	Go_NoGo	0	0.536135094644774
37	Control	Go_NoGo	1	0.564299553248056
37	mid-LPFC	Go_NoGo	0	0.538387991034808
37	mid-LPFC	Go_NoGo	1	0.502870701530725
38	no TMS	Go_NoGo	0	0.526654058001223
38	no TMS	Go_NoGo	1	0.570247428654208
38	Control	Go_NoGo	0	0.520368921724854
38	Control	Go_NoGo	1	0.651066375557901
38	mid-LPFC	Go_NoGo	0	0.543986557568673
38	mid-LPFC	Go_NoGo	1	0.525876647834275
40	no TMS	Go_NoGo	0	0.512153452902255
40	no TMS	Go_NoGo	1	0.533310577526679
40	Control	Go_NoGo	0	0.498154004009347
40	Control	Go_NoGo	1	0.514864923747277
40	mid-LPFC	Go_NoGo	0	0.520861083428661
40	mid-LPFC	Go_NoGo	1	0.495949164614419
41	no TMS	Go_NoGo	0	0.524299631409167
41	no TMS	Go_NoGo	1	0.558554653873062
41	Control	Go_NoGo	0	0.506869564484984
41	Control	Go_NoGo	1	0.492419549797619
41	mid-LPFC	Go_NoGo	0	0.501991209184308
41	mid-LPFC	Go_NoGo	1	0.487373398034092
42	no TMS	Go_NoGo	0	0.495208662008865
42	no TMS	Go_NoGo	1	0.414113223530993
42	Control	Go_NoGo	0	0.503743274853801
42	Control	Go_NoGo	1	0.472258771929825
42	mid-LPFC	Go_NoGo	0	0.51169545019911
42	mid-LPFC	Go_NoGo	1	0.482837824246559
